# Supplementary material for: Differential expression of long non-coding RNAs in three genetic lines of rainbow trout in response to infection with Flavobacterium psychrophilum
Source: Sci Rep. 2016 Oct 27;6:36032. doi: 10.1038/srep36032 (PMC5081542; doi:10.1038/srep36032)
Supplement: Supplementary Dataset 2 [file srep36032-s2.xls]

## Sheet: All FP Vs PBS, non reduandant
Supplementary Dataset 2
Total differentially expressed between Fp vs PBS injection
Omy300060457
Omy100128008
Omy300044377
Omy200178360
Omy300025398
Omy100087471
Omy100111613
Omy200117486
Omy100129069
Omy300045283
Omy200028900
Omy200107378
Omy100104455
Omy100109725
Omy200107535
Omy200138741
Omy100063056
Omy200126957
Omy200083973
Omy300083730
Omy100052789
Omy300029193
Omy100168120
Omy300109234
Omy100139886
Omy100228715
Omy100054919
Omy100075965
Omy200094507
Omy300084989
Omy200066749
Omy200192344
Omy300109326
Omy300040532
Omy300026806
Omy200136356
Omy300043379
Omy200214163
Omy200159900
Omy100090256
Omy100133697
Omy200111286
Omy100224015
Omy100098068
Omy200194608
Omy100078845
Omy100081150
Omy100141144
Omy100132620
Omy100104513
Omy300057334
Omy100184709
Omy100133282
Omy100141205
Omy200179495
Omy100064313
Omy200226560
Omy200018785
Omy300077668
Omy200093111
Omy100098469
Omy200134363
Omy300041354
Omy100107726
Omy100149048
Omy200190610
Omy200107863
Omy200100584
Omy200087861
Omy200118124
Omy100127604
Omy100069970
Omy200051265
Omy100064296
Omy300061638
Omy300022304
Omy100067153
Omy200113361
Omy100036694
Omy200107755
Omy200061634
Omy300033640
Omy200120234
Omy200138656
Omy200012064
Omy100148856
Omy100107096
Omy300081538
Omy100065769
Omy100179764
Omy100121653
Omy200110378
Omy200128100
Omy200165911
Omy200119096
Omy300109233
Omy200085522
Omy300085997
Omy300074800
Omy100171925
Omy100138213
Omy300111033
Omy100119991
Omy200118271
Omy300000786
Omy200086142
Omy300027303
Omy100014281
Omy100118052
Omy300020009
Omy200061208
Omy100118740
Omy300093573
Omy100126403
Omy100192997
Omy200070057
Omy300038945
Omy100106724
Omy200016196
Omy200084095
Omy200092040
Omy300041057
Omy200080884
Omy300066720
Omy100213875
Omy300065389
Omy100077314
Omy400005487
Omy200119000
Omy200082336
Omy200166694
Omy100064763
Omy200062049
Omy200065913
Omy100065125
Omy100094972
Omy200075445
Omy200231682
Omy100094555
Omy300032909
Omy200073559
Omy100176753
Omy100125758
Omy300046576
Omy300006450
Omy200099889
Omy200123439
Omy100087788
Omy300049996
Omy100137321
Omy200071485
Omy100180626
Omy200168488
Omy200107674
Omy100076105
Omy100037031
Omy100130349
Omy200082617
Omy200063456
Omy300040778
Omy200108717
Omy100141064
Omy200149521
Omy100141949
Omy100133784
Omy200011650
Omy100104746
Omy100054956
Omy300043066
Omy100017513
Omy100065966
Omy100106817
Omy100066148
Omy300074334
Omy200206941
Omy100186408
Omy100089327
Omy100174486
Omy200035742
Omy200105207
Omy200091304
Omy100158091
Omy200133628
Omy200116434
Omy200010469
Omy300047112
Omy200155066
Omy200211855
Omy200166531
Omy200010577
Omy200074447
Omy200128619
Omy100006438
Omy300033655
Omy200063300
Omy300045859
Omy100138852
Omy200107358
Omy100103319
Omy200109178
Omy100070292
Omy100124197
Omy200102206
Omy100100875
Omy100044163
Omy200102711
Omy300067891
Omy300088659
Omy100006162
Omy200132807
Omy100072730
Omy300105765
Omy200120838
Omy100099038
Omy100119917
Omy200082493
Omy200165566
Omy100123932
Omy200023823
Omy200079509
Omy100066751
Omy200113391
Omy200069700
Omy200099065
Omy200059875
Omy100133753
Omy100014441
Omy100079274
Omy200124883
Omy200084845
Omy100105990
Omy200084530
Omy200114266
Omy300029981
Omy200130421
Omy100156126
Omy300067812
Omy100127106
Omy300013224
Omy200194996
Omy100133056
Omy300027304
Omy100108052
Omy300077633
Omy200146005
Omy100095056
Omy100125126
Omy200139506
Omy200095130
Omy300044430
Omy300082875
Omy100121874
Omy100063430
Omy100021759
Omy100077120
Omy300101944
Omy300046195
Omy200060247
Omy200083892
Omy100164403
Omy200220365
Omy200073988
Omy300063832
Omy200059099
Omy300039011
Omy300066885
Omy300047369
Omy200008810
Omy200045421
Omy200030062
Omy100075547
Omy300023869
Omy300087476
Omy100132290
Omy200005255
Omy100140213
Omy200060266
Omy100220850
Omy300070175
Omy200100893
Omy200011033
Omy200183750
Omy400002603
Omy100170411
Omy200079572
Omy300038956
Omy200101597
Omy200091233
Omy100112805
Omy200104851
Omy100080372
Omy200033629
Omy200107682
Omy300045687
Omy200053140
Omy100012523
Omy200136552
Omy200219848
Omy300057823
Omy100140966
Omy300044238
Omy200106287
Omy300021857
Omy100171978
Omy100052766
Omy200070743
Omy100158984
Omy300024233
Omy300065387
Omy200084059
Omy300061355
Omy200208143
Omy300076167
Omy100118546
Omy300021140
Omy200112536
Omy100087699
Omy200089633
Omy200203672
Omy300052755
Omy200017676
Omy200073742
Omy100006666
Omy300109255
Omy300015887
Omy100067724
Omy300047871

## Sheet: D1_R_Fp vs D1_R_PBS
Feature ID	EDGE test: D1_R_FP vs D1_R_PBS, tagwise dispersions - Fold change	EDGE test: D1_R_FP vs D1_R_PBS, tagwise dispersions - FDR p-value correction
Omy300060457	97.4628	0.00365494
Omy100128008	21.0627	3.46091e-09
Omy300044377	16.3431	0.0313189
Omy200178360	15.4127	0.00528592
Omy300025398	14.7679	5.85671e-12
Omy100087471	13.289	0.044055
Omy100111613	11.8597	0.000163813
Omy200117486	10.9061	0.0317131
Omy100129069	10.6794	0.0394084
Omy300045283	10.1624	2.03089e-06
Omy200028900	9.54619	1.24099e-05
Omy200107378	8.96589	1.39346e-05
Omy100104455	8.11835	6.55625e-08
Omy100109725	7.66199	0.0246767
Omy200107535	7.57026	1.002e-06
Omy200138741	6.52664	0.0424121
Omy100063056	5.66029	0.00816367
Omy200126957	4.77534	0.0313189
Omy200083973	4.33117	0.0124228
Omy300083730	4.32241	0.00016072
Omy100052789	4.31178	0.0404515
Omy300029193	4.28878	0.0489416
Omy100168120	4.26082	0.00860963
Omy300109234	4.11017	0.00774614
Omy100139886	4.09567	0.00670539
Omy100228715	3.6564	0.0396998
Omy100054919	3.55792	0.00826877
Omy100075965	3.46476	0.0379105
Omy200094507	3.44147	0.000261037
Omy300084989	3.27004	0.012812
Omy200066749	3.20953	0.00103534
Omy200192344	3.06689	0.049131
Omy300109326	2.94886	0.0272718
Omy300040532	2.72382	0.0124228
Omy300026806	-2.78525	0.0305074
Omy200136356	-2.906	0.00496367
Omy300043379	-3.28932	0.0282873
Omy200214163	-3.34978	0.00528592
Omy200159900	-3.36687	0.00614791
Omy100090256	-3.46459	0.0282663
Omy100133697	-3.53257	0.00307034
Omy200111286	-3.56378	0.012812
Omy100224015	-4.35769	0.0362306
Omy100098068	-4.73903	0.0317131
Omy200194608	-5.17279	0.0314043
Omy100078845	-5.47316	0.00122217
Omy100081150	-5.97952	0.00312575
Omy100141144	-6.84474	0.000938622
Omy100132620	-7.19211	0.000423262
Omy100104513	-8.26021	0.0132665
Omy300057334	-9.17709	0.00301206
Omy100184709	-11.6142	0.044055
Omy100133282	-11.9169	0.0224814
Omy100141205	-14.9185	0.000122835
Omy200179495	-16.2992	0.0132631
Omy100064313	-108.562	0.00171635
Omy200226560	-121.903	0.00197215

## Sheet: D1_S_FP vs D1_S_PBS
Feature ID	EDGE test: D1_S_FP vs D1_S_PBS, tagwise dispersions - Fold change	EDGE test: D1_S_FP vs D1_S_PBS, tagwise dispersions - FDR p-value correction
Omy200018785	136.062	0.00123285
Omy100087471	87.5401	0.00562031
Omy300077668	69.1387	0.0461813
Omy200093111	64.865	0.0351807
Omy200117486	37.1249	1.8963e-77
Omy100128008	35.5028	2.94925e-38
Omy100098469	23.9059	5.40401e-05
Omy200134363	21.1087	0.00197872
Omy300041354	20.5466	0.0114325
Omy100107726	16.8174	0.0263658
Omy300025398	16.8151	3.40003e-14
Omy100149048	16.3367	3.91621e-08
Omy200190610	15.9518	0.000345813
Omy200107863	14.9128	0.0399588
Omy100104455	14.5656	1.704e-09
Omy200100584	14.0618	0.0401734
Omy200107378	13.5807	1.704e-09
Omy200087861	12.4768	1.67655e-07
Omy200118124	11.6398	0.000339715
Omy300045283	11.0928	0.0010515
Omy100127604	10.9819	0.000133709
Omy100109725	10.8189	0.00875576
Omy100069970	10.7528	8.94122e-05
Omy200178360	10.6232	0.0113335
Omy200051265	10.1265	0.0350393
Omy100064296	9.78545	0.000339715
Omy200028900	9.48782	4.1186e-11
Omy300061638	9.48185	0.00793279
Omy200107535	9.08048	4.55638e-08
Omy300022304	9.07922	6.51625e-09
Omy100067153	7.0542	0.0185732
Omy200113361	6.91287	0.000392995
Omy100036694	6.69453	0.0127075
Omy200107755	6.454	0.000436547
Omy200061634	6.19908	7.91789e-06
Omy300033640	6.19499	0.0406272
Omy200083973	6.15449	3.80306e-05
Omy200120234	5.8907	4.1186e-11
Omy100228715	5.81947	4.72055e-07
Omy100054919	5.63185	5.32939e-07
Omy100063056	5.56356	7.39416e-05
Omy200138656	5.55387	0.000106187
Omy100111613	5.45409	0.0360338
Omy200012064	5.39266	0.00830078
Omy100148856	5.27013	0.00373657
Omy300109234	5.18878	0.0144104
Omy100107096	5.09677	0.00338023
Omy300081538	4.61701	2.96558e-08
Omy100065769	4.45171	0.00081566
Omy100179764	4.38515	6.39563e-06
Omy100121653	4.32377	0.000443754
Omy200110378	4.31905	0.00607832
Omy200128100	4.31556	0.0192614
Omy200165911	4.20455	7.19223e-05
Omy200119096	4.14692	0.0250001
Omy300109233	4.10717	0.0259178
Omy200085522	4.07727	0.033188
Omy200094507	3.89991	1.85911e-06
Omy300085997	3.89378	0.000402265
Omy100052789	3.87642	0.00397228
Omy300084989	3.84589	2.3302e-05
Omy300074800	3.74524	5.05692e-06
Omy100171925	3.71884	0.00204188
Omy100138213	3.70089	0.00489803
Omy300111033	3.48722	0.00561398
Omy100119991	3.35544	0.00767333
Omy200118271	3.34767	0.0308255
Omy100075965	3.24431	0.0077665
Omy300000786	3.13458	0.00416629
Omy200086142	3.13142	0.000625478
Omy300027303	3.06637	0.000354301
Omy100014281	2.93352	3.97822e-05
Omy100118052	2.91655	0.0198358
Omy300020009	2.91083	0.00977815
Omy300040532	2.91019	0.00362399
Omy200061208	2.90936	3.97822e-05
Omy100118740	2.88239	0.0493755
Omy300093573	2.87464	0.0295327
Omy100126403	2.8314	0.00326547
Omy100192997	2.69516	0.0178205
Omy300083730	2.63648	0.00615293
Omy200070057	2.6007	0.0295327
Omy300038945	2.56615	0.00422049
Omy100106724	2.45851	0.0019386
Omy200016196	2.44659	0.00462076
Omy200084095	2.36926	0.000987376
Omy200092040	2.30132	0.0340264
Omy300041057	2.18647	0.0329306
Omy200080884	2.18474	0.0212928
Omy300066720	2.09865	0.00522464
Omy100213875	2.06529	0.0222524
Omy300065389	2.01068	0.0435234
Omy100077314	-2.01889	0.0356338
Omy400005487	-2.27202	0.0135607
Omy200119000	-2.43573	0.00397228
Omy200082336	-2.6002	0.0247924
Omy200166694	-2.63404	0.000929417
Omy100064763	-2.66352	0.00441548
Omy200062049	-2.70363	0.0279196
Omy200065913	-2.75133	0.000443754
Omy100065125	-2.91446	0.0161602
Omy100094972	-2.96	0.00242931
Omy200075445	-2.96118	0.00194989
Omy200231682	-3.2572	0.0436441
Omy100094555	-3.36719	0.000339715
Omy300032909	-3.37373	0.0295327
Omy200073559	-3.45576	0.00562031
Omy100176753	-3.58271	0.00522464
Omy200136356	-3.83382	3.25432e-05
Omy100125758	-4.60088	0.0147257
Omy300046576	-5.17066	0.00752773
Omy300006450	-5.29929	0.0129444
Omy200099889	-5.84219	0.0148251
Omy200123439	-6.41803	0.000158606
Omy100078845	-7.64236	6.51625e-09
Omy100081150	-9.49539	0.0152623
Omy100087788	-10.6214	0.00319151
Omy300049996	-15.083	0.0389735
Omy100137321	-66.0459	0.0369538
Omy200071485	-72.3162	0.0198838
Omy100180626	-73.0885	0.0231919
Omy200168488	-75.7375	0.0238754
Omy200107674	-80.489	0.00713817
Omy100076105	-80.8063	0.0113335
Omy200194608	-168.769	9.56334e-07

## Sheet: D5_C_FP vs D5_C_PBS
Feature ID	EDGE test: D5_C_FP vs D5_C_PBS, tagwise dispersions - Fold change	EDGE test: D5_C_FP vs D5_C_PBS, tagwise dispersions - FDR p-value correction
Omy100037031	105.282	0.01282
Omy100130349	78.7677	0.0186711
Omy200082617	77.4682	0.01282
Omy200063456	72.5752	0.0327362
Omy200117486	41.6011	7.32529e-13
Omy300040778	22.9504	0.00306505
Omy100128008	22.226	2.17188e-08
Omy200108717	17.8996	3.27348e-05
Omy200138656	11.6272	0.0114889
Omy200107378	11.223	0.00424787
Omy100107096	8.53234	0.0108342
Omy300045283	7.16249	0.00378433
Omy100141064	6.51065	3.43977e-09
Omy200107535	6.16186	0.0127068
Omy100149048	5.95132	0.0487269
Omy200149521	5.86867	4.32599e-08
Omy100141949	5.57536	0.0195398
Omy300025398	5.1455	0.00247499
Omy100052789	5.13229	0.0471512
Omy100133784	4.91923	0.0154151
Omy200011650	4.84685	0.0152302
Omy300022304	4.67944	0.000104063
Omy200165911	4.50115	0.0404042
Omy100104746	4.26266	0.0337972
Omy100054956	4.22445	0.00267476
Omy100065769	4.1425	0.00380213
Omy100063056	3.7785	0.0380562
Omy300043066	3.73503	0.00674776
Omy100054919	3.6064	0.0241647
Omy200120234	3.56445	0.0114889
Omy100017513	3.27836	2.10386e-05
Omy100065966	3.18401	0.0285845
Omy300085997	3.16204	0.043867
Omy100106817	2.80371	0.0154151
Omy100066148	2.74193	0.00370356
Omy300074334	2.52949	0.0285845
Omy200206941	2.3259	0.0154151
Omy100186408	2.29795	0.0350329
Omy100089327	2.10047	0.0182829
Omy100174486	2.09408	0.0249088
Omy200035742	-2.06849	0.0419302
Omy200105207	-2.26628	0.0152302
Omy200091304	-2.84906	0.0320223
Omy100158091	-2.85247	0.00525036
Omy200133628	-3.06319	4.07182e-05
Omy200116434	-3.07847	0.0175797
Omy200010469	-3.53514	0.0401865
Omy300047112	-3.58302	0.0175797
Omy200155066	-4.16054	0.0072383
Omy200211855	-4.52963	0.0175897
Omy200166531	-9.93537	0.0195398
Omy200010577	-10.2682	0.0273239
Omy200074447	-15.3835	0.0175797
Omy200128619	-80.8178	0.0436828

## Sheet: D5_R_FP vs D5_R_PBS
Feature ID	EDGE test: D5_R_FP vs D5_R_PBS, tagwise dispersions - Fold change	EDGE test: D5_R_FP vs D5_R_PBS, tagwise dispersions - FDR p-value correction
Omy200117486	24.3614	3.31617e-31
Omy200138656	24.2987	8.96837e-07
Omy100128008	14.9528	5.69521e-11
Omy100006438	10.4773	0.000237114
Omy300033655	9.67653	0.00521917
Omy100149048	7.93295	3.74382e-06
Omy200063300	7.81762	1.52637e-06
Omy300045859	7.77591	0.00755913
Omy200083973	7.57676	1.38298e-07
Omy100067153	6.71128	0.00134862
Omy200107378	6.37725	6.24692e-05
Omy300109234	5.52647	0.00417082
Omy100052789	5.51453	0.000563663
Omy200138741	5.1362	0.0065145
Omy300025398	4.36523	0.0065145
Omy200094507	4.05604	1.38298e-07
Omy100138852	4.00175	0.0293937
Omy200061208	3.73617	1.73982e-07
Omy200107535	3.70907	0.000147069
Omy300085997	3.68418	0.000344882
Omy200165911	3.68324	0.0492872
Omy200107358	3.67817	0.00107911
Omy200206941	3.16375	0.000344189
Omy300109233	3.01826	0.00755913
Omy300043066	2.99733	0.000120709
Omy100103319	2.84886	0.000344882
Omy200109178	2.28752	0.0436169
Omy100070292	-2.33771	0.00635032
Omy100124197	-4.50195	1.38298e-07
Omy200102206	-4.54093	0.013495
Omy100100875	-4.85969	0.0171382
Omy100044163	-7.04177	0.0172483
Omy200102711	-11.7129	0.0395883
Omy300067891	-12.3073	0.039918
Omy300088659	-12.6322	0.0129467
Omy100006162	-15.8464	0.0330316

## Sheet: D5_S_FP vs D5_S_PBS
Feature ID	EDGE test: D5_S_FP vs D5_S_PBS, tagwise dispersions - Fold change	EDGE test: D5_S_FP vs D5_S_PBS, tagwise dispersions - FDR p-value correction
Omy200132807	121.831	0.000166657
Omy200190610	94.6537	0.00186068
Omy200100584	92.8515	0.00111279
Omy200117486	91.1772	4.45614e-48
Omy100072730	75.6042	0.00805139
Omy300105765	73.5539	0.0119292
Omy200120838	70.9492	0.0111831
Omy100099038	68.8968	0.0211201
Omy100119917	63.8762	0.0251278
Omy200082493	62.6507	0.0258023
Omy100128008	46.3986	1.27589e-60
Omy200178360	30.2657	1.74308e-06
Omy200138656	28.747	1.65701e-10
Omy100107726	19.7683	0.00217055
Omy200165566	18.641	0.00156137
Omy100123932	18.2652	0.0246478
Omy200023823	17.1562	1.26234e-08
Omy200079509	16.7262	2.59854e-10
Omy100066751	15.7583	2.98458e-10
Omy100149048	14.1478	7.18072e-10
Omy200113391	14.0359	0.021692
Omy200069700	12.9974	0.0428213
Omy100069970	12.7623	1.24815e-05
Omy200119096	11.9978	1.46648e-06
Omy200028900	11.8414	5.78228e-14
Omy200099065	11.7479	0.000101548
Omy200107378	11.2227	8.71136e-19
Omy200059875	11.2014	9.05373e-05
Omy100133753	11.1791	7.26504e-06
Omy100036694	10.9931	4.46724e-09
Omy200063300	10.5857	2.5519e-10
Omy200165911	9.98341	1.23955e-08
Omy100087471	9.96595	2.3316e-09
Omy300045283	9.2101	1.9491e-14
Omy100014441	8.76305	0.000180818
Omy100052789	8.64826	1.96666e-09
Omy300022304	8.57922	2.02361e-09
Omy100079274	8.2741	0.00391034
Omy200107535	8.12028	7.45829e-10
Omy100107096	7.96058	1.46052e-06
Omy300081538	7.83858	1.92107e-15
Omy200124883	7.51528	0.044202
Omy100127604	7.29815	0.00754477
Omy200084845	7.25472	0.0280065
Omy300027303	6.9728	5.49197e-09
Omy200138741	6.91438	0.0156726
Omy100054919	6.90888	6.15239e-11
Omy300041354	6.89737	0.0119292
Omy100105990	6.8189	9.34605e-08
Omy200120234	6.44328	3.44328e-11
Omy100067153	6.35962	3.2148e-05
Omy200134363	6.04543	0.00362848
Omy200084530	6.01031	0.000188669
Omy200107755	5.80766	0.00709721
Omy200128100	5.64385	0.000187535
Omy200113361	5.50674	0.028865
Omy200114266	5.38991	0.000188669
Omy100111613	5.15879	0.000188669
Omy200110378	5.12587	0.000512772
Omy300084989	5.08569	2.37877e-09
Omy100213875	4.92739	2.55761e-13
Omy300025398	4.86331	2.27023e-08
Omy300029981	4.80238	0.0068372
Omy100104455	4.65938	1.89613e-05
Omy100063056	4.64317	6.60478e-05
Omy200085522	4.51411	0.000969022
Omy200130421	4.49675	0.00830651
Omy100156126	4.42644	0.00424458
Omy300067812	4.33916	5.49197e-09
Omy100127106	4.1825	0.00127452
Omy100148856	4.13435	0.0454777
Omy100103319	4.12728	4.36802e-07
Omy300085997	4.02347	0.00175939
Omy300013224	4.01915	0.00805139
Omy300074334	3.86556	1.57836e-09
Omy200083973	3.83743	0.0121941
Omy100126403	3.7049	0.00944691
Omy200194996	3.6227	4.21351e-05
Omy200094507	3.5394	0.00123472
Omy100133056	3.5388	6.52363e-05
Omy200080884	3.46255	0.00080744
Omy300027304	3.45592	0.048682
Omy200206941	3.44214	1.62715e-06
Omy200070057	3.39665	0.000451548
Omy100108052	3.33748	1.79609e-05
Omy100119991	3.31273	0.00970421
Omy200061208	3.25287	0.0413058
Omy300077633	3.2221	0.0250756
Omy200146005	3.19543	0.00622301
Omy100065769	3.14307	0.0106694
Omy100095056	3.1297	0.0175292
Omy100125126	3.09669	5.09593e-06
Omy200139506	3.07153	0.00377596
Omy300043066	3.03359	1.41094e-05
Omy200095130	2.99426	0.031092
Omy300044430	2.99259	0.0471013
Omy300082875	2.93178	0.00063794
Omy100121874	2.90604	0.00412904
Omy100063430	2.89659	0.000133104
Omy300020009	2.8897	0.000703697
Omy100021759	2.79272	0.021692
Omy100014281	2.7878	3.89203e-05
Omy100077120	2.76843	0.0482136
Omy300101944	2.76097	0.0024256
Omy300046195	2.73688	0.0424877
Omy200060247	2.72821	4.8099e-05
Omy200083892	2.69315	0.0236262
Omy100164403	2.68611	0.049769
Omy200220365	2.68425	0.0424219
Omy200073988	2.66518	0.00127452
Omy300063832	2.66497	0.00429983
Omy200059099	2.61158	0.0148934
Omy200084095	2.60866	3.75658e-05
Omy300074800	2.54365	0.0105868
Omy300039011	2.52209	0.026797
Omy300066885	2.50597	0.00577582
Omy300047369	2.49195	0.00192657
Omy200016196	2.49018	0.00259606
Omy300038945	2.46569	0.00473428
Omy300065389	2.44559	0.00250463
Omy200008810	2.44489	0.0371129
Omy100106817	2.4374	0.0376976
Omy200045421	2.41514	0.0313408
Omy200030062	2.40701	0.00678303
Omy100075547	2.3936	0.0101572
Omy300083730	2.38343	0.0213871
Omy100186408	2.37314	0.00920244
Omy300040532	2.35398	0.000758673
Omy300023869	2.35058	0.0424219
Omy300087476	2.32931	0.0153701
Omy100132290	2.32098	0.0479316
Omy200005255	2.30007	0.00383067
Omy100140213	2.29871	0.0275018
Omy300066720	2.2446	0.0017803
Omy200109178	2.23788	0.0149807
Omy200060266	2.23104	0.00959445
Omy100220850	2.19855	0.0327243
Omy300070175	2.18238	0.0103241
Omy200100893	2.15202	0.0487928
Omy200011033	2.15139	0.0489988
Omy200183750	2.14785	0.0326665
Omy100106724	2.05006	0.0151644
Omy400002603	-2.05623	0.0477789
Omy100170411	-2.22598	0.0489988
Omy200079572	-2.29071	0.048917
Omy300038956	-2.3322	0.0325507
Omy200101597	-2.37249	0.00526417
Omy200091233	-2.37935	0.048605
Omy100112805	-2.38528	0.0398841
Omy200082336	-2.39309	0.00369045
Omy200104851	-2.41799	0.0387822
Omy200065913	-2.46965	0.00123472
Omy100080372	-2.48416	0.00048954
Omy200033629	-2.49226	6.89164e-05
Omy300006450	-2.55224	0.0012736
Omy200107682	-2.61462	0.00244017
Omy300045687	-2.64044	0.0210981
Omy200053140	-2.82546	0.00908907
Omy100012523	-2.85851	0.0407957
Omy200136552	-2.92613	0.000994463
Omy200219848	-2.98197	0.0260998
Omy200166694	-3.09106	3.19649e-07
Omy300057823	-3.64612	0.00032549
Omy100140966	-3.92507	4.0952e-09
Omy300044238	-3.93237	0.0248996
Omy100078845	-3.94854	0.000415146
Omy100094555	-4.09034	1.69873e-06
Omy200106287	-4.2455	0.0200615
Omy300021857	-4.40452	0.00188727
Omy100171978	-4.5884	0.00448633
Omy100052766	-4.63911	0.0199288
Omy200070743	-4.69501	0.00812246
Omy200136356	-4.79104	6.82144e-09
Omy100158984	-4.85382	0.0366275
Omy300024233	-4.86191	0.00015799
Omy100081150	-4.88201	3.63486e-05
Omy300065387	-5.14575	0.0258657
Omy200084059	-5.14957	0.0252708
Omy300061355	-5.19329	0.012436
Omy200208143	-5.75329	0.000784652
Omy300076167	-5.98192	0.0424219
Omy100118546	-6.85702	0.0199288
Omy300021140	-7.7883	0.049769
Omy200112536	-9.67612	1.12445e-40
Omy100087699	-10.9962	0.0423639
Omy200089633	-12.5887	0.00244925
Omy200203672	-14.0062	0.0267916
Omy300052755	-14.4713	0.000101548
Omy200017676	-15.2981	0.0233459
Omy200194608	-24.3644	4.18758e-15
Omy200073742	-56.6538	0.0448906
Omy100006666	-63.6404	0.0211245
Omy300109255	-63.6404	0.0211245
Omy300015887	-64.3101	0.0306044
Omy100067724	-67.4132	0.0202204
Omy300047871	-75.9451	0.0101633

## Sheet: D1_R_FP vs D1_C_FP
Feature ID	EDGE test: D1_R_FP vs D1_C_FP, tagwise dispersions - Fold change	EDGE test: D1_R_FP vs D1_C_FP, tagwise dispersions - FDR p-value correction
Omy100168120	23.1078	2.11516e-06
Omy200083973	14.4479	6.01035e-06
Omy300040190	13.5428	0.00127501
Omy300023286	9.42783	0.0230272
Omy200094507	5.89193	0.000185392
Omy100107355	3.88602	0.0455329
Omy200016196	3.77956	0.00602074
Omy100129197	-3.26991	0.032041
Omy100171980	-4.3929	0.0289504
Omy200103785	-5.56288	3.6033e-05
Omy200229971	-24.0654	0.00932269
Omy200080068	-203.485	0.0016598

## Sheet: D1_S_FP vs D1_R_FP
Feature ID	EDGE test: D1_S_FP vs D1_R_FP, tagwise dispersions - Fold change	EDGE test: D1_S_FP vs D1_R_FP, tagwise dispersions - FDR p-value correction
Omy200082493	111.607	0.021264
Omy100086127	14.3744	0.00338262
Omy200087861	9.62932	1.73184e-05
Omy200107755	7.0241	0.0182113
Omy200061634	6.23384	0.000584929
Omy300040706	5.97288	0.000612764
Omy100171980	4.86533	0.00653761
Omy100132620	4.59413	0.0154245
Omy100129197	3.7777	0.000260878
Omy100090256	3.76291	0.0331272
Omy100107355	-4.60787	0.000525771
Omy100168120	-21.4538	5.50572e-07
Omy300040190	-34.8409	6.61988e-06
Omy200168488	-93.9899	0.0236286
Omy200102711	-200.391	4.07977e-05

## Sheet: D1_S_FP vs D1_C_FP
Feature ID	EDGE test: D1_S_FP vs D1_C_FP, tagwise dispersions - Fold change	EDGE test: D1_S_FP vs D1_C_FP, tagwise dispersions - FDR p-value correction
Omy200083973	15.4874	2.58024e-07
Omy300052204	13.3777	0.000343872
Omy200165975	11.4555	0.0447494
Omy200079882	8.89104	0.015812
Omy100070146	6.99148	8.26285e-05
Omy200094507	6.16166	1.73587e-05
Omy100118917	5.94728	0.00231279
Omy200016196	5.62821	5.25299e-08
Omy200062890	-6.4143	0.0444541
Omy200123439	-7.01746	0.00166875
Omy100087788	-10.695	0.00697233
Omy200073493	-11.2057	0.0160275
Omy100192163	-118.677	0.00922325

## Sheet: D5_R_FP vs D5_C_FP
Feature ID	EDGE test: D5_R_FP vs D5_C_FP, tagwise dispersions - Fold change	EDGE test: D5_R_FP vs D5_C_FP, tagwise dispersions - FDR p-value correction
Omy300040190	159.831	1.23758e-05
Omy300077765	84.4127	0.0126515
Omy200070743	17.6644	0.0114078
Omy200074447	15.5905	0.0114078
Omy200010577	10.3909	0.0271343
Omy200083973	6.4095	0.000278591
Omy200094507	4.50434	1.37147e-05
Omy100127618	-2.93648	0.0121894	-1
Omy200068796	-3.23944	0.000533401
Omy100102244	-3.24774	0.0288277
Omy100141064	-3.2654	0.0150373
Omy100100875	-4.08583	0.0124678
Omy100125057	-4.20799	0.000171399
Omy100124197	-4.62324	9.47699e-05
Omy300042419	-5.41358	0.0149199
Omy300110356	-11.1365	0.0114078
Omy200069777	-12.6408	0.00190025
Omy200123282	-13.5825	0.042133
Omy100072016	-26.0661	0.0061296
Omy200115330	-85.3597	0.0149199
Omy300030781	-150.876	0.00128292

[truncated: 15 more sheets: D5_R_FP vs D5_S_FP, D5_S_FP vs D5_C_FP, D1_C_PBS vs D1_R_PBS, D1_R_PBS vs D1_S_PBS, D1_S_PBS vs D1_C_PBS, D5_C_PBS vs D5_S_PBS, D5_R_PBS vs D5_C_PBS, D5_R_PBS vs D5_S_PBS, D5_C_FP vs D1_C_FP, D5_C_PBS vs D1_C_PBS, D5_R_FP vs D1_R_FP, D5_R_PBS vs D1_R_PBS, D5_S_FP vs D1_S_FP, D5_S_PBS vs D1_S_PBS, All DEF, non-redundant]
