# Supplementary material for: Differential expression of long non-coding RNAs in three genetic lines of rainbow trout in response to infection with Flavobacterium psychrophilum
Source: Sci Rep. 2016 Oct 27;6:36032. doi: 10.1038/srep36032 (PMC5081542; doi:10.1038/srep36032)
Supplement: Supplementary Dataset 3 [file srep36032-s3.xls]

## Sheet: DEF lncRNA and overlapped genes
Long non coding RNAs, their overlapped protein coding genes and annotations. Genes with hits to KEGG database are highlighted in green. Annotations without highlights are from BLASTx against NR protein database
LncRNA	Overlapped protein coding gene ID	KEGG/Uniprot GO annotation of overlapped protein protein coding gene
Omy100125126	GSONMT00044385001	MAG; myelin associated glycoprotein
Omy100128008	GSONMT00014917001	MYH; myosin heavy chain
Omy100224015	GSONMT00065518001	FAR; alcohol-forming fatty acyl-CoA reductase [EC:1.2.1.84]
Omy200072937	GSONMT00049815001	RP-L14e; large subunit ribosomal protein L14e
Omy200083892	GSONMT00050654001	TNFRSF9; tumor necrosis factor receptor superfamily member 9
Omy200096399	GSONMT00013962001	PNPLA2; patatin-like phospholipase domain-containing protein 2 [EC:3.1.1.3]
Omy200099889	GSONMT00072367001	ENAH; enabled
Omy200100584	GSONMT00057407001	IRG1; aconitate decarboxylase [EC:4.1.1.6]
Omy200107012	GSONMT00019341001	STIM2; stromal interaction molecule 2
Omy200107755	GSONMT00023729001	EZH2; histone-lysine N-methyltransferase EZH2 [EC:2.1.1.43]
Omy200127336	GSONMT00004738001	hprT; hypoxanthine phosphoribosyltransferase [EC:2.4.2.8]
Omy200128619	GSONMT00049178001	AGXT2L1; ethanolamine-phosphate phospho-lyase [EC:4.2.3.2]
Omy200138643	GSONMT00056495001	PLA2G4; cytosolic phospholipase A2 [EC:3.1.1.4]
Omy200138656	GSONMT00047322001	C5; complement component 5
Omy200166531	GSONMT00069449001	MAPT; microtubule-associated protein tau
Omy200206941	GSONMT00021084001	LYZ; lysozyme C [EC:3.2.1.17]
Omy200208143	GSONMT00055790001	GPT; alanine transaminase [EC:2.6.1.2]
Omy200211588	GSONMT00007760001	E6.3.5.1; NAD+ synthase (glutamine-hydrolysing) [EC:6.3.5.1]
Omy200219298	GSONMT00080432001	SUPT3H; transcription initiation protein SPT3
Omy300013224	GSONMT00024599001	NOX; NADPH oxidase
Omy300023869	GSONMT00062942001	EDNRA; endothelin receptor type A
Omy300025398	GSONMT00050222001	TRIM21; tripartite motif-containing protein 21 [EC:2.3.2.27]
Omy300036413	GSONMT00024455001	FMO; dimethylaniline monooxygenase (N-oxide forming) [EC:1.14.13.8]
Omy300038945	GSONMT00049537001	CYP7B; oxysterol 7-alpha-hydroxylase [EC:1.14.13.1NANA]
Omy300046195	GSONMT00000347001	UBE2D_E; ubiquitin-conjugating enzyme E2 D/E [EC:2.3.2.23]
Omy300063832	GSONMT00078909001	ULK1_2_3; serine/threonine-protein kinase ULK/ATG1 [EC:2.7.11.1]
Omy300066720	GSONMT00002707001	STAT3; signal transducer and activator of transcription 3
Omy300076167	GSONMT00010832001	CREB5; cyclic AMP-responsive element-binding protein 5
Omy300088491	GSONMT00079829001	PLK3; polo-like kinase 3 [EC:2.7.11.21]
Omy300088833	GSONMT00058371001	BCL6; B-cell lymphoma 6 protein
Omy300101944	GSONMT00061508001	MMP14; matrix metalloproteinase-14 (membrane-inserted) [EC:3.4.24.8NA]
Omy300106576	GSONMT00065541001	MMP16; matrix metalloproteinase-16 (membrane-inserted) [EC:3.4.24.-]
Omy300109255	GSONMT00075132001	PLCD; phosphatidylinositol phospholipase C, delta [EC:3.1.4.11]
Omy300110356	GSONMT00072591001	NDUFA11; NADH dehydrogenase (ubiquinone) 1 alpha subcomplex subunit 11
Omy400005487	GSONMT00075670001	LPL; lipoprotein lipase [EC:3.1.1.34]
Omy400006181	GSONMT00049631001	COL9A; collagen, type IX, alpha
Omy100063056	GSONMT00040216001	Interferon-induced guanylate-binding protein 1
Omy100070772	GSONMT00040877001	Novel protein similar to vertebrate nebulin (NEB)
Omy100078845	GSONMT00049136001	Secreted phosphoprotein 24 precursor
Omy100127604	GSONMT00035228001	Interferon-induced guanylate-binding protein 1-like
Omy100139886	GSONMT00054697001	Butyrophilin subfamily 1 member A1-like
Omy100148856	GSONMT00038851001	[3-methyl-2-oxobutanoate dehydrogenase [lipoamide]] kinase, mitochondrial
Omy100149450	GSONMT00074639001	Uncharacterized protein/Ubiquitin specific protease 25
Omy100164403	GSONMT00009087001	Solute carrier family 13 member 2-like
Omy100171978	GSONMT00073107001	eEF1A2 binding protein-like isoform X3
Omy100171980	GSONMT00073108001	Immunoglobulin-like and fibronectin type III domain-containing protein 1
Omy100199114	GSONMT00025868001	Putative methyltransferase DDB_G0268948 isoform X2
Omy100213875	GSONMT00070649001	Sodium channel protein
Omy100228715	GSONMT00079494001	Unnamed protein product/transcobalamin-1 like
Omy200016196	GSONMT00003473001	Uncharacterized protein/Sodium-dependent citrate transporter
Omy200030062	GSONMT00024198001	RNA-binding protein 4B-like
Omy200076524	GSONMT00015043001	Protein FAM111A-like
Omy200077302	GSONMT00040132001	normal mucosa of esophagus-specific gene 1 protein-like (Salmo salar)
Omy200080884	GSONMT00034829001	Response gene to complement 32 protein
Omy200110378	GSONMT00022964001	Epididymis secretory protein Li 114/Thioredoxin-like protein 1
Omy200122529	GSONMT00027669001	Scavenger receptor cysteine-rich type 1 protein M130-like/CD5-antigen like
Omy200124504	GSONMT00010940001	RING finger protein 186-like (Salmo salar)
Omy200142923	GSONMT00078147001	leucine-rich repeat flightless-interacting protein 2 isoform X9
Omy200155066	GSONMT00032847001	membrane-spanning 4-domains subfamily A member 12-like (Salmo salar)
Omy200165884	GSONMT00074724001	Conserved oligomeric Golgi complex subunit 7
Omy200165911	GSONMT00074707001	Liprin-alpha-3
Omy200166694	GSONMT00010161001	type II keratin E2 (Oncorhynchus mykiss)
Omy200172786	GSONMT00036117001	regulation of nuclear pre-mRNA domain-containing protein 2-like (Salmo salar)
Omy200181316	GSONMT00071779001	Muscular LMNA-interacting protein
Omy200181424	GSONMT00063097001	immunoglobulin light chain precursor (Salmo salar)
Omy200183750	GSONMT00029979001	DNA-damage-inducible transcript 4-like
Omy200192344	GSONMT00079087001	S-adenosyl-L-methionine-dependent tRNA 4-demethylwyosine synthase isoform X1
Omy200194608	GSONMT00062425001	Alpha-2-HS-glycoprotein
Omy200219188	GSONMT00061495001	calsequestrin-like precursor
Omy200219848	GSONMT00076524001	nesprin-2-like isoform X7 (Salmo salar)
Omy200220365	GSONMT00069270001	autophagy-related protein 9A-like
Omy200226560	GSONMT00065518001	Fatty acyl-CoA reductase 1
Omy300021857	GSONMT00036585001	NA
Omy300038956	GSONMT00049544001	Hydroxyacid-oxoacid transhydrogenase, mitochondrial
Omy300044377	GSONMT00035855001	unnamed protein product (Oncorhynchus mykiss)
Omy300047871	GSONMT00030828001	Importin-13-like
Omy300057655	GSONMT00045409001	osteopetrosis-associated transmembrane protein 1-like isoform X1 (Salmo salar)
Omy300065389	GSONMT00064854001	zinc metalloproteinase-disintegrin-like lachestatin-2 isoform X2
Omy300067812	GSONMT00040579001	pyruvate dehydrogenase (acetyl-transferring) kinase isozyme 2, mitochondrial-like isoform X1
Omy300070175	GSONMT00065825001	hypothetical protein
Omy300072564	GSONMT00057299001	Leucine-rich repeat-containing protein 2
Omy300075580	GSONMT00005460001	Monocarboxylate transporter 1
Omy300077668	GSONMT00080275001	Tyrosyl-DNA phosphodiesterase 1
Omy300077918	GSONMT00074039001	oocyte zinc finger protein XlCOF7.1-like isoform X2
Omy300081019	GSONMT00071779001	NA
Omy300081538	GSONMT00013247001	CDP-diacylglycerol--glycerol-3-phosphate 3-phosphatidyltransferase, mitochondrial-like isoform X2
Omy300082875	GSONMT00018288001	E3 ubiquitin-protein ligase TRIM39-like
Omy300089969	GSONMT00076763001	Uncharacterized protein/Heterogeneous nuclear ribonucleoprotein R
Omy300105765	GSONMT00079327001	sodium-dependent phosphate transporter 1-B-like
Omy300109326	GSONMT00060046001	UBX domain-containing protein 4
Omy400003716	GSONMT00061535001	Protocadherin-8 like
Omy400008156	GSONMT00041383001	Reticulon-2 like

## Sheet: Infection immunity related gene
Overlapped genes associated with immunity related pathways			Overlapped genes associated with immunity related pathways
Gene	Associated immunity related KEGG pathways		Gene	Associated microbial disease KEGG pathways
Cyclic AMP-responsive element-binding protein 5	TNF signaling pathway		Complement component 5	Pertussis
Serine/threonine-protein kinase ULK/ATG1 [EC:2.7.11.1]	mTOR signaling pathway			Prion diseases
Tumor necrosis factor receptor superfamily member 9	Cytokine-cytokine receptor interaction			Herpes simplex infection
Cytosolic phospholipase A2 [EC:3.1.1.4]	Platelet activation			Staphylococcus aureus infection
	Fc epsilon RI signaling pathway		Signal transducer and activator of transcription 3	Viral carcinogenesis
	Phospholipase D signaling pathway			Hepatitis B
Complement component 5	Systemic lupus erythematosus			Epstein-Barr virus infection
	Complement and coagulation cascades			Hepatitis C
NADPH oxidase	HIF-1 signaling pathway			Toxoplasmosis
	Osteoclast differentiation			Inflammatory bowel disease
	Phagosome		Cyclic AMP-responsive element-binding protein 5	Viral carcinogenesis
	Leukocyte transendothelial migration			Hepatitis B
Tripartite motif-containing protein 21 [EC:2.3.2.27]	Systemic lupus erythematosus		Polo-like kinase 3 [EC:2.7.11.21]	Tuberculosis
Serine/threonine-protein kinase ULK/ATG1 [EC:2.7.11.1]	mTOR signaling pathway
Signal transducer and activator of transcription 3	Chemokine signaling pathway
	HIF-1 signaling pathway
Overlapped genes associated with immunity related pathways as well as microbial infection
Complement component 5
Signal transducer and activator of transcription 3
Cyclic AMP-responsive element-binding protein 5

## Sheet: KEGG path of overlapped genes 
KEGG pathway assignment of overlapped protein coding genes with differentially expressed lncRNAs sorted by the number of hits. Pathways with involvement in immune response or microbial infection are highlighted in yellow
ko01100 Metabolic pathways (10)
ko:K00760 hprT; hypoxanthine phosphoribosyltransferase [EC:2.4.2.8]
ko:K00814 GPT; alanine transaminase [EC:2.6.1.2]
ko:K00995 pgsA; CDP-diacylglycerol--glycerol-3-phosphate 3-phosphatidyltransferase [EC:2.7.8.5]
ko:K01950 E6.3.5.1; NAD+ synthase (glutamine-hydrolysing) [EC:6.3.5.1]
ko:K01966 PCCB; propionyl-CoA carboxylase beta chain [EC:6.4.1.3]
ko:K03956 NDUFA11; NADH dehydrogenase (ubiquinone) 1 alpha subcomplex subunit 11
ko:K05857 PLCD; phosphatidylinositol phospholipase C, delta [EC:3.1.4.11]
ko:K14286 AGXT2L1; ethanolamine-phosphate phospho-lyase [EC:4.2.3.2]
ko:K16342 PLA2G4; cytosolic phospholipase A2 [EC:3.1.1.4]
ko:K16816 PNPLA2; patatin-like phospholipase domain-containing protein 2 [EC:3.1.1.3]
ko04010 MAPK signaling pathway (5)
ko:K04358 FGF; fibroblast growth factor
ko:K04371 MAPK1_3; mitogen-activated protein kinase 1/3 [EC:2.7.11.24]
ko:K04380 MAPT; microtubule-associated protein tau
ko:K04406 MAP4K3; mitogen-activated protein kinase kinase kinase kinase 3 [EC:2.7.11.1]
ko:K16342 PLA2G4; cytosolic phospholipase A2 [EC:3.1.1.4]
ko04024 cAMP signaling pathway (5)
ko:K01539 ATP1A; sodium/potassium-transporting ATPase subunit alpha [EC:3.6.3.9]
ko:K04197 EDNRA; endothelin receptor type A
ko:K04371 MAPK1_3; mitogen-activated protein kinase 1/3 [EC:2.7.11.24]
ko:K07188 LIPE; hormone-sensitive lipase [EC:3.1.1.79]
ko:K09047 CREB5; cyclic AMP-responsive element-binding protein 5
ko05010 Alzheimer's disease (4)
ko:K01059 LPL; lipoprotein lipase [EC:3.1.1.34]
ko:K03956 NDUFA11; NADH dehydrogenase (ubiquinone) 1 alpha subcomplex subunit 11
ko:K04371 MAPK1_3; mitogen-activated protein kinase 1/3 [EC:2.7.11.24]
ko:K04380 MAPT; microtubule-associated protein tau
ko04919 Thyroid hormone signaling pathway (4)
ko:K01539 ATP1A; sodium/potassium-transporting ATPase subunit alpha [EC:3.6.3.9]
ko:K04371 MAPK1_3; mitogen-activated protein kinase 1/3 [EC:2.7.11.24]
ko:K05857 PLCD; phosphatidylinositol phospholipase C, delta [EC:3.1.4.11]
ko:K19029 PFKFB2; 6-phosphofructo-2-kinase / fructose-2,6-biphosphatase 2 [EC:2.7.1.105 3.1.3.46]
ko04933 AGE-RAGE signaling pathway in diabetic complications (4)
ko:K04371 MAPK1_3; mitogen-activated protein kinase 1/3 [EC:2.7.11.24]
ko:K04692 STAT3; signal transducer and activator of transcription 3
ko:K05857 PLCD; phosphatidylinositol phospholipase C, delta [EC:3.1.4.11]
ko:K08008 NOX; NADPH oxidase
ko04810 Regulation of actin cytoskeleton (4)
ko:K04358 FGF; fibroblast growth factor
ko:K04371 MAPK1_3; mitogen-activated protein kinase 1/3 [EC:2.7.11.24]
ko:K05746 ENAH; enabled
ko:K05765 CFL; cofilin
ko04022 cGMP-PKG signaling pathway (4)
ko:K01539 ATP1A; sodium/potassium-transporting ATPase subunit alpha [EC:3.6.3.9]
ko:K04197 EDNRA; endothelin receptor type A
ko:K04371 MAPK1_3; mitogen-activated protein kinase 1/3 [EC:2.7.11.24]
ko:K09047 CREB5; cyclic AMP-responsive element-binding protein 5
ko04068 FoxO signaling pathway (4)
ko:K04371 MAPK1_3; mitogen-activated protein kinase 1/3 [EC:2.7.11.24]
ko:K04692 STAT3; signal transducer and activator of transcription 3
ko:K08862 PLK3; polo-like kinase 3 [EC:2.7.11.21]
ko:K15618 BCL6; B-cell lymphoma 6 protein
ko04151 PI3K-Akt signaling pathway (4)
ko:K04358 FGF; fibroblast growth factor
ko:K04371 MAPK1_3; mitogen-activated protein kinase 1/3 [EC:2.7.11.24]
ko:K08131 COL9A; collagen, type IX, alpha
ko:K09047 CREB5; cyclic AMP-responsive element-binding protein 5
ko05200 Pathways in cancer (4)
ko:K04197 EDNRA; endothelin receptor type A
ko:K04358 FGF; fibroblast growth factor
ko:K04371 MAPK1_3; mitogen-activated protein kinase 1/3 [EC:2.7.11.24]
ko:K04692 STAT3; signal transducer and activator of transcription 3
ko04550 Signaling pathways regulating pluripotency of stem cells (4)
ko:K04371 MAPK1_3; mitogen-activated protein kinase 1/3 [EC:2.7.11.24]
ko:K04692 STAT3; signal transducer and activator of transcription 3
ko:K10164 NANOG; homeobox protein Nanog
ko:K16790 SMAD5; mothers against decapentaplegic homolog 5
ko05202 Transcriptional misregulation in cancer (3)
ko:K11313 SUPT3H; transcription initiation protein SPT3
ko:K15607 TLX3; T-cell leukemia homeobox protein 3
ko:K15618 BCL6; B-cell lymphoma 6 protein
ko04152 AMPK signaling pathway (3)
ko:K07188 LIPE; hormone-sensitive lipase [EC:3.1.1.79]
ko:K09047 CREB5; cyclic AMP-responsive element-binding protein 5
ko:K19029 PFKFB2; 6-phosphofructo-2-kinase / fructose-2,6-biphosphatase 2 [EC:2.7.1.105 3.1.3.46]
ko01120 Microbial metabolism in diverse environments (3)
ko:K00485 FMO; dimethylaniline monooxygenase (N-oxide forming) [EC:1.14.13.8]
ko:K00814 GPT; alanine transaminase [EC:2.6.1.2]
ko:K01966 PCCB; propionyl-CoA carboxylase beta chain [EC:6.4.1.3]
ko05205 Proteoglycans in cancer (3)
ko:K04371 MAPK1_3; mitogen-activated protein kinase 1/3 [EC:2.7.11.24]
ko:K04692 STAT3; signal transducer and activator of transcription 3
ko:K10164 NANOG; homeobox protein Nanog
ko05206 MicroRNAs in cancer (3)
ko:K04692 STAT3; signal transducer and activator of transcription 3
ko:K07996 MMP16; matrix metalloproteinase-16 (membrane-inserted) [EC:3.4.24.-]
ko:K11430 EZH2; histone-lysine N-methyltransferase EZH2 [EC:2.1.1.43]
ko04912 GnRH signaling pathway (3)
ko:K04371 MAPK1_3; mitogen-activated protein kinase 1/3 [EC:2.7.11.24]
ko:K07763 MMP14; matrix metalloproteinase-14 (membrane-inserted) [EC:3.4.24.80]
ko:K16342 PLA2G4; cytosolic phospholipase A2 [EC:3.1.1.4]
ko04141 Protein processing in endoplasmic reticulum (3)
ko:K06689 UBE2D_E; ubiquitin-conjugating enzyme E2 D/E [EC:2.3.2.23]
ko:K10601 SYVN1; E3 ubiquitin-protein ligase synoviolin [EC:2.3.2.27]
ko:K10839 RAD23; UV excision repair protein RAD23
ko00564 Glycerophospholipid metabolism (3)
ko:K00995 pgsA; CDP-diacylglycerol--glycerol-3-phosphate 3-phosphatidyltransferase [EC:2.7.8.5]
ko:K14286 AGXT2L1; ethanolamine-phosphate phospho-lyase [EC:4.2.3.2]
ko:K16342 PLA2G4; cytosolic phospholipase A2 [EC:3.1.1.4]
ko04270 Vascular smooth muscle contraction (3)
ko:K04197 EDNRA; endothelin receptor type A
ko:K04371 MAPK1_3; mitogen-activated protein kinase 1/3 [EC:2.7.11.24]
ko:K16342 PLA2G4; cytosolic phospholipase A2 [EC:3.1.1.4]
ko04015 Rap1 signaling pathway (3)
ko:K04358 FGF; fibroblast growth factor
ko:K04371 MAPK1_3; mitogen-activated protein kinase 1/3 [EC:2.7.11.24]
ko:K07361 LCP2; lymphocyte cytosolic protein 2
ko04060 Cytokine-cytokine receptor interaction (3)
ko:K05067 IL5RA; interleukin 5 receptor alpha
ko:K05146 TNFRSF9; tumor necrosis factor receptor superfamily member 9
ko:K05152 TNFRSF14; tumor necrosis factor receptor superfamily member 14
ko04120 Ubiquitin mediated proteolysis (3)
ko:K06689 UBE2D_E; ubiquitin-conjugating enzyme E2 D/E [EC:2.3.2.23]
ko:K10456 KLHL19; kelch-like protein 19
ko:K10601 SYVN1; E3 ubiquitin-protein ligase synoviolin [EC:2.3.2.27]
ko04611 Platelet activation (3)
ko:K04371 MAPK1_3; mitogen-activated protein kinase 1/3 [EC:2.7.11.24]
ko:K07361 LCP2; lymphocyte cytosolic protein 2
ko:K16342 PLA2G4; cytosolic phospholipase A2 [EC:3.1.1.4]
ko04514 Cell adhesion molecules (CAMs) (3)
ko:K06492 CD58; CD58 antigen
ko:K06770 MPZ; myelin protein zero
ko:K06771 MAG; myelin associated glycoprotein
ko04020 Calcium signaling pathway (3)
ko:K04197 EDNRA; endothelin receptor type A
ko:K05857 PLCD; phosphatidylinositol phospholipase C, delta [EC:3.1.4.11]
ko:K18196 STIM2; stromal interaction molecule 2
ko04668 TNF signaling pathway (3)
ko:K04371 MAPK1_3; mitogen-activated protein kinase 1/3 [EC:2.7.11.24]
ko:K07763 MMP14; matrix metalloproteinase-14 (membrane-inserted) [EC:3.4.24.80]
ko:K09047 CREB5; cyclic AMP-responsive element-binding protein 5
ko04664 Fc epsilon RI signaling pathway (3)
ko:K04371 MAPK1_3; mitogen-activated protein kinase 1/3 [EC:2.7.11.24]
ko:K07361 LCP2; lymphocyte cytosolic protein 2
ko:K16342 PLA2G4; cytosolic phospholipase A2 [EC:3.1.1.4]
ko05203 Viral carcinogenesis (3)
ko:K04371 MAPK1_3; mitogen-activated protein kinase 1/3 [EC:2.7.11.24]
ko:K04692 STAT3; signal transducer and activator of transcription 3
ko:K09047 CREB5; cyclic AMP-responsive element-binding protein 5
ko04066 HIF-1 signaling pathway (3)
ko:K04371 MAPK1_3; mitogen-activated protein kinase 1/3 [EC:2.7.11.24]
ko:K04692 STAT3; signal transducer and activator of transcription 3
ko:K08008 NOX; NADPH oxidase
ko04380 Osteoclast differentiation (3)
ko:K04371 MAPK1_3; mitogen-activated protein kinase 1/3 [EC:2.7.11.24]
ko:K07361 LCP2; lymphocyte cytosolic protein 2
ko:K08008 NOX; NADPH oxidase
ko04014 Ras signaling pathway (3)
ko:K04358 FGF; fibroblast growth factor
ko:K04371 MAPK1_3; mitogen-activated protein kinase 1/3 [EC:2.7.11.24]
ko:K16342 PLA2G4; cytosolic phospholipase A2 [EC:3.1.1.4]
ko05133 Pertussis (3)
ko:K03994 C5; complement component 5
ko:K04371 MAPK1_3; mitogen-activated protein kinase 1/3 [EC:2.7.11.24]
ko:K05765 CFL; cofilin
ko04261 Adrenergic signaling in cardiomyocytes (3)
ko:K01539 ATP1A; sodium/potassium-transporting ATPase subunit alpha [EC:3.6.3.9]
ko:K04371 MAPK1_3; mitogen-activated protein kinase 1/3 [EC:2.7.11.24]
ko:K09047 CREB5; cyclic AMP-responsive element-binding protein 5
ko05161 Hepatitis B (3)
ko:K04371 MAPK1_3; mitogen-activated protein kinase 1/3 [EC:2.7.11.24]
ko:K04692 STAT3; signal transducer and activator of transcription 3
ko:K09047 CREB5; cyclic AMP-responsive element-binding protein 5
ko04960 Aldosterone-regulated sodium reabsorption (2)
ko:K01539 ATP1A; sodium/potassium-transporting ATPase subunit alpha [EC:3.6.3.9]
ko:K04371 MAPK1_3; mitogen-activated protein kinase 1/3 [EC:2.7.11.24]
ko04666 Fc gamma R-mediated phagocytosis (2)
ko:K04371 MAPK1_3; mitogen-activated protein kinase 1/3 [EC:2.7.11.24]
ko:K05765 CFL; cofilin
ko04350 TGF-beta signaling pathway (2)
ko:K04371 MAPK1_3; mitogen-activated protein kinase 1/3 [EC:2.7.11.24]
ko:K16790 SMAD5; mothers against decapentaplegic homolog 5
ko04923 Regulation of lipolysis in adipocytes (2)
ko:K07188 LIPE; hormone-sensitive lipase [EC:3.1.1.79]
ko:K16816 PNPLA2; patatin-like phospholipase domain-containing protein 2 [EC:3.1.1.3]
ko04910 Insulin signaling pathway (2)
ko:K04371 MAPK1_3; mitogen-activated protein kinase 1/3 [EC:2.7.11.24]
ko:K07188 LIPE; hormone-sensitive lipase [EC:3.1.1.79]
ko05169 Epstein-Barr virus infection (2)
ko:K04692 STAT3; signal transducer and activator of transcription 3
ko:K06492 CD58; CD58 antigen
ko04726 Serotonergic synapse (2)
ko:K04371 MAPK1_3; mitogen-activated protein kinase 1/3 [EC:2.7.11.24]
ko:K16342 PLA2G4; cytosolic phospholipase A2 [EC:3.1.1.4]
ko04725 Cholinergic synapse (2)
ko:K04371 MAPK1_3; mitogen-activated protein kinase 1/3 [EC:2.7.11.24]
ko:K09047 CREB5; cyclic AMP-responsive element-binding protein 5
ko04925 Aldosterone synthesis and secretion (2)
ko:K07188 LIPE; hormone-sensitive lipase [EC:3.1.1.79]
ko:K09047 CREB5; cyclic AMP-responsive element-binding protein 5
ko05034 Alcoholism (2)
ko:K04371 MAPK1_3; mitogen-activated protein kinase 1/3 [EC:2.7.11.24]
ko:K09047 CREB5; cyclic AMP-responsive element-binding protein 5
ko05322 Systemic lupus erythematosus (2)
ko:K03994 C5; complement component 5
ko:K10651 TRIM21; tripartite motif-containing protein 21 [EC:2.3.2.27]
ko04510 Focal adhesion (2)
ko:K04371 MAPK1_3; mitogen-activated protein kinase 1/3 [EC:2.7.11.24]
ko:K08131 COL9A; collagen, type IX, alpha
ko05020 Prion diseases (2)
ko:K03994 C5; complement component 5
ko:K04371 MAPK1_3; mitogen-activated protein kinase 1/3 [EC:2.7.11.24]
ko01200 Carbon metabolism (2)
ko:K00814 GPT; alanine transaminase [EC:2.6.1.2]
ko:K01966 PCCB; propionyl-CoA carboxylase beta chain [EC:6.4.1.3]
ko04150 mTOR signaling pathway (2)
ko:K04371 MAPK1_3; mitogen-activated protein kinase 1/3 [EC:2.7.11.24]
ko:K08269 ULK1_2_3; serine/threonine-protein kinase ULK/ATG1 [EC:2.7.11.1]
ko05168 Herpes simplex infection (2)
ko:K03994 C5; complement component 5
ko:K05152 TNFRSF14; tumor necrosis factor receptor superfamily member 14
ko04650 Natural killer cell mediated cytotoxicity (2)
ko:K04371 MAPK1_3; mitogen-activated protein kinase 1/3 [EC:2.7.11.24]
ko:K07361 LCP2; lymphocyte cytosolic protein 2
ko04072 Phospholipase D signaling pathway (2)
ko:K04371 MAPK1_3; mitogen-activated protein kinase 1/3 [EC:2.7.11.24]
ko:K16342 PLA2G4; cytosolic phospholipase A2 [EC:3.1.1.4]
ko05152 Tuberculosis (2)
ko:K04371 MAPK1_3; mitogen-activated protein kinase 1/3 [EC:2.7.11.24]
ko:K08862 PLK3; polo-like kinase 3 [EC:2.7.11.21]
ko04970 Salivary secretion (2)
ko:K01539 ATP1A; sodium/potassium-transporting ATPase subunit alpha [EC:3.6.3.9]
ko:K13915 LYZ; lysozyme C [EC:3.2.1.17]
ko04974 Protein digestion and absorption (2)
ko:K01539 ATP1A; sodium/potassium-transporting ATPase subunit alpha [EC:3.6.3.9]
ko:K08131 COL9A; collagen, type IX, alpha
ko05218 Melanoma (2)
ko:K04358 FGF; fibroblast growth factor
ko:K04371 MAPK1_3; mitogen-activated protein kinase 1/3 [EC:2.7.11.24]
ko04915 Estrogen signaling pathway (2)
ko:K04371 MAPK1_3; mitogen-activated protein kinase 1/3 [EC:2.7.11.24]
ko:K09047 CREB5; cyclic AMP-responsive element-binding protein 5
ko04921 Oxytocin signaling pathway (2)
ko:K04371 MAPK1_3; mitogen-activated protein kinase 1/3 [EC:2.7.11.24]
ko:K16342 PLA2G4; cytosolic phospholipase A2 [EC:3.1.1.4]
ko04062 Chemokine signaling pathway (2)
ko:K04371 MAPK1_3; mitogen-activated protein kinase 1/3 [EC:2.7.11.24]
ko:K04692 STAT3; signal transducer and activator of transcription 3
ko05221 Acute myeloid leukemia (2)
ko:K04371 MAPK1_3; mitogen-activated protein kinase 1/3 [EC:2.7.11.24]
ko:K04692 STAT3; signal transducer and activator of transcription 3
ko01110 Biosynthesis of secondary metabolites (2)
ko:K00760 hprT; hypoxanthine phosphoribosyltransferase [EC:2.4.2.8]
ko:K16342 PLA2G4; cytosolic phospholipase A2 [EC:3.1.1.4]
ko04370 VEGF signaling pathway (2)
ko:K04371 MAPK1_3; mitogen-activated protein kinase 1/3 [EC:2.7.11.24]
ko:K16342 PLA2G4; cytosolic phospholipase A2 [EC:3.1.1.4]
ko04630 Jak-STAT signaling pathway (2)
ko:K04692 STAT3; signal transducer and activator of transcription 3
ko:K05067 IL5RA; interleukin 5 receptor alpha
ko05160 Hepatitis C (2)
ko:K04371 MAPK1_3; mitogen-activated protein kinase 1/3 [EC:2.7.11.24]
ko:K04692 STAT3; signal transducer and activator of transcription 3
ko04660 T cell receptor signaling pathway (2)
ko:K04371 MAPK1_3; mitogen-activated protein kinase 1/3 [EC:2.7.11.24]
ko:K07361 LCP2; lymphocyte cytosolic protein 2
ko04080 Neuroactive ligand-receptor interaction (2)
ko:K04197 EDNRA; endothelin receptor type A
ko:K04306 RXFP1; relaxin family peptide receptor 1
ko00561 Glycerolipid metabolism (2)
ko:K01059 LPL; lipoprotein lipase [EC:3.1.1.34]
ko:K16816 PNPLA2; patatin-like phospholipase domain-containing protein 2 [EC:3.1.1.3]
ko05212 Pancreatic cancer (2)
ko:K04371 MAPK1_3; mitogen-activated protein kinase 1/3 [EC:2.7.11.24]
ko:K04692 STAT3; signal transducer and activator of transcription 3
ko04911 Insulin secretion (2)
ko:K01539 ATP1A; sodium/potassium-transporting ATPase subunit alpha [EC:3.6.3.9]
ko:K09047 CREB5; cyclic AMP-responsive element-binding protein 5
ko04360 Axon guidance (2)
ko:K04371 MAPK1_3; mitogen-activated protein kinase 1/3 [EC:2.7.11.24]
ko:K05765 CFL; cofilin
ko05016 Huntington's disease (2)
ko:K03956 NDUFA11; NADH dehydrogenase (ubiquinone) 1 alpha subcomplex subunit 11
ko:K09047 CREB5; cyclic AMP-responsive element-binding protein 5
ko05215 Prostate cancer (2)
ko:K04371 MAPK1_3; mitogen-activated protein kinase 1/3 [EC:2.7.11.24]
ko:K09047 CREB5; cyclic AMP-responsive element-binding protein 5
ko04931 Insulin resistance (2)
ko:K04692 STAT3; signal transducer and activator of transcription 3
ko:K09047 CREB5; cyclic AMP-responsive element-binding protein 5
ko04212 Longevity regulating pathway - worm (2)
ko:K08269 ULK1_2_3; serine/threonine-protein kinase ULK/ATG1 [EC:2.7.11.1]
ko:K13356 FAR; alcohol-forming fatty acyl-CoA reductase [EC:1.2.1.84]
ko05145 Toxoplasmosis (2)
ko:K04371 MAPK1_3; mitogen-activated protein kinase 1/3 [EC:2.7.11.24]
ko:K04692 STAT3; signal transducer and activator of transcription 3
ko04110 Cell cycle (2)
ko:K06642 PRKDC; DNA-dependent protein kinase catalytic subunit [EC:2.7.11.1]
ko:K06671 STAG1_2; cohesin complex subunit SA-1/2
ko04917 Prolactin signaling pathway (2)
ko:K04371 MAPK1_3; mitogen-activated protein kinase 1/3 [EC:2.7.11.24]
ko:K04692 STAT3; signal transducer and activator of transcription 3
ko04211 Longevity regulating pathway - mammal (2)
ko:K08269 ULK1_2_3; serine/threonine-protein kinase ULK/ATG1 [EC:2.7.11.1]
ko:K09047 CREB5; cyclic AMP-responsive element-binding protein 5
ko04918 Thyroid hormone synthesis (2)
ko:K01539 ATP1A; sodium/potassium-transporting ATPase subunit alpha [EC:3.6.3.9]
ko:K09047 CREB5; cyclic AMP-responsive element-binding protein 5
ko04730 Long-term depression (2)
ko:K04371 MAPK1_3; mitogen-activated protein kinase 1/3 [EC:2.7.11.24]
ko:K16342 PLA2G4; cytosolic phospholipase A2 [EC:3.1.1.4]
ko04724 Glutamatergic synapse (2)
ko:K04371 MAPK1_3; mitogen-activated protein kinase 1/3 [EC:2.7.11.24]
ko:K16342 PLA2G4; cytosolic phospholipase A2 [EC:3.1.1.4]
ko05231 Choline metabolism in cancer (2)
ko:K04371 MAPK1_3; mitogen-activated protein kinase 1/3 [EC:2.7.11.24]
ko:K16342 PLA2G4; cytosolic phospholipase A2 [EC:3.1.1.4]
ko05031 Amphetamine addiction (1)
ko:K09047 CREB5; cyclic AMP-responsive element-binding protein 5
ko04013 MAPK signaling pathway - fly (1)
ko:K04371 MAPK1_3; mitogen-activated protein kinase 1/3 [EC:2.7.11.24]
ko04621 NOD-like receptor signaling pathway (1)
ko:K04371 MAPK1_3; mitogen-activated protein kinase 1/3 [EC:2.7.11.24]
ko04932 Non-alcoholic fatty liver disease (NAFLD) (1)
ko:K03956 NDUFA11; NADH dehydrogenase (ubiquinone) 1 alpha subcomplex subunit 11
ko04728 Dopaminergic synapse (1)
ko:K09047 CREB5; cyclic AMP-responsive element-binding protein 5
ko05219 Bladder cancer (1)
ko:K04371 MAPK1_3; mitogen-activated protein kinase 1/3 [EC:2.7.11.24]
ko04722 Neurotrophin signaling pathway (1)
ko:K04371 MAPK1_3; mitogen-activated protein kinase 1/3 [EC:2.7.11.24]
ko00982 Drug metabolism - cytochrome P450 (1)
ko:K00485 FMO; dimethylaniline monooxygenase (N-oxide forming) [EC:1.14.13.8]
ko04978 Mineral absorption (1)
ko:K01539 ATP1A; sodium/potassium-transporting ATPase subunit alpha [EC:3.6.3.9]
ko03008 Ribosome biogenesis in eukaryotes (1)
ko:K11129 NHP2; H/ACA ribonucleoprotein complex subunit 2
ko01130 Biosynthesis of antibiotics (1)
ko:K01966 PCCB; propionyl-CoA carboxylase beta chain [EC:6.4.1.3]
ko00590 Arachidonic acid metabolism (1)
ko:K16342 PLA2G4; cytosolic phospholipase A2 [EC:3.1.1.4]
ko04070 Phosphatidylinositol signaling system (1)
ko:K05857 PLCD; phosphatidylinositol phospholipase C, delta [EC:3.1.4.11]
ko05030 Cocaine addiction (1)
ko:K09047 CREB5; cyclic AMP-responsive element-binding protein 5
ko00280 Valine, leucine and isoleucine degradation (1)
ko:K01966 PCCB; propionyl-CoA carboxylase beta chain [EC:6.4.1.3]
ko04723 Retrograde endocannabinoid signaling (1)
ko:K04371 MAPK1_3; mitogen-activated protein kinase 1/3 [EC:2.7.11.24]
ko03040 Spliceosome (1)
ko:K12875 ACIN1; apoptotic chromatin condensation inducer in the nucleus
ko04610 Complement and coagulation cascades (1)
ko:K03994 C5; complement component 5
ko00630 Glyoxylate and dicarboxylate metabolism (1)
ko:K01966 PCCB; propionyl-CoA carboxylase beta chain [EC:6.4.1.3]
ko00660 C5-Branched dibasic acid metabolism (1)
ko:K17724 IRG1; aconitate decarboxylase [EC:4.1.1.6]
ko03450 Non-homologous end-joining (1)
ko:K06642 PRKDC; DNA-dependent protein kinase catalytic subunit [EC:2.7.11.1]
ko04964 Proximal tubule bicarbonate reclamation (1)
ko:K01539 ATP1A; sodium/potassium-transporting ATPase subunit alpha [EC:3.6.3.9]
ko04922 Glucagon signaling pathway (1)
ko:K09047 CREB5; cyclic AMP-responsive element-binding protein 5
ko00983 Drug metabolism - other enzymes (1)
ko:K00760 hprT; hypoxanthine phosphoribosyltransferase [EC:2.4.2.8]
ko04520 Adherens junction (1)
ko:K04371 MAPK1_3; mitogen-activated protein kinase 1/3 [EC:2.7.11.24]
ko04260 Cardiac muscle contraction (1)
ko:K01539 ATP1A; sodium/potassium-transporting ATPase subunit alpha [EC:3.6.3.9]
ko00760 Nicotinate and nicotinamide metabolism (1)
ko:K01950 E6.3.5.1; NAD+ synthase (glutamine-hydrolysing) [EC:6.3.5.1]
ko05210 Colorectal cancer (1)
ko:K04371 MAPK1_3; mitogen-activated protein kinase 1/3 [EC:2.7.11.24]
ko04146 Peroxisome (1)
ko:K13356 FAR; alcohol-forming fatty acyl-CoA reductase [EC:1.2.1.84]
ko04145 Phagosome (1)
ko:K08008 NOX; NADPH oxidase
ko04713 Circadian entrainment (1)
ko:K04371 MAPK1_3; mitogen-activated protein kinase 1/3 [EC:2.7.11.24]
ko03420 Nucleotide excision repair (1)
ko:K10839 RAD23; UV excision repair protein RAD23
ko00591 Linoleic acid metabolism (1)
ko:K16342 PLA2G4; cytosolic phospholipase A2 [EC:3.1.1.4]
ko05164 Influenza A (1)
ko:K04371 MAPK1_3; mitogen-activated protein kinase 1/3 [EC:2.7.11.24]
ko00562 Inositol phosphate metabolism (1)
ko:K05857 PLCD; phosphatidylinositol phospholipase C, delta [EC:3.1.4.11]
ko04962 Vasopressin-regulated water reabsorption (1)
ko:K09047 CREB5; cyclic AMP-responsive element-binding protein 5
ko04972 Pancreatic secretion (1)
ko:K01539 ATP1A; sodium/potassium-transporting ATPase subunit alpha [EC:3.6.3.9]
ko01210 2-Oxocarboxylic acid metabolism (1)
ko:K00814 GPT; alanine transaminase [EC:2.6.1.2]
ko05100 Bacterial invasion of epithelial cells (1)
ko:K16938 SEPT3_9_12; septin 3/9/12
ko04720 Long-term potentiation (1)
ko:K04371 MAPK1_3; mitogen-activated protein kinase 1/3 [EC:2.7.11.24]
ko04144 Endocytosis (1)
ko:K12472 EPS15; epidermal growth factor receptor substrate 15
ko04113 Meiosis - yeast (1)
ko:K06671 STAG1_2; cohesin complex subunit SA-1/2
ko05012 Parkinson's disease (1)
ko:K03956 NDUFA11; NADH dehydrogenase (ubiquinone) 1 alpha subcomplex subunit 11
ko03320 PPAR signaling pathway (1)
ko:K01059 LPL; lipoprotein lipase [EC:3.1.1.34]
ko04913 Ovarian steroidogenesis (1)
ko:K16342 PLA2G4; cytosolic phospholipase A2 [EC:3.1.1.4]
ko04512 ECM-receptor interaction (1)
ko:K08131 COL9A; collagen, type IX, alpha
ko04973 Carbohydrate digestion and absorption (1)
ko:K01539 ATP1A; sodium/potassium-transporting ATPase subunit alpha [EC:3.6.3.9]
ko04071 Sphingolipid signaling pathway (1)
ko:K04371 MAPK1_3; mitogen-activated protein kinase 1/3 [EC:2.7.11.24]
ko04530 Tight junction (1)
ko:K10352 MYH; myosin heavy chain
ko04662 B cell receptor signaling pathway (1)
ko:K04371 MAPK1_3; mitogen-activated protein kinase 1/3 [EC:2.7.11.24]
ko04976 Bile secretion (1)
ko:K01539 ATP1A; sodium/potassium-transporting ATPase subunit alpha [EC:3.6.3.9]
ko04930 Type II diabetes mellitus (1)
ko:K04371 MAPK1_3; mitogen-activated protein kinase 1/3 [EC:2.7.11.24]
ko05214 Glioma (1)
ko:K04371 MAPK1_3; mitogen-activated protein kinase 1/3 [EC:2.7.11.24]
ko01230 Biosynthesis of amino acids (1)
ko:K00814 GPT; alanine transaminase [EC:2.6.1.2]
ko00640 Propanoate metabolism (1)
ko:K01966 PCCB; propionyl-CoA carboxylase beta chain [EC:6.4.1.3]
ko04672 Intestinal immune network for IgA production (1)
ko:K13073 PIGR; polymeric immunoglobulin receptor
ko04924 Renin secretion (1)
ko:K04197 EDNRA; endothelin receptor type A
ko04920 Adipocytokine signaling pathway (1)
ko:K04692 STAT3; signal transducer and activator of transcription 3
ko05216 Thyroid cancer (1)
ko:K04371 MAPK1_3; mitogen-activated protein kinase 1/3 [EC:2.7.11.24]
ko04971 Gastric acid secretion (1)
ko:K01539 ATP1A; sodium/potassium-transporting ATPase subunit alpha [EC:3.6.3.9]
ko00140 Steroid hormone biosynthesis (1)
ko:K07430 CYP7B; oxysterol 7-alpha-hydroxylase [EC:1.14.13.100]
ko04916 Melanogenesis (1)
ko:K04371 MAPK1_3; mitogen-activated protein kinase 1/3 [EC:2.7.11.24]
ko04670 Leukocyte transendothelial migration (1)
ko:K08008 NOX; NADPH oxidase
ko04111 Cell cycle - yeast (1)
ko:K06671 STAG1_2; cohesin complex subunit SA-1/2
ko05162 Measles (1)
ko:K04692 STAT3; signal transducer and activator of transcription 3
ko03013 RNA transport (1)
ko:K12875 ACIN1; apoptotic chromatin condensation inducer in the nucleus
ko04011 MAPK signaling pathway - yeast (1)
ko:K04371 MAPK1_3; mitogen-activated protein kinase 1/3 [EC:2.7.11.24]
ko05132 Salmonella infection (1)
ko:K04371 MAPK1_3; mitogen-activated protein kinase 1/3 [EC:2.7.11.24]
ko05213 Endometrial cancer (1)
ko:K04371 MAPK1_3; mitogen-activated protein kinase 1/3 [EC:2.7.11.24]
ko05140 Leishmaniasis (1)
ko:K04371 MAPK1_3; mitogen-activated protein kinase 1/3 [EC:2.7.11.24]
ko05230 Central carbon metabolism in cancer (1)
ko:K04371 MAPK1_3; mitogen-activated protein kinase 1/3 [EC:2.7.11.24]
ko05150 Staphylococcus aureus infection (1)
ko:K03994 C5; complement component 5
ko03010 Ribosome (1)
ko:K02875 RP-L14e; large subunit ribosomal protein L14e
ko04012 ErbB signaling pathway (1)
ko:K04371 MAPK1_3; mitogen-activated protein kinase 1/3 [EC:2.7.11.24]
ko04750 Inflammatory mediator regulation of TRP channels (1)
ko:K16342 PLA2G4; cytosolic phospholipase A2 [EC:3.1.1.4]
ko05142 Chagas disease (American trypanosomiasis) (1)
ko:K04371 MAPK1_3; mitogen-activated protein kinase 1/3 [EC:2.7.11.24]
ko00565 Ether lipid metabolism (1)
ko:K16342 PLA2G4; cytosolic phospholipase A2 [EC:3.1.1.4]
ko04140 Regulation of autophagy (1)
ko:K08269 ULK1_2_3; serine/threonine-protein kinase ULK/ATG1 [EC:2.7.11.1]
ko04914 Progesterone-mediated oocyte maturation (1)
ko:K04371 MAPK1_3; mitogen-activated protein kinase 1/3 [EC:2.7.11.24]
ko00051 Fructose and mannose metabolism (1)
ko:K19029 PFKFB2; 6-phosphofructo-2-kinase / fructose-2,6-biphosphatase 2 [EC:2.7.1.105 3.1.3.46]
ko00250 Alanine, aspartate and glutamate metabolism (1)
ko:K00814 GPT; alanine transaminase [EC:2.6.1.2]
ko04540 Gap junction (1)
ko:K04371 MAPK1_3; mitogen-activated protein kinase 1/3 [EC:2.7.11.24]
ko05131 Shigellosis (1)
ko:K04371 MAPK1_3; mitogen-activated protein kinase 1/3 [EC:2.7.11.24]
ko00710 Carbon fixation in photosynthetic organisms (1)
ko:K00814 GPT; alanine transaminase [EC:2.6.1.2]
ko00220 Arginine biosynthesis (1)
ko:K00814 GPT; alanine transaminase [EC:2.6.1.2]
ko04620 Toll-like receptor signaling pathway (1)
ko:K04371 MAPK1_3; mitogen-activated protein kinase 1/3 [EC:2.7.11.24]
ko03015 mRNA surveillance pathway (1)
ko:K12875 ACIN1; apoptotic chromatin condensation inducer in the nucleus
ko04142 Lysosome (1)
ko:K12383 GM2A; ganglioside GM2 activator
ko05211 Renal cell carcinoma (1)
ko:K04371 MAPK1_3; mitogen-activated protein kinase 1/3 [EC:2.7.11.24]
ko05220 Chronic myeloid leukemia (1)
ko:K04371 MAPK1_3; mitogen-activated protein kinase 1/3 [EC:2.7.11.24]
ko04320 Dorso-ventral axis formation (1)
ko:K04371 MAPK1_3; mitogen-activated protein kinase 1/3 [EC:2.7.11.24]
ko00190 Oxidative phosphorylation (1)
ko:K03956 NDUFA11; NADH dehydrogenase (ubiquinone) 1 alpha subcomplex subunit 11
ko00120 Primary bile acid biosynthesis (1)
ko:K07430 CYP7B; oxysterol 7-alpha-hydroxylase [EC:1.14.13.100]
ko05321 Inflammatory bowel disease (IBD) (1)
ko:K04692 STAT3; signal transducer and activator of transcription 3
ko05223 Non-small cell lung cancer (1)
ko:K04371 MAPK1_3; mitogen-activated protein kinase 1/3 [EC:2.7.11.24]
ko00592 alpha-Linolenic acid metabolism (1)
ko:K16342 PLA2G4; cytosolic phospholipase A2 [EC:3.1.1.4]
ko00073 Cutin, suberine and wax biosynthesis (1)
ko:K13356 FAR; alcohol-forming fatty acyl-CoA reductase [EC:1.2.1.84]
ko04114 Oocyte meiosis (1)
ko:K04371 MAPK1_3; mitogen-activated protein kinase 1/3 [EC:2.7.11.24]
ko04640 Hematopoietic cell lineage (1)
ko:K05067 IL5RA; interleukin 5 receptor alpha
ko04961 Endocrine and other factor-regulated calcium reabsorption (1)
ko:K01539 ATP1A; sodium/potassium-transporting ATPase subunit alpha [EC:3.6.3.9]
ko00230 Purine metabolism (1)
ko:K00760 hprT; hypoxanthine phosphoribosyltransferase [EC:2.4.2.8]
ko04139 Regulation of mitophagy - yeast (1)
ko:K08269 ULK1_2_3; serine/threonine-protein kinase ULK/ATG1 [EC:2.7.11.1]
ko04210 Apoptosis (1)
ko:K04371 MAPK1_3; mitogen-activated protein kinase 1/3 [EC:2.7.11.24]
