# Supplementary material for: Differential expression of long non-coding RNAs in three genetic lines of rainbow trout in response to infection with Flavobacterium psychrophilum
Source: Sci Rep. 2016 Oct 27;6:36032. doi: 10.1038/srep36032 (PMC5081542; doi:10.1038/srep36032)
Supplement: Supplementary Dataset 4 [file srep36032-s4.xls]

## Sheet: Sheet1
Feature ID	D1_R_FP - 1_ATCACG_L003_R1_001 (GE) - Normalized expression values	D1_R_FP - 2_CGATGT_L001_R1_001 (GE) - Expression values	D1_R_PBS - 4_TGACCA_L001_R1_001 (GE) - Normalized expression values	D1_R_PBS - 3_TTAGGC_L002_R1_001 (GE) - Normalized expression values	D5_R_FP - 5_ACAGTG_L002_R1_001 (GE)-1 - Normalized expression values	D5_R_FP - 6_GCCAAT_L003_R1_001 (GE) - Normalized expression values	D5_R_PBS - 7_CAGATC_L003_R1_001 (GE) - Normalized expression values	D5_R_PBS - 8_ACTTGA_L001_R1_001 (GE) - Normalized expression values	D1_S_FP - 9_GATCAG_L002_R1_001 (GE) - Normalized expression values	D1_S_FP - 10_TAGCTT_L003_R1_001 (GE) - Normalized expression values	D1_S_PBS - 11_GGCTAC_L001_R1_001 (GE) - Normalized expression values	D1_S_PBS - 12_CTTGTA_L003_R1_001 (GE) - Normalized expression values	D5_S_FP - 13_AGTCAA_L002_R1_001 (GE) - Normalized expression values	D5_S_FP - 14_AGTTCC_L001_R1_001 (GE) - Normalized expression values	D5_S_PBS - 16_CCGTCC_L003_R1_001 (GE) - Normalized expression values	D5_S_PBS - 15_ATGTCA_L002_R1_001 (GE) - Normalized expression values	D1_C_FP - 17_GTCCGC_L001_R1_001 (GE) - Normalized expression values	D1_C_FP - 18_GTGAAA_L002_R1_001 (GE) - Normalized expression values	D1_C_PBS - 20_GTTTCG_L002_R1_001-1 (GE) - Normalized expression values	D1_C_PBS - 19_GTGGCC_L003_R1_001 (GE) - Normalized expression values	D5_C_FP - 21_CGTACG_L003_R1_001 (GE) - Normalized expression values	D5_C_FP - 22_GAGTGG_L001_R1_001 (GE) - Normalized expression values	D5_C_PBS - 24_ATTCCT_L001_R1_001 (GE) - Normalized expression values	D5_C_PBS - 23_ACTGAT_L002_R1_001 (GE) - Normalized expression values
GSONMT00000001001	6.2	1.95513	2.1	2.8	2.3	3.5	1.7	1.1	6.2	5.9	1.6	2.2	4.6	4.7	2.6	2.1	4.3	3.8	3.3	1.4	2.4	1.5	1.5	1.3
GSONMT00000002001	9.9	8.17763	10.4	9.9	9.6	10	9.5	10.5	11.5	9.7	8.5	10.9	10.9	9.8	8.4	9.9	11	7.7	9.5	8	8.9	10.6	8.6	10.1
GSONMT00000003001	5.1	5.28087	4.3	5.3	8.2	6.9	6.4	6.6	4.4	5.6	5	5.6	5.6	5.9	6.1	6.4	4.7	4.7	4.4	5.2	7.2	7.9	6.7	5.4
GSONMT00000004001	0	0	0	0	0	0	0	0	0	0	0.1	0	0.1	0	0.1	0	0	0	0.1	0	0	0	0	0
GSONMT00000006001	0.3	0.196034	0.9	0.5	0.5	0.7	0.7	0.8	0.4	0.3	0.6	0.7	0.3	0.7	0.7	1.1	0.6	0.3	0.6	0.4	0.5	0.5	0.6	0.6
GSONMT00000007001	2.5	5.31846	5.4	3.4	3.9	3.4	3.7	3.5	3.3	4.6	3.4	2.7	3	3.4	4.3	3.7	6	3.4	4	2.2	4.1	1.6	3.1	2.7
GSONMT00000011001	7.2	10.6354	7.7	13.1	15.8	23.6	11.6	11.7	9.5	7.9	9.5	10.6	20.3	16.4	8.6	9.6	12.4	6.6	11.6	7	19.5	13.4	7.1	8.3
GSONMT00000012001	0.6	0.329307	0.8	0.8	0.4	0.6	0.5	0.6	1	1	0.5	0.8	2.2	2.3	0.5	0.8	0.9	0.6	0.5	0.3	1.3	1	0.5	0.6
GSONMT00000013001	16.3	17.0741	20.9	17.5	16.4	19.6	15.5	17.3	21.7	17.1	17.1	16.8	18.8	19.5	16.9	18.9	19.4	16.5	19.4	15.8	17.8	20.6	16.2	18.9
GSONMT00000014001	22.1	10.4817	17.9	15.1	14.2	18.7	17.6	20.2	14	10.1	14.6	17.1	15.4	14.7	15	15.6	17.3	9.9	17.8	9.9	13.3	13.1	15.6	12.6
GSONMT00000016001	1.8	0.382913	0.7	0.8	1	2.8	1.5	1.1	1.2	0.7	1.1	1.3	0.9	1.3	0.2	0.3	0.9	0.7	0.6	0.3	0.7	3.2	0.8	0.2
GSONMT00000017001	0.4	0.39943	0.6	0.2	0.7	0.5	0.2	0.3	0.6	0.2	0.2	0.3	0.6	0.4	0.6	0.5	0.6	0.2	0.3	0.3	0.5	0.8	0.7	0.3
GSONMT00000019001	2.4	3.08226	3.3	2.9	2.7	2.3	2.3	3.1	3.2	1.9	2.7	5.4	4.7	4.3	2	3.2	2.6	2.2	4.3	2.5	3.9	3	2.7	3.4
GSONMT00000020001	2.8	2.06288	2.5	1.9	1.1	2.5	1.9	3.1	1.4	2.3	3	1.9	1.3	2.1	2.1	2.3	1	2	3.8	1.2	2.5	3.4	1.7	2.2
GSONMT00000022001	0	0	0	0	0	0.3	0.3	0	0	0	0	0	0.4	0	0	0	0.3	0	0	0	0	0.3	0	0
GSONMT00000023001	0.8	0.113361	0.5	0.4	0.3	1	0.5	0.5	1.3	0.9	0.9	0.9	0.7	0.7	0.7	0.7	0.1	0.1	0.7	0.1	0.4	0.4	0.5	0.3
GSONMT00000024001	6.4	2.25127	0.3	2.2	0.9	3.8	0.2	0.1	10.1	6	0.3	0.3	14.4	8.6	0.1	0.2	2.1	3.2	0.4	1.6	5.9	1.4	0.1	0.2
GSONMT00000029001	0.8	0.34527	0.2	0.4	0.5	0.1	0.2	0.2	0.1	0.2	0.3	0.2	0.6	0.2	0.3	0.7	0.2	0.4	0.2	0.2	0.2	0.2	0.5	0.4
GSONMT00000030001	8.3	4.21041	2.2	3	4.3	4.4	3.9	3.9	6.4	4.8	2.4	3.3	9	8.5	2.3	3.6	3.1	5.9	2.9	4.2	8.7	6	3.7	3.2
GSONMT00000031001	4.5	6.12213	5.5	5.5	7.2	6.9	6.3	6.2	6.1	5.7	6.5	5.9	5.6	5.8	6.3	7.4	5.2	6.6	6.8	5.5	6.8	7.3	7.3	6.4
GSONMT00000033001	0.6	0.172782	1.1	0.8	0.1	0.8	0.3	0.4	0.3	0.2	0.3	0.7	0.5	0.4	0.6	0.7	1.2	0.2	0.6	0	0.3	0.6	0.4	0.6
GSONMT00000036001	0.7	1.31759	1.1	1.1	2	2.7	1.5	1.5	1.2	0.9	1	1.4	2.1	2.9	0.9	2	1.1	1	1.3	0.8	1.8	1.4	1.2	1.1
GSONMT00000039001	1.1	0.879104	1.3	2	2.2	2.1	1.8	1.2	1.1	1.2	0.8	1.4	1.7	2	1.1	1.9	1.1	1	2.2	0.8	2.4	2	1	1.2
GSONMT00000041001	40.4	32.3415	41.8	41.9	40.3	40.3	37.6	42.5	38.8	37.7	33.6	44.8	43.8	41.4	42.7	44.9	45.7	36.7	44.2	30.7	36.3	44.2	33.7	39.4
GSONMT00000042001	0.2	0.146941	0.4	0.3	0.2	0.2	0.3	0.2	0.3	0.2	0.1	0.3	0.3	0.3	0.3	0.2	0.3	0.1	0.2	0.2	0.3	0.2	0.2	0.4
GSONMT00000043001	7.6	6.87627	7.1	6	6.3	6.8	6.5	6.8	6.5	7.3	7	6.9	7.3	7.1	7.6	7.2	8	7	7.9	4.8	7.1	6.4	5.8	6.7
GSONMT00000044001	6.7	2.80013	5.3	5.7	3	5.5	3.9	2.9	6.2	6	5.1	6.1	4.7	10.9	3.7	2.4	10.5	7.8	3.8	4.9	2.3	2.6	3.9	2.7
GSONMT00000045001	0.4	0.311482	0.2	0.1	0.1	0.1	0	0.2	0.1	0.2	0.4	0.1	0.4	0.2	0.1	0.2	0.1	0.3	0.4	0.4	0.1	0.1	0.1	0
GSONMT00000047001	4.9	3.23348	2.9	3.3	1.6	2.8	2.7	2.6	5	4.3	1.8	1.4	2	3.6	1.3	2.3	2.8	3.6	3.4	3.5	3	4.8	3.2	3.5
GSONMT00000048001	35	20.5505	16.4	12.1	8.2	13.4	12.1	11.3	20.1	24	15.3	11.5	23	25.7	10.3	13.1	20.9	18.3	20.5	14.3	20.4	19.1	16.2	13.2
GSONMT00000049001	9.7	3.43915	2.3	2.9	1.9	2.8	2.3	1.5	3.2	2.7	2	2.5	5.9	6.4	2.2	1.7	4.7	4.5	4.1	1.9	4.3	3.7	3.8	2.3
GSONMT00000050001	21.9	20.1251	22	22.8	14	23.2	21.1	17.1	18.2	16.9	17.7	17.6	16.9	21.7	16.2	19.1	22.1	20	19.4	13.2	19.5	19.7	19.4	17.4
GSONMT00000052001	60	46.8129	16.3	32.3	13.6	18.1	18.6	18.9	52.5	39.2	20.2	25.1	43.9	40.5	13.1	23.4	18.5	38.3	26.7	21.6	31.4	24.3	21.1	19
GSONMT00000054001	0.8	0.501395	0.1	0.2	0.1	0.2	0.1	0.1	1.3	0.7	0.1	0.1	0.5	0.9	0.1	0.1	0.5	1.1	0.3	0.6	0.3	0.2	0.1	0.3
GSONMT00000056001	5	0.771627	2.6	2.4	2.9	4.6	2.6	2.9	3.9	2.2	1	1.3	1.1	4	0.7	1.9	0.5	1.6	0.5	1.8	3.7	3.6	2	1.5
GSONMT00000059001	3.3	2.43381	1.9	1.5	3.1	3.1	1.8	2.7	1.9	2.1	2.5	1.4	2.3	2.1	1.5	1.8	1.6	1.8	0.8	1.9	2.6	2.8	1.2	2.3
GSONMT00000061001	4	2.76112	1.4	1.2	3.4	3.3	2.6	2.3	2.7	2.9	1.5	2	3.1	3.3	2.4	1.9	2.9	2.7	1.2	1.3	2.5	2.8	1.4	2.3
GSONMT00000064001	1.2	1.08703	1.4	1.5	3.8	1.5	2.1	2.4	1	0.5	1.4	1.2	0.6	1.7	1.6	1.3	0.4	1.1	1.5	1.6	1.4	3.7	1.5	2.4
GSONMT00000065001	1.9	0.742111	1	0.7	2.1	1.3	1.9	1.3	3	1.8	1.5	0	1.6	1.3	1.4	0.7	0.7	2	1.9	1.5	2.1	1.7	1.1	3.1
GSONMT00000067001	76.9	54.9105	63	57.3	50.7	66.4	55.7	70.2	72.7	67.8	61.7	74.2	55	40.1	50	54.7	54.6	46.2	52.7	58.1	49.1	60.1	60.9	57.2
GSONMT00000068001	4.8	3.76435	6.5	6.8	3.6	6.3	5.6	5.5	4.6	6.2	3.6	4.8	10.2	9.2	4.4	7.7	5.1	4.4	5.9	4.5	7.8	7.6	4.9	6.6
GSONMT00000070001	0.6	0.390248	0.9	0.4	0.3	1.2	0.9	0.7	0.8	0.4	0.3	1.1	0.3	0.3	0.6	0.4	0.6	0.5	0.8	0.3	0.7	0.8	0.6	0.3
GSONMT00000072001	0.8	0.517467	0.6	0.7	0.5	1	0.8	1	0.5	0.7	0.7	0.8	1	1.2	0.8	1	1.3	0.3	0.7	0.2	0.6	0.9	1.4	0.5
GSONMT00000075001	0.1	0.311768	0.5	0.6	0.2	0.1	0.4	0.3	0.4	0.4	0.4	0.8	0.2	0.5	0.3	0.4	0.1	0.9	0.2	0	0	0.6	0.2	0.3
GSONMT00000076001	1.1	0.626974	1.6	1.4	1.3	1.5	1.5	1.1	1.3	1.4	1.3	1.4	1.7	1.5	1.5	2	1.7	0.9	1.6	0.5	1.2	1.6	1.2	1.2
GSONMT00000081001	3.9	4.15954	6.3	6.5	4.2	6.1	3.5	5.8	3.9	4.5	4.4	6.5	4.9	10.1	5.4	10.1	4.8	2.2	4.8	3.8	4.9	5.2	5.9	3.7
GSONMT00000084001	59	53.8499	49.5	55.7	75.8	60.5	55.4	58.3	57.1	61.7	48.8	49.2	73.4	79.2	52.2	67.2	56.8	54.8	55.1	55	76.8	75.6	49	52.8
GSONMT00000085001	22.3	18.9436	17.7	17.2	27.6	20.6	17.7	19.6	20.7	22.7	16.3	17.1	20.3	25.5	15.5	20.2	17.9	21.2	16.2	23	25.2	24.8	17.6	16.8
GSONMT00000086001	0.3	0.293635	1.4	0.7	1.5	1.3	1.4	1.5	0.9	1.1	1	1.2	1.6	1	1	1.1	1.4	0.6	0.8	0.3	1.1	0.9	1.2	0.7
GSONMT00000088001	3.5	2.5114	4.3	4.7	4.8	4.5	4.3	5.2	3.5	3	3.9	4.3	4.8	4.3	5.7	6.2	4	2.9	4.4	2	4	5.1	3.9	3.1
GSONMT00000089001	7.1	5.9814	7.7	8.5	9.1	7.2	8	9	7.7	6.3	6.3	7	7.9	8.1	11.9	11.6	8.1	7.2	7.6	5.5	7.2	10	7.3	7.4
GSONMT00000091001	1	0.404186	1.2	1.2	0.5	0.5	0.6	0.4	0.6	1	0.7	1	0.4	0.2	0.4	1.6	0.7	0.7	0.4	0.8	0.6	0.7	0.9	0.8
GSONMT00000092001	17	32.0802	16.8	32.2	7.8	10.6	18.2	14.9	17.3	11.6	19.6	17.4	14.9	20.9	12.4	18.6	6.4	14.3	13.2	11.1	11.8	13.3	11.7	17.4
GSONMT00000093001	4.7	2.8293	4.9	4.6	3.9	5.1	4.1	5.1	4.2	2.7	3.3	4.8	4.2	4.4	4.8	5.9	4.2	3.8	4.8	2.3	4.4	5.3	4.6	5.5
GSONMT00000095001	0.6	0.645818	1.2	0.6	0.8	0.9	0.6	0.3	0.6	1.4	0.5	0.9	1	1.2	0.8	1.1	0.4	0.3	0.6	0.3	0.4	0.9	0.5	0.6
GSONMT00000096001	0.8	0.554312	1.1	0.6	0.6	0.9	1.4	1.4	1.6	1	0.9	1.4	1.5	0.9	0.7	1.5	0.9	0.3	1	0.4	1.2	0.9	0.9	0.8
GSONMT00000097001	0	0.213532	0.1	0.2	0	0.3	0	0.1	0	0	0.1	0.1	0	0.2	0.4	0.2	0	0.2	0	0.1	0	0	0.2	0.1
GSONMT00000099001	5.5	0.873353	3.4	4.5	1.7	1.6	1.5	1.7	3.3	3.6	2.1	4.6	1.8	1.9	1.7	1.1	4.9	1.4	4.2	1.2	1.7	0.8	1.4	0.9
GSONMT00000101001	3.2	3.97095	4	3.8	3.1	4.5	4.6	3.5	5.3	4.7	3.9	3.6	4.9	4.7	4.9	2.2	6	4.2	4	3.2	2.9	2.9	5.1	3.2
GSONMT00000102001	0.2	0.404667	0.3	0.3	0.2	0.2	0.5	0.4	0.3	0.2	0.4	0.3	0.6	0.9	0.4	0.8	0.4	0.2	0.3	0.3	0.5	0.3	0.6	0.3
GSONMT00000104001	96.9	102.763	81.8	92.8	104.6	101.6	105	101.5	82.7	82.2	88.7	86.4	98	105.9	94.2	105.5	81.2	85.7	88.6	101.1	100.2	100.7	91.2	106.4
GSONMT00000105001	0.6	0.246026	0.5	0.7	0.3	0.5	0.5	0.9	0.6	0.7	0.3	0.6	0.2	0.5	0.5	0.3	0.9	0.2	0.3	0.2	0.4	0.4	0.6	0.6
GSONMT00000109001	2.4	0.915842	1.6	1.2	0.5	0.6	0.3	1.1	0.5	0.5	0.4	0.8	1.6	0.3	0.6	1.1	1	3.3	1.3	3.9	1.4	2.9	1.3	1.2
GSONMT00000110001	0.3	0.142355	0.6	0.9	0.8	0.2	1	0.1	0.5	0.6	0.3	0.4	0.7	1.2	0.4	0.6	0.4	0.3	0.3	0.3	1.2	1.7	0.3	0.2
GSONMT00000112001	3.4	1.65476	3.3	2.8	2.2	3.2	2.6	3.1	2.8	2.3	2.2	3	2.9	3.3	2.6	3.1	3	2.1	3.1	1.8	2.2	3.1	3.1	3.1
GSONMT00000116001	0.1	0.119759	0	0.2	0	0.2	0.1	0.1	0.3	0.1	0.1	0.1	0	0.2	0	0	0	0	0.1	0	0.1	0	0	0
GSONMT00000118001	72.4	65.699	73.9	91.9	45.1	74.6	62.1	60.2	86.8	78.3	74.4	88.3	125.8	126.1	67.2	62.7	65.9	77	85	50.4	101.3	76.1	70.9	86
GSONMT00000119001	14.4	5.50566	3.9	3.1	3.6	4.6	3.1	3.2	9.8	12	4.6	3.3	5.8	5.7	2.6	3.3	5.4	6.7	4.2	7.2	6.4	3.1	3.2	2.6
GSONMT00000120001	8.4	6.65828	6.7	6	9.2	7.6	5.4	7.5	7.2	7.9	5.9	6.1	7	8.6	6	7.6	6.7	6.4	6.1	5.9	8.5	8.9	6.1	6.4
GSONMT00000123001	0.3	0	1.1	0.7	1.2	0.7	0.6	1.2	0.4	0	0.3	0.8	0.3	0.7	0.1	0.4	0.3	0	0.9	0	0.3	1.2	0.8	0.5
GSONMT00000124001	1.3	2.73436	1.9	2.3	3.4	3.8	2.8	2.8	1.2	1.5	1.3	2.7	4.5	5	2.6	3	2.2	1.4	1.8	1.1	4.1	3.5	2.7	3.1
GSONMT00000125001	1.4	1.84269	1.6	2	1.5	3.2	2.3	2.3	0.9	0.4	1	1.9	4	3	2.2	2.6	2.1	0.7	1.9	1.1	4.1	3.2	1.8	2.7
GSONMT00000126001	0.7	0.757003	1	1.8	1.4	2.2	1.3	1.9	0.8	0.7	1.2	1.2	2.8	3	1.4	2.4	0.8	0.3	0.8	0.7	2.2	1.9	1.6	1.5
GSONMT00000129001	0.3	0.285607	0.1	0.4	0.3	0.2	0.2	0.2	0.1	0	0.2	0.4	0.4	0.4	0.2	0.5	0.4	0.2	0.4	0.1	0.3	0.2	0.2	0.7
GSONMT00000133001	2	1.28659	0.9	1.8	1.6	1.3	1.1	1.4	0.7	1.4	1.8	1.3	1.9	2.4	1.4	1.6	2	2	1.3	0.7	2.2	1.2	1.6	1.7
GSONMT00000135001	0.4	0	1.2	0.4	0.2	0.8	0.5	0.3	0.7	0.4	0.8	0.7	0.2	0.2	0.5	0.4	0.6	0.2	0.8	0.2	0.6	0.7	0.8	0.2
GSONMT00000136001	1.1	0.877714	1.4	0.9	1.2	0.8	0.7	0.8	0.7	1.1	0.7	0.7	1.3	1	1	1.8	1	0.6	1.4	0.3	0.7	1.3	1.3	0.9
GSONMT00000138001	0.6	0.914521	1	1.3	0.2	0.5	1	0.3	1.3	0.7	0.2	0.9	1	0.3	1.1	0.6	0.2	0.6	1.1	0.2	0.7	0.3	0.2	0.7
GSONMT00000139001	0.7	0	0.6	0.7	0.2	1	0.8	0.6	0.6	1.2	0.2	1	1.3	0.8	0.7	0.2	2.1	0.8	0.5	0	0	0.4	0.2	0.4
GSONMT00000141001	5	2.47641	6.6	6.2	3.1	5.5	3.4	3.9	6.3	6.5	5	6.7	6.5	5.9	5.6	5.6	8.1	4.2	7	2.9	2.8	4.1	4.8	4.4
GSONMT00000145001	2.7	2.3385	2.1	1.8	2.5	2.6	2.5	3.2	2.6	3.1	2.5	3.2	4.1	3.3	3.2	2.7	2.6	2.5	2.3	2.4	4.3	4.1	2.6	2.5
GSONMT00000147001	1	0.47155	0.4	0.4	0.7	0.8	0.4	0.4	1.1	0.7	1.2	0.4	1.2	0.6	0.4	0.9	1.4	0	0.5	0.7	0.2	0.7	0.5	0.2
GSONMT00000151001	0.5	0.138015	1.2	1	0.3	0.6	0.4	0.5	0.3	0.5	0.7	0.5	0.4	0.6	0.4	0.8	0.6	0.2	0.3	0.3	0.2	0.4	0.3	0.4
GSONMT00000153001	9.9	9.71833	8.3	8.8	12.5	9.1	9.2	10.5	8.4	8.1	8.1	8	10	9.1	9	11.6	7.8	9.1	8.6	6.9	11.9	11.2	7.7	7.4
GSONMT00000156001	3.2	2.77351	3.3	2.6	3.1	2.8	3.2	2.8	2.5	2.2	2.5	3.3	2.2	2	3.3	3	2.8	2.8	3.1	3	2.6	3	3.5	3.9
GSONMT00000157001	0.2	0.119128	0	0.3	0.5	0.1	0.3	0.4	0.1	0	0.1	0	0.1	0.2	0.1	0	0	0.1	0.1	0	0	0.1	0.1	0.1
GSONMT00000158001	0.9	0.563804	1.1	1.1	0.7	0.8	0.9	1	0.6	0.8	0.7	0.9	1.2	1.2	0.7	1.1	1	0.5	0.3	0.3	0.9	0.8	0.6	1
GSONMT00000160001	0.8	0.390766	0.6	0.2	0.8	0.8	0.8	0.8	0.5	0.5	0.7	0.6	0.5	0.4	0.9	0.7	0.7	0.5	0.7	0.8	0.4	0.8	0.6	0.6
GSONMT00000162001	0.1	0	0.1	0.2	0.1	0	0.1	0.2	0.1	0.2	0.2	0.1	0.3	0	0.1	0.2	0.1	0.1	0	0.1	0.2	0.1	0.3	0.2
GSONMT00000165001	14.1	18.4255	14.7	15.3	21	17.3	17	17.8	13.7	14	15	14.7	15.8	14.3	12.1	16.9	14.6	15.5	15.9	17.5	16.6	20.1	16.7	16
GSONMT00000167001	2.3	0.984104	1.3	1.9	1.3	1.8	0.9	1.2	1.3	1.8	1.2	1.2	1.5	1.3	0.3	0.6	1.6	1.2	1	1	0.8	1.1	0.4	1.9
GSONMT00000168001	2.2	1.57391	1.5	1.3	1.2	1.8	1.2	1.4	1.3	1.7	1.1	1.5	1.2	1.2	1.4	1.2	2.2	1.3	1.1	1.5	1.2	1.1	1.6	1.5
GSONMT00000170001	4.3	3.91212	3	3.8	6.2	4.7	4.2	4.8	3.7	4.7	3.4	3.6	4.8	4.8	4.6	4.7	4	4.2	3.2	3	6.2	5.9	3.5	3.6
GSONMT00000171001	0.2	0.278116	0.5	0.3	0.3	0.2	0.2	0.3	0.2	0.2	0.4	0.2	0.3	0.1	0.1	0.2	0.3	0.3	0.2	0.2	0.2	0.1	0.3	0.3
GSONMT00000172001	10.4	9.72759	12	10.7	9.1	9.7	11.3	10.9	8	10.2	8.9	11.3	9.6	10.8	10.3	11.6	10.8	8	10.4	8	9.8	10.7	8.8	11.2
GSONMT00000173001	11.7	15.6499	12.5	9.3	15.7	13.3	16.1	17.6	9.9	14.7	13.6	13.8	10.8	10	11.4	12	10.7	10.3	13.6	12.8	12.2	14.5	11.1	15.1
GSONMT00000176001	0.4	0.427961	0.8	0.9	0.8	1.2	1.5	1.4	0.5	0.5	0.6	0.7	0.9	0.7	1.7	1.5	1	0.5	0.9	0.3	0.8	1.5	0.7	1
GSONMT00000178001	4.9	4.30927	5.9	5.1	6	6.1	5.2	5.4	5	5.3	5.2	5.2	6.5	5.9	5.6	6	5.6	5.4	5.4	4.1	6.3	6.5	5.1	5.5
GSONMT00000179001	0.8	0.319695	0.7	0.7	0.7	0.7	0.9	0.9	0.4	0.9	0.8	0.9	0.5	0.7	0.5	0.5	0.4	0.7	1	0.4	0.5	0.7	0.3	0.6
GSONMT00000180001	1.2	1.19071	1	1.2	1	1.1	1.2	1.2	1.4	1.2	1.1	1.5	1.2	1.4	1.2	1.9	1.4	1.2	1.3	0.9	1.3	1.2	1.2	1.2
GSONMT00000182001	0.7	0.36215	0.2	0.5	0	0.2	0.2	0.3	0.2	0.2	0.4	0.3	0.2	0.3	0	0	0.2	0.2	0.4	0	0.3	0	0	0
GSONMT00000188001	3.2	0.904371	2.1	1.5	2.7	2.1	2.8	2.8	3.8	2.5	1.6	2.6	3.5	2.1	2.7	1.7	1.8	2.5	1.7	2.3	2.9	1.8	2.8	2.6
GSONMT00000189001	3.8	4.02815	6	4.1	3	5.2	4.3	4.8	4.7	5.3	4.2	5.7	4.9	5.5	4.3	6.2	6.4	2.8	7.7	3.2	4.3	4	5.4	5
GSONMT00000190001	2.9	4.25451	5	5.9	5.5	3.5	7.4	8.3	2.2	2	6.1	5.1	4	5.6	6.6	11.9	2.2	3	5	5	7.5	12.9	6.8	10.5
GSONMT00000191001	10.5	9.72182	12.5	14.2	8.8	12.3	13.9	14.9	9.3	9.1	9.4	14.8	8.8	12.6	12.2	12.6	5.8	7.3	10.5	8.7	11.2	10.3	12.2	10.7
GSONMT00000194001	0.5	0.535876	0.5	0.7	0.4	0.4	0.6	0.5	0.3	0.4	0.8	0.7	0.3	0.6	0.4	0.4	0.2	0.7	0.5	0.5	0.5	0.8	0.4	0.6
GSONMT00000195001	0.1	0.279437	0.1	0.5	0.1	0.2	0.2	0.2	0.2	0.3	0.2	0.4	0.2	0.3	0.3	0.6	0.1	0.1	0.3	0	0.1	0.1	0.2	0.2
GSONMT00000201001	25.9	25.4035	28.2	33.5	25.4	26.5	27.7	31.7	19.3	22.6	17.9	20.7	25.2	24.4	21.5	27.3	18.3	22.3	23.4	15.4	25.5	25.1	22.4	18.7
GSONMT00000204001	2.8	1.75931	2.7	2.5	1.3	1.8	1.9	1.8	2.6	2.8	1.5	2.5	2.3	2.5	2.2	1.7	2.7	2.1	1.5	1.3	1.9	1.3	1.5	1.4
GSONMT00000205001	9.6	7.25133	6.6	6.1	4.7	6	5.8	6.2	6.6	6.8	5.7	5.5	6.1	5.8	5.2	4.7	7.2	6.1	5.9	6	5.4	4.2	5	5
GSONMT00000206001	0.5	0.63107	0.4	0.7	0.8	0.9	0.7	0.8	0.7	0.4	0.9	0.8	0.5	0.5	0.5	0.6	0.5	0.1	0.5	0.5	0.1	1.7	1	0.4
GSONMT00000207001	82.5	95.9636	51.5	149.3	88.1	71.7	41.4	37.9	128.3	252.9	41.3	40.6	213.1	85.3	33	38.8	154.5	68.2	62.7	115.2	137.4	107.9	42.5	43.5
GSONMT00000208001	1	0.498067	1.8	1.8	0.6	1.4	1.1	1.4	0.6	0.8	0.8	1.2	1.4	1.3	0.8	1.3	1.3	0.8	1.2	0.2	1	1.1	1.2	1.2
GSONMT00000209001	0.7	0.151909	0.3	0.4	0.5	0.8	0.3	0.5	0.5	0.4	0.1	0.5	1	1.2	0.5	0.1	0.3	0.6	0.2	0.2	0.7	0.5	0	0.4
GSONMT00000212001	19.6	18.8856	18.8	22.9	13.1	11.5	19.4	17.7	11.9	11.5	15.6	17.2	19.8	23.1	8.6	19.7	9	15.4	16.9	10.9	20.4	24.6	19.8	16.5
GSONMT00000213001	1.5	4.86934	6.3	7.1	10.4	8.1	9.2	11.1	3.1	3.4	7.2	7.1	6	5	8.6	9.3	4.3	3.3	7.6	4.6	7.1	6.5	8.4	10.4
GSONMT00000215001	5.1	4.81893	4	5	3.3	4.4	3.2	3.5	5.3	7.6	4.5	5.3	6.9	6.3	4.7	5.6	5.7	5.8	5.1	4.8	4	4.7	3.9	2.9
GSONMT00000218001	3.1	1.57707	3.1	2.4	2.3	1.9	2	2.4	2.5	2.8	2	2.8	2.8	2.7	2.1	2.8	3	2.3	2.7	1.6	2.2	2.3	2.1	1.8
GSONMT00000219001	10.9	7.03598	10.3	10.7	10.2	11	9.8	10.4	12	11.3	8.6	10	13.1	15	10.5	13.3	11.3	8.8	10.2	6.4	11.7	14.3	10.2	10.7
GSONMT00000221001	2.5	2.86377	2.6	2.8	2.9	2.9	2.7	2.5	1.2	3.4	3.8	3.8	3.3	3.4	2.7	2.9	4.3	3.1	4.1	2.5	2.7	2.9	3	2.7
GSONMT00000222001	0.9	0.820169	1	1.1	0.7	0.7	0.7	1.2	1.3	1.3	1.2	1	1.2	1.5	0.8	1.5	1.1	1.1	1	0.5	0.8	0.9	1	1.1
GSONMT00000225001	2	1.37397	2.1	1.9	2.9	2	2.6	2.8	1.5	1.2	1.4	1.4	2.7	2	2.2	1.7	2.3	1.3	1.6	1.6	2.5	2.6	2	2.8
GSONMT00000226001	3.4	0.895145	2.7	2.2	1.3	1.1	1.7	2	2.1	1.1	1.4	1.9	2.8	1.8	1.3	1.9	1.7	1.8	1.9	0.9	1.3	2.5	2.2	1.7
GSONMT00000227001	5	4.22349	3.8	3.8	2.8	3.1	3.1	3.3	3.6	2.9	3.4	2.5	3.2	3.2	2.3	3	3.5	3.5	3.2	3.3	3.7	3.7	2.9	2.8
GSONMT00000228001	4.8	4.34452	6	5.9	5.9	9.1	4.8	4.4	9.1	11	5.7	6.9	13.1	14.8	6.4	6.3	7	7.5	6.4	3.9	13.6	8.3	5.4	6.9
GSONMT00000231001	2.1	2.93376	3.6	2.6	2.8	4.6	2.8	2.8	3.1	3.1	3	3.1	4.9	4.7	2.8	5.7	3	2.1	4.1	0.9	6.4	4.5	3.4	3.1
GSONMT00000234001	0.5	0.663009	0.6	0.5	0.8	1.1	1.1	0.6	0.9	0.9	0.7	0.8	1	0.9	1.1	1.8	1.6	0.8	0.8	0.4	0.8	1.1	0.6	0.6
GSONMT00000235001	4.5	4.11377	5.3	5.6	7.7	7	5.2	5.2	6.3	6.8	4.5	4.1	8.4	6.1	3.6	4.9	7.4	4.4	7.4	1.6	8.6	8.3	4.2	4.5
GSONMT00000239001	3.3	2.06837	3.6	3.5	4.5	3.4	3.4	4	3.4	3.8	2.3	3	4.8	5.1	1.7	4.8	3.1	1.7	2.5	1	2.4	3.2	2.3	2.6
GSONMT00000240001	5.2	3.66734	5.2	5.7	5.7	6.2	5.1	6.8	5.9	6.5	4.7	6	6.4	6.1	5.2	6.4	5.1	5	5.5	3.2	5	4.6	5	3.9
GSONMT00000244001	75.7	81.3876	62.7	81.1	50.2	46	63	64.8	72.8	68.7	65.2	72.3	89.8	85.9	51.4	72.6	59.6	66	67.3	63.6	67.2	65.1	55	65.3
GSONMT00000245001	16.5	17.8918	12.6	13	10.2	9.9	11.7	13.5	9.3	8.8	13.4	9.6	11.3	9.5	9.9	11.6	8.7	9.7	15.7	16.3	8.9	13.1	11.4	13.4
GSONMT00000248001	5.6	6.49509	4.6	5.8	6.3	6.2	3	4.1	3.9	4.8	5.8	6.2	5.4	6.7	8	5.5	4.6	4.8	4.9	4.7	6.2	2.8	7.4	5.1
GSONMT00000249001	0.5	0.112051	0.3	0.1	0.3	0.6	0.1	0	0.5	0.1	0.7	0	0.2	0	0.3	0.4	0.3	0	0.3	0.1	0	0.1	0.6	0.1
GSONMT00000250001	1.2	1.70389	1.3	2.5	0.3	0.8	1	0.8	1.6	1.3	0.7	1.8	1.7	2.3	0.4	0.7	1.5	1.1	1.2	0.8	0.8	0.8	1.1	1
GSONMT00000254001	32.5	45.1255	72.4	78.3	45.8	67.7	61	67.1	52	58.2	72.7	80.5	46.8	57.1	82.3	66.2	64.5	61.3	73.9	56.7	54.7	52.8	68.9	69.5
GSONMT00000255001	0.8	0.307951	0.4	0.4	0.1	0.8	0.5	0.1	0	0.6	0.6	0.9	0	0.4	0.7	0.6	0.5	0.2	0.5	0.2	0.4	0.1	0.8	0.5
GSONMT00000258001	15.3	10.1717	4.6	5.5	6.8	8.5	7	7	13.5	12	7.6	6.4	14.6	12.2	8.3	7.7	7.2	12.9	5.3	10.8	17	9.8	6.9	5.8
GSONMT00000260001	6.3	7.12312	7.5	9.3	9.2	11.5	8.9	9.5	6.1	7.9	8.4	9	12.7	15.7	7.2	11.8	7.5	6.9	8.4	6	12.9	11.3	7.7	7.6
GSONMT00000261001	4.2	3.55987	4	3.5	4.7	5.6	4.9	3.6	2.9	1.9	3.6	5	4.1	4.1	4.9	5.3	5.2	3.1	4.2	3.9	5	4.1	3.1	3.5
GSONMT00000262001	1.4	1.42923	1.4	1.2	1.5	1.8	1.8	1.7	1.2	1.6	0.9	1.7	1.8	2.7	1.2	1.9	1.6	1.5	1.7	1	1.9	2.6	1.3	1.3
GSONMT00000264001	2.9	1.60072	2.6	2.3	1.9	2.2	1.9	2.4	2.3	2.5	2	2.8	2.3	2.9	1.8	2.2	2.5	2	2.3	1.5	1.9	2	2.3	1.9
GSONMT00000266001	4	2.21544	3	3	5.3	2.5	2.5	3.4	2	3	3.1	2.5	5.8	4.6	2.3	3.1	2.7	3.7	4.8	3.6	6.6	4.1	2.9	2.1
GSONMT00000268001	3.1	3.2392	3.2	3.4	3.8	4.1	3.9	3.6	3.8	4.1	4.2	3.6	3.3	4.1	3.9	3.1	3.9	3.1	3.1	3.8	3.7	3.6	3.7	3.9
GSONMT00000269001	1.1	13.2684	14.3	13	9.1	12.8	73	47.3	32.4	14.3	17.5	19.8	42.9	108.4	28.1	69.4	12.4	19.1	11.1	11.9	39.6	62.6	55.6	64.4
GSONMT00000270001	0.7	0	0.4	0.2	0.3	0.6	0.3	0.1	0	0.2	0.2	0.1	0.3	0	0.2	0	0	0	0.2	0	0.3	0.5	0.2	0
GSONMT00000272001	1.9	0.807497	1.4	1	1	1.6	1	1.2	1.2	1.2	1	1.8	1.1	1.2	1.1	1.2	1.1	0.8	1.3	0.7	0.7	1.1	1.2	0.9
GSONMT00000276001	0.3	0.452018	0.2	0.4	0.3	0.5	0.4	0.3	0	0.4	0.3	0.3	0.5	0.4	0	0.3	0.1	0.2	0.2	0.5	0.2	0.4	0.3	0.4
GSONMT00000277001	19.2	18.93	21.6	18.3	19.8	22	21.4	21.1	17.6	19.6	19.7	18.4	18	20.4	20.7	20	17.3	18.6	22	20.7	18.7	19.8	21.1	23.7
GSONMT00000278001	7.1	7.20531	7.8	6.7	7.7	7.7	7.8	8.1	6.4	8.1	7.5	8.1	6.4	6.2	7.6	8.1	7.8	6.5	9.2	6.6	7	8.3	8.3	7.5
GSONMT00000279001	6.4	9.16417	6.2	6.4	8.1	10.4	9.8	8.3	7.7	5.3	6.5	6.7	11.6	8.3	8.3	7.2	4.4	6.4	6.8	6.4	12.2	7	6.6	5.9
GSONMT00000280001	1.7	0.62012	2.9	2.2	1	2.2	1.2	1.3	2.4	2	1.9	2.1	3.2	3.4	2.1	3.3	2.3	2.4	2.1	0.6	1.8	1.3	1.5	1.5
GSONMT00000283001	2.3	1.32975	2.7	2.4	1.9	3.6	2.4	2.5	2.2	2.3	1.8	2.5	2.2	1.7	2.6	2.8	1.9	1.5	2.4	1.2	2.3	2.5	1.9	1.8
GSONMT00000287001	1.7	1.55934	2	1.8	1.9	2	1.9	2.1	1.3	1.5	1.6	1.8	1.2	1.6	2	2.2	2.2	1.5	2.3	1.6	1.4	2.1	2.2	1.7
GSONMT00000288001	0.5	0.628733	1.3	0.5	0.7	0.5	1.1	1.2	0.6	0.7	0.8	1.2	0.6	0.8	1.6	0.9	1.5	0.7	1.9	0.4	1.1	0.9	1.6	0.8
GSONMT00000292001	0.5	0.262936	0.3	0.5	0.5	0.2	0.6	0.3	0	0.5	0.5	0.4	0.1	0.2	0.4	0.4	0.3	0.3	0.5	0.3	0.2	0.3	0.4	0.7
GSONMT00000298001	2.5	4.17438	2.6	2.6	3.7	3.3	4	3.1	4.2	0.8	4.6	4	4.7	4.1	3.6	3.5	3.8	3.2	3.1	5.3	4.3	5.5	2.5	4.9
GSONMT00000301001	2.2	1.15482	2.3	1.9	3.6	2.4	2.8	3.3	2.7	2.1	2.2	2.7	3.6	3	2.3	3.9	3	1.7	2.3	1	3.9	3.3	1.7	1.9
GSONMT00000302001	3.9	2.14883	3	3.3	2.7	2.7	2.6	3.3	1.9	3.3	2.4	2.9	2.8	3.8	2	3.1	3.2	2.2	2.3	1.5	3.1	3.1	2.4	2.1
GSONMT00000303001	7	6.75088	5.4	5	5.8	5.9	5.3	5	6.5	6.8	5.9	5.6	6.2	5.9	5	5.7	5.9	6.4	5.2	6.3	5.9	6.2	5.8	6.2
GSONMT00000305001	2.3	1.59746	2.5	2	1.6	2	2.1	2.1	2.1	2.4	1.7	2.1	2.5	2.3	2	2.6	2.2	2.1	2.2	1.1	1.9	2.2	1.9	1.8
GSONMT00000306001	0.9	0.150478	0.8	1	0.5	0.7	0.5	0.6	1.1	0.7	0.7	0.9	0.6	0.9	0.6	1.1	1.4	0.5	1	0.1	0.5	0.6	0.5	0.3
GSONMT00000307001	16.7	15.8843	14.2	15.2	16.3	15.3	14	15.8	15.1	15.9	14.7	13.4	16.4	17.7	13	15.3	17.1	16.3	14.3	16.2	15.7	15.5	14.8	14.5
GSONMT00000309001	3.1	2.35885	3.5	2.7	4.3	3.9	3	3.8	2.8	1.6	2.3	2.6	2.8	2.8	2.6	3.1	2.7	1.8	3.2	2	3.4	3.9	2.5	2.6
GSONMT00000311001	3.9	2.89873	4.8	5.1	4	6.1	4.9	6.2	2.6	3.6	5	5.6	4.1	4.7	5.4	6.5	4	3	4.3	2.8	4.2	5.7	5.5	6.4
GSONMT00000312001	1.4	1.15894	1.2	0.9	1.7	1.8	1.9	1.7	1.4	1.2	0.9	1.1	0.7	1.2	1.5	1.2	1.1	1.2	1.4	0.8	1.4	2.1	1.8	1.7
GSONMT00000315001	1.5	1.17791	1.7	1.6	1.4	1.8	1.5	1.4	1.8	1.2	1.8	1.4	1.9	2.5	1.7	2.3	1.6	1.6	1.7	0.9	1.6	1.9	1.1	1.5
GSONMT00000318001	0.3	0.217716	0.1	0.1	0.1	0.2	0.2	0.3	0.3	0.1	0.1	0.2	0.3	0.1	0.3	0.3	0.2	0.1	0.2	0	0.2	0.4	0.2	0.3
GSONMT00000319001	0.6	1.08549	0.9	0.9	1	0.7	1	0.9	0.4	0.4	0.8	0.5	0.8	0.9	0.4	0.9	0.6	1	0.5	0.7	0.7	0.8	0.9	0.8
GSONMT00000320001	0.4	0.24309	0.2	0.2	0.3	0.3	0.2	0.3	0.4	0.2	0.3	0.2	0.3	0.1	0.2	0.2	0.5	0.1	0.2	0.2	0.1	0.4	0.1	0.2
GSONMT00000322001	24	22.7452	22.9	23.3	25.2	27.9	24.5	23.7	22.5	22.3	24	23.9	26.4	27.7	20.5	26.4	22.4	20.7	24.4	21	27.8	25.5	23.1	22.5
GSONMT00000323001	4.8	8.60248	9.6	12.9	5.1	8.4	11	10.8	5.9	4.8	8.1	9.3	6.7	8.1	6.6	7.6	6	7.5	10.7	5.8	6.4	7.3	8.4	10.4
GSONMT00000327001	0.8	0.237631	0.7	1	0.2	0.6	0.8	0.6	0.3	0.3	0.7	0.7	0.6	0.7	0.6	0.9	0.5	0.3	1	0.3	0.5	0.6	0.5	0.4
GSONMT00000329001	2.7	2.11741	3.1	3.8	3	3.1	2.1	2.8	3.2	3.5	2.9	3.3	4.8	5.1	2.1	2.9	4.6	2.9	3.2	2.3	3.1	4.1	2.1	2.8
GSONMT00000330001	0.7	1.04343	1.4	1.1	0.5	1.1	1.3	1.4	0.6	0.5	1.4	1.2	0.3	0.6	1	1.1	0.7	0.8	1.4	1.2	0.7	1	1.4	1.1
GSONMT00000331001	1.6	0.794189	1.4	1.5	0.9	0.5	1.2	2.2	0.7	1	0.4	1.2	0.6	0.7	0.7	0.5	0.6	1.3	1	1	1.1	0.9	0.6	1.7
GSONMT00000334001	1.2	1.12443	1.4	1.3	1.7	1.4	1.6	1.4	1.2	0.7	1.4	1.6	1.1	0.9	1.7	2	1.2	1.2	1.3	0.6	1	1.8	1.1	1.6
GSONMT00000335001	0.7	0.463503	0.7	1.2	0.8	0.8	1	0.8	0.4	0.5	0.9	0.8	0.5	0.5	0.9	1	0.7	0.5	0.7	0.7	1.5	1.1	0.5	1
GSONMT00000338001	12	8.47465	12	9.3	11.9	5.6	8.2	8.5	9.8	11.8	10.1	10.3	10.2	9.1	6.9	12.7	9.3	9	12.3	11.9	8.3	10.6	9.9	8.8
GSONMT00000340001	14.1	15.8172	11.8	10.2	10.9	9	12.2	12.3	13.3	12.7	13.6	13.1	9.8	9.7	10	12	14.4	11.5	13.9	12.2	9.9	14.2	11.8	9.7
GSONMT00000345001	6.3	7.01842	8.4	7	9	8.5	8.3	9.7	5.4	5.4	6.6	7	10.7	8.1	7.1	8.4	6.2	6.2	7.6	5.4	7	8	8.3	7.8
GSONMT00000347001	2.7	4.66834	3.3	5	5.3	2.2	3.2	5.7	23.6	8.9	2.5	5.7	20.5	11.6	7.3	7.2	4.6	12.3	2.3	6.1	7.7	1.9	3.7	2.4
GSONMT00000349001	0.9	0.512961	0.9	2.1	1.8	1.5	1.9	1.4	1.7	1.1	0.7	1.1	2.1	1.8	1.9	2	1.5	1	2.1	0.8	2.3	2.3	1.4	2.3
GSONMT00000352001	7.5	9.52488	8.1	9	6.8	7.2	5.6	7.4	8.1	7.7	5.3	7.2	8.3	9	5.5	9.1	7.9	6.2	8.2	5.8	7.5	6.6	6.4	6.2
GSONMT00000353001	1	1.50154	2.6	2	2.1	2.4	2.8	3.9	0.6	1.8	1.6	2.1	1.4	1.6	2.9	2	1	3.4	1.8	3.8	2.4	3	3.3	2.1
GSONMT00000354001	1.5	1.59261	3.6	3.1	2.3	2.7	2.7	1.4	2.5	2.5	4.3	3.2	3.5	2.5	2.9	4.7	4	2.6	3.2	1.3	2.9	2.7	3.2	1.8
GSONMT00000355001	3.6	1.55563	4.1	3.9	2.4	4.4	3.3	3.4	3.3	2.8	2.6	4.3	3.6	4.5	3.1	5.4	3.6	2.8	4.8	1.9	3.9	4.2	3.2	2
GSONMT00000356001	1.5	0.602436	0.9	0.6	1	1	0.8	1	1.4	0.8	0.7	0.6	1.4	1	0.4	0.5	1.5	1	1.1	0.5	0.9	0.8	0.7	1
GSONMT00000359001	0.3	0.10265	0.1	0.2	0.1	0	0.3	0.1	0.1	0	0	0.1	0.1	0.1	0.4	0.3	0.1	0.1	0.1	0	0.1	0.2	0.1	0.1
GSONMT00000362001	0.5	0.640596	0.6	0.7	0.3	0.4	0.4	0.5	0.7	0.4	0.5	0.4	0.6	0.8	0.7	0.7	0.6	0.6	0.4	0	0.4	0.4	0.3	0.4
GSONMT00000364001	0.1	0.138437	1.2	0.8	0.8	1.9	2.1	2.8	0.4	0.3	0.5	0.4	0.9	1.2	1	2.2	0.2	0.1	1.1	0.3	2.4	2	1.2	1.2
GSONMT00000365001	0	0.315096	0.4	0.6	1	1.2	2.8	1.4	0	0.3	0.5	0.5	0.2	1.1	0.9	1.9	0.2	0.2	0.8	0.3	1.2	1.5	0.6	1.2
GSONMT00000367001	0.4	0.751349	0.2	0.4	0.4	0.5	0.5	0.2	0.5	0.8	0	0.6	0.5	0.7	0.1	0.3	0.8	0.4	0.6	0.5	0.9	0.2	0.2	0.5
GSONMT00000368001	0	0.191277	0.2	0.2	0	0.7	0	0.5	0	0.4	0	0.3	0.4	0	0.5	0.2	0.2	0	0	0	0	0.2	0	0
GSONMT00000371001	8.8	9.65215	12.4	9.9	9.7	10.8	9.9	9.3	7.5	7.3	10	11.4	9.6	8.5	10.2	10.4	10.5	9.6	11.2	10.4	8.7	8.2	11.3	9.5
GSONMT00000372001	4.5	3.91243	5.5	4.7	4.4	4.5	4.6	4.5	4	4.3	4.6	4.6	4.3	4.2	4.3	4.7	4.5	3.9	5.2	3.7	4	4.8	4.3	4.4
GSONMT00000375001	0.6	0.214748	0.4	0.4	0.3	0.6	0.4	0.6	0.4	0.5	0.5	0.7	0.4	0.3	0.5	0.6	0.7	0.3	0.5	0.5	0.3	0.4	0.8	0.7
GSONMT00000376001	6.7	4.46529	8.3	7.2	6.1	6.8	5.4	7.4	5.2	6.4	4.8	6.8	6.6	6.3	5.2	6.4	6.9	5.9	8.5	4.9	5.2	6.9	6.6	4.8
GSONMT00000377001	3	2.0099	3.4	2.6	2.9	2.6	2.5	3.7	2.6	2.6	3.1	2.6	2.6	2.1	2	3.8	2.7	2.2	3.2	2.8	3.6	3.3	2	2.4
GSONMT00000378001	6.3	5.77548	6.4	6.1	8.6	5.8	6.3	7.9	4.8	4.4	5.6	5.3	4.9	4.5	6.5	6.1	8.3	6.6	6.5	6	8.3	6.5	7.5	6.4
GSONMT00000380001	3.7	2.56824	2.3	2.1	2.2	3.1	2.4	2.4	2.9	2.7	2.4	2.2	6	8.1	2.3	2.9	2.6	2.7	2.8	1.4	3.4	2.3	2.3	2.6
GSONMT00000381001	0	0	0	0	0	0	0.1	0	0	0	0	0	0	0	0	0	0	0	0	0	0	0	0	0
GSONMT00000382001	0	0	0	0	0	0	0.1	0	0	0	0.1	0	0	0.1	0	0	0	0	0.1	0	0	0	0	0
GSONMT00000383001	20	25.6092	17.4	22.5	26.7	21.7	31.3	26	21.2	23.1	20.5	20.4	36.1	39.2	24.2	34	17.5	20	18.6	20.1	27.9	31.1	20.1	28
GSONMT00000384001	0.3	0.736078	0.3	0.4	1	0.5	0.3	0.6	1.1	0.9	0.4	0.6	0.9	1	0.2	0.6	0.5	1	0.3	0.6	0.7	0.9	0.8	0.2
GSONMT00000387001	7.9	8.10233	6.6	7.1	8.8	7.7	7.2	8.1	8.1	9	6.5	7.1	9.8	10.3	7.2	8.4	7.5	8	7.5	7.8	10.1	10.1	7.7	8.4
GSONMT00000388001	5.8	5.65419	6.2	6.2	17.7	5.5	3.8	6.6	3.5	4.5	6.1	4.9	16.3	14.1	3.2	5.4	4.3	5.1	7.5	7.5	17.7	9.6	4	3.6
GSONMT00000390001	0.4	0.0696443	0.1	0.2	0.1	0.1	0.1	0.1	0.1	0.1	0.1	0.1	0.1	0.1	0	0.2	0.2	0.1	0.1	0.1	0.1	0.1	0.1	0.1
GSONMT00000392001	2.9	6.11664	3.9	5.7	2.4	3.3	5.9	5.2	2.5	2.3	4.3	4.7	4.2	4.5	3.7	5.2	2.7	2.9	4.4	4.2	4.5	4.1	4.9	5.3
GSONMT00000393001	1.7	1.53206	1.7	1.5	1.5	1.3	1.2	1.4	1.6	1.4	1.2	1.4	1.9	2	1.3	1.7	1.8	1.6	1.8	1	1.9	1.8	1.9	1.4
GSONMT00000394001	4.2	3.53703	3.5	3.4	2.8	3.6	3.5	3.8	3.9	3.6	3	3.2	3.9	4.1	3.4	3.8	3.2	3.4	3.9	3.4	3.5	4	3	2.9
GSONMT00000396001	0.5	0.117712	0.6	0.5	0.3	0.6	0.3	0.4	0.4	0.4	0.4	0.5	0.5	0.4	0.5	0.5	0.5	0.2	0.5	0.1	0.4	0.4	0.3	0.3
GSONMT00000397001	1	2.11932	2.2	1.6	2.8	2.5	3.1	3.1	1.2	1.6	2	2	2.6	2	2.3	3.2	2	1.5	2.5	2.4	3.7	3.2	3.4	3.1
GSONMT00000398001	1.2	1.33555	1	1.1	1	1.1	0.9	1	0.8	1	0.8	0.8	1	1.2	0.9	1.1	1	1.4	1.1	1.3	1.1	1.2	0.9	1.1
GSONMT00000399001	2.1	1.24308	2.8	2.3	1.5	1.8	1	1.7	1.3	1.7	1.6	2.1	2.4	3.4	2.3	2.3	1.9	1.1	2.3	0.6	2.3	1.5	1.5	2.4
GSONMT00000401001	1.6	1.36189	1.6	1.3	1.6	1.3	1.2	0.9	1.2	1.4	1.1	1.6	1.3	1.9	1.2	1.7	1.3	1	0.9	1.2	1.2	1.4	1	1.2
GSONMT00000402001	2.7	1.46366	2.2	1.8	1.9	1.9	2.4	2.3	2	2.2	1.7	2	1.9	2	2.3	2.2	2.7	1.7	2.1	1.9	1.8	2.3	2.4	2.2
GSONMT00000404001	0.8	0.80773	1.4	1.2	1	1.3	1.2	0.9	1.5	0.9	0.7	0.8	1.2	0.9	0.7	1.4	1.7	0.6	1.1	0.4	0.8	1.3	1	0.8
GSONMT00000407001	10.4	10.4164	7.3	8.9	10.8	9.6	8.9	9.6	9.8	9.8	8	7	9.2	10.5	8.2	10.2	9.2	9.3	7.5	10.1	10.1	10.8	9.6	11
GSONMT00000408001	0.1	0.185866	0.3	0.2	0.2	0.1	0.1	0	0.1	0.1	0.4	0.2	0	0.2	0.2	0.3	0.1	0	0.1	0	0.1	0.2	0.2	0.2
GSONMT00000410001	1.4	1.78332	1.4	1.5	0.8	1.8	1.5	1.5	2.1	1.6	2	2.3	1.9	1.9	1.9	1.6	0.8	1.3	1.5	0.8	1.3	2.6	1.8	1.8
GSONMT00000411001	2.4	0.621824	1.7	1.7	1.1	1.7	2.3	1.8	3.5	1.1	1.7	2.8	2.1	1.5	1.8	2.5	2.4	2.2	2.2	1.1	1.4	1.3	2.1	1.9
GSONMT00000412001	4.3	1.97097	3.3	3.2	2	3	2.1	3	3.8	3.8	2.5	4.1	3.1	2.9	3.2	3.2	4.5	3.2	3.6	2.4	3.4	2.3	3.2	2
GSONMT00000413001	99.6	115.861	108.7	116	116.8	133.4	135.5	126.8	119.7	123.3	118.5	101.8	107.1	100.1	157.5	87.1	145.1	136.7	138.3	147.6	123.3	99.7	137.4	144.6
GSONMT00000415001	2.8	3.03262	4.1	3.3	3.1	2.9	3.5	3.4	2.8	2.7	2.9	3.3	1.7	3.1	3.9	3.1	2.8	2.7	3.6	3.1	2.4	3.5	3.7	3.6
GSONMT00000416001	358.2	380.158	405.4	411.1	336.2	291.4	326.8	341.9	316.1	350.5	361.3	353.8	279.2	273.8	333.5	312	379.5	411.1	377.3	418.2	361.5	345.5	360.7	340.6
GSONMT00000417001	118.3	146.655	113	148	129.6	132.1	211.3	188.5	79.5	82.4	127.6	111.7	97.6	107.2	142.9	155.5	93.1	113.7	126.8	127.8	124.9	143.1	167.5	184.6
GSONMT00000418001	9.6	8.09426	22.8	19.5	12	14.8	22.7	22.4	7.1	4.2	15.6	18.4	7.4	5.7	20.7	17.7	10.2	6.4	17.9	9.6	6.7	9.1	17.9	18.2
GSONMT00000419001	12.3	17.5157	31.2	26.4	17.2	28.2	33.8	33.5	11.6	8	31.8	26.5	8.8	8.5	34.2	23.7	18.2	13.4	27.1	21.9	9.7	11.4	26.9	26.7
GSONMT00000420001	326.8	369.506	246.1	398.7	315.4	316	522.9	404.7	267.1	238.6	345.2	316.9	254.9	162.9	302.3	339	223.6	310.3	340.5	339.1	202.4	268.8	365.3	335.3
GSONMT00000424001	12.5	10.4764	13.8	11.5	12.2	11.1	9.1	10.2	12.2	14.1	12.5	10.7	11.9	12.1	11.3	10.3	13.2	11.7	11.7	11.5	11.7	11	10.8	9.9
GSONMT00000426001	3.2	2.70172	2.1	3.2	2.7	2.2	2.9	3.9	2.2	2.3	2.5	2.2	2.5	2.9	2.5	3.2	2.9	2.5	2.6	1.8	2	2.4	3.4	2.4
GSONMT00000427001	4.1	3.46173	4.2	4.7	4.4	4.3	5.5	4.6	3.3	5.2	4.2	4.9	4.6	4.7	4.3	4.7	3.9	4.3	3.9	4.5	4.8	3.4	4.2	4.6
GSONMT00000431001	0.7	0.593041	0.9	0.7	0.5	0.2	0.7	1.2	0.3	0.4	1.1	0.3	0.4	1.5	1.4	1	0.8	0.1	1	1	1.4	1.1	1	0.8
GSONMT00000432001	1.6	2.22633	2.7	2.6	3	2.1	3.3	3.5	2.3	1.9	2.4	2.9	4.3	3.4	4.3	5.2	2.6	2	3.6	2.5	3.2	4.2	3.5	2.8
GSONMT00000434001	1.7	0.980551	6.3	2.5	1.7	3.1	3.1	4	2.6	2	2.5	3.8	3.5	3.8	4.6	5.9	3.6	1.8	3.8	1.4	3.5	3.7	4.8	3.8
GSONMT00000435001	31.8	43.2375	38.1	44.7	33.5	33.4	33	41.6	43.1	34	51.1	40.7	26.4	23.2	42.9	44.7	54.9	56.7	49.1	55.2	30.6	35.2	40.7	46.5
GSONMT00000439001	1.2	0.586383	0.8	0.9	0.6	0.9	0.9	0.5	1.4	1.6	0.6	0.5	0.4	1.1	0.6	0.7	1	1.5	0.6	0.6	0.6	0.3	0.5	0.7
GSONMT00000441001	0.1	0.205456	0.4	0.2	0.3	0.5	0.4	0.3	0	0.1	0.2	0.3	0.5	0.4	0.1	0.6	0.4	0.2	0.2	0.2	0.1	0.3	0.4	0.4
GSONMT00000442001	0.5	0.508638	0.3	0.2	0.3	0.1	0.1	0.2	0.3	0	0.1	0.6	0.4	0.3	0.2	0	0.2	0.1	0.1	0.1	0.1	0.1	0.1	0.2
GSONMT00000443001	21.5	20.2144	21.6	22.3	33.5	24.9	23.7	27	20.3	20.9	21.8	19.1	23.5	24.9	22.4	29	19.7	21.4	21.2	22.4	33.5	35.5	27.7	24.1
GSONMT00000444001	2.1	1.66634	2.6	2.1	1.7	2.4	2	2.5	1.7	1.9	2.5	2.4	2.9	2.2	1.9	2.9	2.6	2.2	2.8	1.7	2.9	2.4	2.8	3
GSONMT00000445001	1.5	1.31214	1.6	1.5	1.4	1.3	1.6	1.3	1.2	1	1.3	1.3	1.6	1.8	0.9	2.1	1.3	0.9	1.3	0.9	1.5	1.6	1.1	1.4
GSONMT00000446001	1.4	0.906181	2.4	1.8	1.3	1.5	1.7	1.9	1.1	1.7	1.5	1.6	1.3	1.7	1.6	2.2	1.7	1.5	1.5	1.1	1.3	1.7	1.6	1.2
GSONMT00000447001	12	6.8129	5.7	6.8	5.8	6.3	6.3	6.5	8.7	10.3	7.8	12.2	9	15.5	13.3	19	6.5	9.7	8.7	6	11.3	12.8	10.8	6.2
GSONMT00000448001	1.1	1.20538	1.4	1.7	0.8	1.3	1.3	1.5	1.1	2.9	2	1.6	0.3	0.9	1.1	2.2	1.4	1.4	1.3	0.3	0.9	1	1.2	0.3
GSONMT00000452001	3.3	1.46343	2	2.6	1.5	2.2	2.1	2.3	1.6	1.4	1.9	1.6	2.2	2.5	2.1	2.7	1.9	1.2	2.1	1.1	1.5	2.8	2.1	1.4
GSONMT00000454001	3.1	2.09834	3.6	3.2	2.4	3.1	2.9	3	3.3	3.4	3.1	3.9	3.2	3.3	2.5	3	3.5	3	3.1	2.3	3	2.5	2.6	2.6
GSONMT00000455001	2.8	2.49041	0.6	1.1	1.2	0.7	0.9	0.8	4.2	3.8	0.9	0.7	3.2	3.1	1.1	1.1	1.9	4.4	0.8	2.3	1.9	1.3	1	0.8
GSONMT00000457001	3.3	1.55652	3.8	3.2	2.5	3	2.4	2.6	1.8	3	1.7	3.5	3.1	3	1.6	4.6	3.5	1.5	3.4	1	1.9	2.8	1.8	1.7
GSONMT00000458001	1	0.761734	0.8	1.3	0.2	0.9	1.4	1	0.5	1.4	1.1	1.2	1	0.8	0.9	0.8	0.6	0.7	0.8	0.9	0.5	0.7	0.5	1.1
GSONMT00000459001	0.7	0.511405	0.8	0.4	1.2	1	0.7	0.9	0.9	0.6	0.6	0.7	0.8	0.7	1.2	0.7	0.9	0.9	0.5	0.8	0.5	0.4	0.8	0.7
GSONMT00000462001	3.1	2.72604	5.4	3.7	2.2	3.3	2.4	2.5	2.4	2.2	4.4	5.2	4.4	4.9	2.2	3.8	2.8	3.1	5	2.1	4.4	2.5	3.8	3.1
GSONMT00000463001	0.9	1.46422	0.3	0.4	1	0.9	1.1	1.1	0.9	0.2	0.2	1.2	1.2	2.1	0.3	1.2	0.4	0.3	1	0.2	1.8	2.6	1.3	0.8
GSONMT00000464001	1.8	3.06907	3	1.9	2.5	3.8	2.1	3.5	3.4	2.6	3.2	2.9	3.8	3.7	2.8	2.3	1.9	3	2.5	1	3.5	3.9	3.8	4.6
GSONMT00000465001	4.5	4.66002	7.4	8.2	4.6	8.3	6.9	7.7	4.7	8.2	6.5	8.1	7	6.7	9	7.2	5.6	3.5	8.7	4.2	4.3	6	7.7	7.4
GSONMT00000466001	6.3	4.96852	7.8	9	4.5	6.5	8	6.5	6	7.8	9.2	11.3	6.1	8.1	7.4	7.5	7.5	6.3	6.2	4.1	6.3	5	6.8	8.5
GSONMT00000468001	0.5	1.89371	0.9	1.2	1	0.9	1.1	1.4	0.8	0.6	0.9	0.8	0.9	0.3	1.2	1.6	1.3	0.8	0.8	0.6	1	0.3	0.8	0.9
GSONMT00000469001	0.8	0.29353	0.9	0.6	0.9	1.5	0.6	1.1	0.8	0.9	1.2	1.2	0.6	0.7	1	1	0.7	0.2	0.8	0.5	0.8	1.2	0.8	1
GSONMT00000470001	0.2	0.0494201	0.1	0	0	0	0.2	0	0.2	0	0.2	0.1	0	0	0	0	0	0	0	0	0	0.1	0.1	0
GSONMT00000471001	4.6	5.64818	4.5	6.1	4.6	4.3	5.3	6.3	4	4.9	5.7	4.7	4.3	5	5.1	6.5	4.5	4.6	5.4	5.2	5	5.3	5.8	4.9
GSONMT00000472001	6.6	0.552957	9	6.4	0.9	2.5	0.7	1.4	5.3	8.1	4.8	8	3.1	3.7	2.4	2.9	9	2.6	5	0.2	1.1	1.2	0.8	0.8
GSONMT00000473001	12.3	12.3149	11	11.3	12.1	10.3	11.8	10.2	9.4	9.3	10.5	8.5	10.3	10.8	9.2	11.7	10.5	9.3	10.8	8.8	12.7	13.4	11.2	11.4
GSONMT00000475001	4	6.08787	4	5.3	4.9	3.6	5	4.6	4.6	3.9	8	5.2	5.7	6.4	4.6	4	4.3	5.3	4.4	5	4.9	3.6	5.1	4.6
GSONMT00000478001	0.2	0.156459	0.7	0.4	0.4	0.4	0.6	0.6	0.2	0.2	0.3	0.5	0.1	0.3	0.8	0.5	0.4	0.1	0.3	0.4	0.2	0.5	0.4	0.4
GSONMT00000482001	0.2	0.231554	0.5	0.5	0.7	0.4	0.8	0.6	0.7	0.5	0.5	0.4	0.7	1	0.5	0.9	0.6	0.4	0.6	0.3	0.3	0.9	0.3	0.7
GSONMT00000484001	1.6	0.646697	1.9	1.5	2.8	2.3	2	2.1	2.3	3	1.4	2.1	1.9	2.7	1.2	2.5	2.2	1.5	1.8	1.8	2	1.5	2.4	1.5
GSONMT00000485001	16.4	16.144	15.2	19.2	21	19.3	18.4	18.8	15.9	18	15.1	15.6	21.2	23.9	14.9	24.7	16.8	16.4	15.8	11.8	22.2	22.3	16.3	17.7
GSONMT00000489001	11	11.3887	10.7	11.7	14.5	10.5	14	12	6.2	7.3	8	9.4	9.4	9.6	9.9	11.8	7.7	9.8	11.5	9.5	13.3	12.5	12.3	10.1
GSONMT00000490001	11	7.83137	12.2	11.3	6.7	10.8	9.8	9.4	11.3	12.4	9	12.1	10.2	11.4	9.8	10.7	12.2	9.4	12.6	7.3	8.6	10.8	8.6	10
GSONMT00000492001	2.4	3.1411	5.2	4.3	3.5	3.8	4.3	4.6	2.8	4.1	3.8	4.2	3.3	4.1	3.6	4.8	4.1	3	4.7	4.1	3.4	4.2	4	5
GSONMT00000494001	0.2	0.238257	0.1	0.1	0.2	0.2	0.5	0.3	0.4	0.2	0.5	0.5	0.2	0.4	0.2	0.3	0.7	0	0.1	0.1	0.5	0.1	0.5	0.4
GSONMT00000495001	0.1	0.39943	0.2	0.5	0.3	0.8	0.3	0.3	0.5	0.3	0.5	0.3	0.3	0.3	0.7	0.7	0.4	0.3	0.5	0.1	0.1	0.1	0.1	0.4
GSONMT00000496001	7.8	6.41122	5	6.8	5.9	5.3	5.6	6.7	6.1	4.4	5.3	4.1	3.2	4.7	3.3	5.9	3.2	5.6	5.2	4.2	4.2	5.7	6.4	6.3
GSONMT00000497001	6.9	6.98592	3.7	7.2	6.6	4.3	5.1	5.8	9.8	3.7	4	4.2	4.2	3.3	2.7	6.6	3.3	5	5.5	3.9	4.7	5.1	3.7	6.1
GSONMT00000498001	6.7	5.57659	2.8	6.4	5.6	2.8	3	4.3	3.8	5.4	1.9	1.7	3.4	2.3	1.8	3.3	2.2	2.8	2.3	4.9	2.8	3.4	3.3	2.5
GSONMT00000499001	2.1	1.85718	1.9	2.2	1.8	2	2.2	2.3	1.8	2.1	1.6	1.8	1.6	1.4	1.8	2.2	1.7	2.3	2.2	1.3	2	2	2.3	2.2
GSONMT00000502001	0.3	0	0.2	0.2	0.5	0.1	0.1	0.2	0	0.3	0	0.2	0.1	0.1	0	0.1	0.2	0.3	0.1	0.3	0	0.6	0.3	0.2
GSONMT00000503001	0.1	0.105768	0.3	0.1	0	0.1	0.2	0	0.4	0.1	0.1	0.1	0	0.1	0	0	0	0.2	0	0.2	0.1	0	0.1	0
GSONMT00000504001	41.1	32.4147	28.3	26.4	18.5	28	19.1	14.7	47.4	52.4	34.2	31.8	30.2	26.3	26.4	14.4	49.7	48.1	22.9	33.5	18.6	9.4	22.8	22.2
GSONMT00000505001	21.9	11.6889	14.3	15.2	8.4	15.1	9.8	7.6	25.1	28.5	14.7	17	16.3	14.2	14.7	6.3	29	23.9	11.5	13	6.9	4.7	11.1	8.9
GSONMT00000507001	3.2	2.72891	3	2.9	2.4	2.4	2.9	3.1	2.7	2	2.9	3.2	2.4	3.1	3.1	3.1	2.6	1.8	3.3	2.2	2.7	2.3	3	3.4
GSONMT00000508001	1.5	0.335946	0.7	0.8	0.6	0.6	0.6	1	0.7	0.5	0.6	0.9	0.7	0.9	0.7	1	0.9	0.6	0.8	0.5	0.2	0.7	0.5	0.4
GSONMT00000510001	2.3	2.185	2.7	4.1	4.1	3.7	3.7	2.6	1.9	3.1	3.1	3.4	2.7	3.4	3.1	4.1	2.3	2.7	3.9	1.9	2.8	3.7	2.3	2.6
GSONMT00000511001	0.5	0.157548	1.1	0.6	0.6	0.9	0.9	0.9	0.6	0.4	0.8	0.5	0.5	0.6	0.7	0.7	0.5	0.4	0.8	0.4	0.5	0.5	0.6	0.7
GSONMT00000512001	1.9	2.16503	1.4	1	3	2.4	1.6	2.3	1.8	1.3	0.8	1.4	3.1	2.8	1.6	2.3	1.9	1.7	1.6	1	2.7	2.5	1.6	1.5
GSONMT00000515001	2.1	1.38634	1.3	1.1	1.9	1.5	1.5	1	0.7	0.8	0.4	1.1	0.9	0.8	0.8	0.8	0.7	0.6	1	1.1	0.9	0.9	0.9	0.7
GSONMT00000516001	8.2	7.02143	8.7	8.1	8.9	8.2	8.8	9.7	7.9	7.8	7.4	7.9	9.1	9.1	9.2	10.5	7.4	7.6	8.2	6.8	9.2	10.7	8.5	9.4
GSONMT00000517001	0.3	0.0988401	0.4	0.2	0.2	0.5	0.2	0.3	0.2	0.1	0.2	0.1	0.3	0.2	0.3	0.2	0.2	0.1	0.3	0	0.2	0.4	0.2	0.1
GSONMT00000520001	0.3	0.148585	0.1	0.3	0.6	0.3	0.4	0.3	0.2	0.3	0	0.3	0	0.4	0.4	0.3	0.6	0.2	0.3	0.4	0.4	0.4	0	0.2
GSONMT00000521001	0.4	0.234149	0.3	0.3	0.3	0.5	0.4	0.4	0.7	0.5	0.4	0.6	0.3	0.5	0.4	0.7	0.6	0.2	0.4	0.2	0.3	0.5	0.5	0.4
GSONMT00000525001	0	0.365071	0	0.3	0	0	0.2	0	0	0	0	0	0	0.2	0.1	0.2	0.1	0.1	0	0	0	0	0	0
GSONMT00000529001	0.1	0.0939186	0.6	0.6	0.4	0.3	0.2	0.6	0.1	0.2	0.5	0.5	0.4	0.3	0.2	0.9	0.2	0.1	0	0	0.4	0.1	0.1	0.4
GSONMT00000530001	1	1.15703	1.4	1.1	1	0.9	0.8	1.8	1.4	1.1	1.1	1.4	0.8	1.1	1.1	1.2	1.5	1	1.9	1.1	1.5	2.3	1.6	0.9
GSONMT00000533001	0.8	0.403225	0.8	0.3	0.3	0.4	0.3	1.1	0.6	0.8	0.5	0.9	1.9	0.3	0.9	0.6	0.6	0.8	0.5	0.4	0.5	1.1	1	0.5
GSONMT00000535001	1.1	0.52133	0.9	1.1	1.1	0.7	1.2	1.6	0.5	0.3	0.6	1.4	0.7	1.5	1.4	1	0.8	1	1.3	0.7	0.7	0.5	1	1.1
GSONMT00000536001	411.2	481.57	393.3	464.4	329.5	402	473.7	477	402.3	330.3	353	341.3	569.5	686.9	420.9	542.2	308.1	359.9	384.4	349.7	579.9	565.8	504.2	644.9
GSONMT00000537001	280.1	298.072	218.3	263.7	382.2	531.6	594.8	420.5	264.1	243.9	368.7	239.3	441.4	281.1	508.5	458.4	329.5	283.1	385.3	343.8	395.4	392.4	476.5	620.3
GSONMT00000539001	5.6	3.90958	6.2	5.1	1.8	3.3	3.6	4.3	7.9	6.2	5.9	7.7	7.3	6.4	6.6	4.5	6.6	4.6	4.7	5.6	5.5	4.2	3.5	4
GSONMT00000546001	3.4	2.22027	4.1	4	4.3	3.6	4.6	4.7	3.2	2.1	2.6	3.1	3.2	5.1	3.8	4.6	3.3	1.6	2.1	1.9	3.3	3.6	3.9	3.6
GSONMT00000548001	0	0.966976	0.6	0.3	0.2	0.5	0.3	0.1	0.8	1.6	1.2	0.3	0.8	0.7	0.1	0.4	0.4	0	0.2	0.1	0	0.5	0.3	0.1
GSONMT00000549001	0.9	0.526381	1.2	0.5	0.7	0.9	1.1	0.9	0.9	1.4	0.8	0.6	1.8	1.4	0.6	1.5	0.5	0.4	0.9	0.5	0.4	1.1	0.6	0.5
GSONMT00000551001	3.7	4.15365	3.4	3.9	4.4	3.3	3.8	3.5	5.3	4	3.8	4.3	5.4	5.1	3.6	4.7	4.1	3.3	2.8	2.8	5.4	4.4	4.4	2.9
GSONMT00000555001	0.7	0.526892	0.7	0.5	0.1	0.4	0.3	0.6	0.3	0.6	0.6	0.7	1.2	0.8	0.5	0.2	0.9	0.3	0.3	0.4	0.5	0.5	0.5	0.2
GSONMT00000556001	0.1	0	0	0.1	0.2	0.3	0.1	0.4	0.2	0.1	0.1	0.4	0.3	0.3	0.3	0.3	0.1	0.3	0.4	0	0.2	0.4	0.2	0.3
GSONMT00000557001	0.2	0.0585877	0.4	0.2	0.2	0.2	0.3	0.1	0.1	0.1	0.2	0.3	0.1	0.3	0.4	0.2	0.2	0	0.4	0.1	0.1	0.3	0.2	0.4
GSONMT00000559001	2.1	1.02884	1	1.1	1.1	1.5	1.6	0.7	1.8	2.8	1.5	1.5	1.8	1	0.6	0.5	0.8	1.4	1.5	1.7	0.5	0.3	1.5	1.9
GSONMT00000560001	0.2	0.422101	0.4	0.5	0.3	0.6	0.5	0.5	0.4	0.3	0.4	0.5	0.4	0.3	0.5	0.4	0.3	0.3	0.3	0.5	0.4	0.5	0.4	0.3
GSONMT00000561001	0.7	0.30825	0.1	0.2	0.4	0.3	0.2	0.5	0.3	0.3	0.1	0.2	0.2	0.1	0.4	0.1	0.1	0.3	0.3	0.3	0.3	0.2	0.3	0.3
GSONMT00000562001	15.2	16.8731	15.3	16.1	21	18	18.5	19.9	15.8	17.1	13.6	14.3	17	16.4	16.1	14.5	16.2	15.3	16.8	19.6	18.5	17.6	18.5	16.9
GSONMT00000563001	0.1	0.136297	0.1	0.1	0.1	0.1	0.1	0	0.1	0.2	0.1	0.1	0.4	0.1	0.1	0.1	0.1	0.1	0.1	0.1	0.2	0.1	0.1	0
GSONMT00000564001	6.5	7.95607	7.6	7.5	9.9	4.7	7.2	6.7	7.6	7.9	9.2	7.6	5.1	4.3	5.9	7.3	9.1	8.9	8.4	10.7	8.9	8	8.9	5.8
GSONMT00000565001	4.2	3.07254	4.9	4.1	4.6	3.3	2.9	3.5	4.5	4.3	4.6	5	4.3	2.6	3.5	4.7	6.7	4.7	5.2	4.5	4.3	4.5	4.6	3.4
GSONMT00000566001	3	1.57682	3.6	3.3	2.1	2.5	2.3	2.8	3	4	3.1	3.6	2.7	1.9	2.4	3	3.7	2.5	3.4	2.7	2.5	2.9	3.5	2.4
GSONMT00000568001	4.7	5.02262	5.3	5.3	6	5.7	4.9	4.6	4.5	4.8	5.8	4.7	5.7	4.7	3.2	4.7	4.5	5	6.4	5.3	7.2	5.3	5.8	4.6
GSONMT00000569001	3.4	2.74638	3	2.1	2.7	4	3.4	2.9	2.7	2.7	2.5	3.1	2.7	2.3	2.7	2	3.3	2.2	2.7	2.4	2.1	2.3	2.6	3.1
GSONMT00000570001	1.7	2.31426	6.1	4.5	5	3.6	5.5	7.4	2	2.8	4.4	4.8	1.7	2.2	5.2	5.4	3.7	2.6	4.3	3.7	3.7	3.6	4.8	4.9
GSONMT00000571001	0	0.0858447	0.1	0.2	0	0.3	0.1	0.1	0.3	0	0.1	0.2	0.1	0.1	0.2	0.1	0.4	0.1	0.3	0.1	0.1	0.2	0.1	0
GSONMT00000572001	0.8	0.52133	0.3	0.5	0.7	0.3	0.3	0.3	0.5	0.4	0.3	0.2	0.1	0.2	0.5	0.5	0.4	0.1	0.5	0.3	0.4	0.5	0.3	0.3
GSONMT00000573001	0.4	0.705487	0.8	0.8	0.3	0.5	0.7	0.5	0	0.7	0.7	0.5	0.4	0.3	0	0.5	1	0.6	0.4	0	0.8	0.8	0.4	0.6
GSONMT00000574001	8.3	10.64	11.8	12.3	11.1	11.8	15	17.4	9	9	13.7	12.7	12.9	12.4	14.9	19.8	8	9.8	10.7	9.1	14.1	15	13.9	14.3
GSONMT00000577001	4.2	3.75084	4.6	5.7	4.3	5.3	3.7	3.6	3	5.1	4.8	5.2	6.2	6.3	3.8	4.1	4.2	4	4.5	4.1	4.7	4.6	5	5.2
GSONMT00000578001	1.6	1.86136	1.8	1.7	1.5	2.1	2.2	1.9	1.4	1.3	2	2.1	2.1	2.1	2.3	2.3	2	1.7	2.1	2.1	2.1	2.5	2.3	2.3
GSONMT00000580001	0.3	0.0767267	0.5	0.3	0.1	0.7	0.4	0.6	0.1	0.1	0.5	0.8	0.6	0.6	0.5	0.5	0.4	0.1	0.3	0.2	0.3	0.3	0.3	0.2
GSONMT00000581001	1.1	0.259792	0.7	0.5	0.6	0.7	0.5	0.8	0.4	0.6	0.6	0.7	0.5	0.7	0.7	0.6	0.8	0.4	0.5	0.1	0.4	0.6	0.4	0.4
GSONMT00000582001	0.5	0.134925	0.9	0.7	0.3	0.6	0.5	0.3	0.5	0.7	0.5	0.8	0.4	0.4	0.5	0.6	1.1	0.2	0.7	0.1	0.3	0.3	0.3	0.4
GSONMT00000583001	0.8	0.313124	0.7	0.8	0.6	0.8	0.5	1	0.5	0.6	0.8	1	0.4	0.5	1	0.8	1.2	0.4	0.7	0.4	0.5	0.8	0.7	0.9
GSONMT00000586001	16.2	14.3142	19.7	24.5	16	22.4	28.4	24.7	15.4	10.4	19.3	19.1	10.5	14.5	22.2	22.4	17.3	15.5	16.5	18	17.7	16	27.1	25
GSONMT00000587001	6.2	6.1145	3.3	4.6	6.5	4	3.4	5	4.9	5.6	4.8	5.1	7.1	6.2	3.8	4.7	5	7.2	3.9	7.1	5.5	7.4	4.3	5.3
GSONMT00000588001	6	4.13099	5.1	7.6	7.8	6	5.8	8.8	4.2	6.2	5.8	7	7	8.1	4.7	5.8	6	6.5	6.2	5.9	6.4	13.3	9.8	6
GSONMT00000589001	3.9	5.91292	6.1	3.3	4.7	3.7	3.4	6	3.8	2	4.7	3.9	5.8	5.3	4.6	7.1	4.1	4.4	4.2	3.2	8.4	6.1	4.5	5.4
GSONMT00000592001	0	0.198257	0.3	0.3	0.6	0.8	0.6	0.5	0.1	0.3	0.4	0.5	0.4	0.2	0.5	0.2	0.3	0.1	0.1	0	0	0.5	0.2	0.3
GSONMT00000594001	0.3	0.0615902	0.3	0.1	0.1	0.5	0.2	0.1	0.3	0.3	0.2	0.2	0.2	0.2	0.3	0.4	0.1	0.2	0.2	0.1	0.1	0.2	0.2	0.3
GSONMT00000595001	0	0	0	0	0	0	0.1	0	0	0	0	0	0	0.1	0	0	0	0	0	0	0.1	0.1	0	0
GSONMT00000596001	21.1	9.95913	21	19.5	14.8	18.5	14.9	14.4	14.1	18.4	14.2	16.7	15.8	13.4	16.1	14.8	21.5	12.1	22.7	10	10.7	16.6	9.9	15.9
GSONMT00000597001	0.7	0.589763	1.1	0.8	0.9	0.8	0.7	0.9	0.6	0.5	0.6	0.9	0.6	0.7	0.7	1.3	0.9	0.5	1	0.4	0.8	0.7	0.8	0.9
GSONMT00000598001	10.1	8.33899	12.4	8.6	7.7	10.2	10.7	7.6	8.5	12.4	10.1	10	9.2	8.3	9.3	11.9	9.6	9	10.1	7.5	8.8	10	11.1	11.3
GSONMT00000601001	0.5	0.265247	0.9	0.3	0.7	0.5	0.6	0.5	0.7	0.8	0.8	0.9	0.6	0.6	0.8	0.8	0.7	0.6	0.5	0.5	0.4	0.4	0.7	0.8
GSONMT00000602001	4	2.7478	3	3.6	2	2.7	2.2	1.8	3.3	4.1	2.7	3.3	3	3.4	2.2	2.1	3.1	4.2	2.8	2.4	1.7	1.9	1.9	1.7
GSONMT00000603001	4.6	3.20298	4.6	4.9	3	2.7	2.9	1.9	2.5	3.1	3.6	4.5	3.4	3.5	3.5	3.5	3.1	4.3	3.8	2.1	3.5	5.2	2.5	3.4
GSONMT00000606001	38.4	30.271	35.6	30.8	34.9	35.9	33.6	37.2	36	34.9	28.8	35.5	41.6	36.3	33.6	35.1	36.5	30.9	32.6	27	31.2	35	32.6	31.2
GSONMT00000608001	1.6	0.919941	1.4	1.6	0.8	1.9	0.8	0.9	1.9	1.3	1.4	1.5	1.1	1.9	0.9	1.3	1.6	0.6	1	0.5	1.1	0.9	0.7	0.5
GSONMT00000611001	2.8	3.35409	3.2	2.2	3.6	2.9	2.6	3.6	2.2	2.5	3	2.1	2.8	3.6	2.3	3	3.1	3.1	3.4	3.1	3.5	4.6	2.9	2.4
GSONMT00000612001	0	0	0	0	0	0	0	0	0	0	0	0	0.2	0	0	0	0	0.2	0	0.2	0	0	0	0
GSONMT00000613001	25	22.0749	19.1	20.8	37.6	20.6	18	22	14.3	17	23.2	21.1	26.6	21.3	18.1	18.4	13.9	23.9	26.6	24.3	31.9	24.8	22.3	21
GSONMT00000614001	6.5	2.48124	5.4	5.1	3.6	4.8	4.2	4	4	4.3	4.4	5	3.8	5.7	3.8	4.9	5.1	4.1	5	2.8	3.8	3.5	3.4	4.6
GSONMT00000615001	4.1	1.74111	4.1	3.4	3.5	5.2	3.1	4.5	2.5	4.6	3.3	3.4	4.2	3.9	2.9	3.5	4.2	3.6	4	2.7	3.3	2.5	3	3.2
GSONMT00000616001	2.5	1.64187	2.7	2.3	1.9	2.8	2.3	1.7	2.5	2.6	2.3	2.3	2.8	1.5	1.8	2	2.6	1.6	1.8	2.3	1	1.5	1.9	2.3
GSONMT00000618001	5.8	5.40384	5.6	6.2	6.3	6.9	6.3	5.4	6.9	6.7	6.2	6.7	6	7.3	7.4	5.4	6.5	6.4	6.5	6.2	5.7	5.7	6	6
GSONMT00000620001	0.2	0.0988401	0.2	0	0.1	0.3	0.1	0.3	0	0	0	0	0	0	0.1	0.1	0.1	0	0.2	0	0.2	0.3	0.3	0.1
GSONMT00000621001	0	0	0	0.5	0.4	0.5	0	0.5	0	0.6	0	0.3	0.2	0.5	0.4	0.2	0.4	0	0.4	0	0.4	0	0	0.2
GSONMT00000622001	0.3	0.269057	0.4	0.1	0.2	0.2	0.3	0.2	0.2	0.5	0.2	0.3	0.3	0.2	0.3	0.2	0.3	0.2	0.3	0.2	0.1	0.2	0.2	0.2
GSONMT00000623001	6.2	6.02536	6.2	5.6	5.8	7.1	7.5	5.7	4.5	4.4	7.4	6.2	4.5	4.6	5.9	4.9	6.7	5.6	7.1	6.9	5.2	5.1	6.9	5
GSONMT00000624001	0.2	0.093018	0.1	0.1	0.1	0.1	0.1	0.1	0.1	0.1	0	0.1	0	0.1	0	0.1	0	0.1	0.1	0	0.2	0.1	0.1	0
GSONMT00000626001	1.1	0.905376	4.5	3.5	1.7	2.2	1.1	1.4	0.7	2.2	1.8	3.5	3.2	2.2	2.1	2.9	4	1.6	2.1	0.8	1.6	2	2.2	1.1
GSONMT00000627001	2.1	0.584365	1.8	2.4	1.4	2.5	1.9	1.8	1.6	2.2	1.3	1.8	2.6	2.6	2.3	2.4	2.1	1.4	2.1	0.9	2.2	2	1.8	1.6
GSONMT00000629001	2.4	0.670649	2.2	1.8	1.1	2.4	1.8	1.1	1.3	2.3	0.9	2.6	2.1	2.8	1.3	2.1	2.3	1.8	2	0.8	1.7	2.2	3.1	1.5
GSONMT00000630001	1.7	0.0730142	1.2	1.5	1.2	1.8	1	1.1	1.7	1	1.4	1.7	1.3	1.5	1.6	1.5	1.8	1.1	1.5	0.6	1.3	1.4	0.9	0.9
GSONMT00000631001	0.8	0.591105	1.1	0.9	1.7	1.3	1	1.3	0.5	0.7	0.9	0.7	1.6	1.7	0.7	1.5	0.9	1	1.2	0.4	1.7	1.6	1.2	0.9
GSONMT00000632001	2.4	1.8338	3.1	1.4	3.7	2.1	1.9	3.1	1.3	1.8	1.6	1.9	2.3	2.1	1.3	2.6	1.5	1.6	2.2	2.5	3.3	2.4	1.7	1.4
GSONMT00000634001	5.2	3.29176	4.7	4.9	3.1	5.5	4.9	4.3	4.8	3.8	4.6	6.7	4.4	5.1	2.8	5.4	5.1	3.1	4.7	2.3	3.4	3.5	4.2	3.6
GSONMT00000635001	7.9	8.78316	5.6	7.7	8.4	9.1	8.2	7.5	7.4	6.5	8.1	6.3	10.1	8.2	7.1	7.5	6	6	6.9	7.1	9.7	7.4	7.3	6.4
GSONMT00000636001	15	17.7435	14.1	13.1	19.7	15.4	15.3	16.6	15.7	18.3	12.9	14.6	16.7	15.7	13.7	15.3	17.1	17.4	13.6	19.8	18.8	19.6	14.8	17.5
GSONMT00000638001	2.5	2.41115	3.4	3.6	3.6	2.9	2.5	3.3	2.1	2	2.3	1.3	2.5	1.8	3.1	3	2	1.4	2.5	1.8	3.8	3.5	2.5	1.6
GSONMT00000643001	5	2.0257	4	4.2	2.8	4.7	3.1	3.3	4.3	4.9	4	4.5	4.6	4.8	3.5	4.5	4.9	3.1	5.2	2.2	4	3.7	3.3	2.9
GSONMT00000645001	3.7	4.36154	3.7	3.4	1.9	5	3	3.2	4.6	3	2.3	3.9	3.6	4.2	3.4	4.1	3.4	3	3.5	1.8	3.8	2.2	3.9	4.2
GSONMT00000647001	6.2	2.6304	4.7	4.7	3.9	4.4	3.4	4.3	3.8	3	2.3	4.6	3.5	3.6	3.8	4.9	4	2.7	5	2.3	3.9	3.1	4.4	4.1
GSONMT00000648001	0	0.0835217	0	0	0	0.1	0.1	0	0	0.1	0.1	0.1	0	0.1	0	0.1	0	0	0	0	0.3	0	0.1	0
GSONMT00000651001	70.7	103.703	105.8	99.1	98.1	84.9	103.3	97.3	56.6	64.1	109.2	102.2	79.1	72	90.6	101.4	74.5	79.9	103.8	95.2	82.6	97.8	110	113.3
GSONMT00000652001	5.8	5.71397	5	4.9	5.6	4.4	4.5	4.4	4.7	6.4	7.2	5.5	6.2	5.5	5.9	6.8	4.2	3.3	5.6	4.4	5.1	3.8	4.3	5
GSONMT00000653001	5.7	5.65215	7.1	6.2	4	6.9	6.5	6.1	5.8	4.9	6.2	6.9	6.4	7.9	7.2	8	6.6	5.2	5.7	3.9	5.9	6.6	6.7	4.9
GSONMT00000655001	0	0.125747	0.4	0.6	0.2	0.3	0.1	0	0.3	0	0.1	0.5	0.7	0.3	0.3	0.2	0.2	0	0.4	0	0.2	0.5	0.1	0
GSONMT00000657001	7	7.64278	8.2	11	8.9	9.3	7.8	9.6	7.7	8.5	6.5	8.5	6.8	8.4	9.5	9.5	9.6	9	7.9	6	9.2	8.9	7.9	7.6
GSONMT00000658001	0.5	0.924184	0.9	1.3	1.3	1.3	0.7	2	0.7	1	1.3	1.2	1	1.8	1.6	1.9	1.1	0.7	0.9	0.7	0.9	0.7	0.9	0.9
GSONMT00000659001	21.7	19.7294	24.8	21.1	17.4	22	24.2	20.8	20.4	19	16.4	18.6	22.9	22	18.2	22.9	20.7	17.8	16.8	18.4	17.5	19.9	17.4	20.7
GSONMT00000660001	2.2	1.71184	2.3	2.5	2.2	2.8	2.5	3	1.6	1.7	1.7	2.4	2.4	2.4	2.3	2.5	1.4	2	2.2	1.7	2.3	1.5	2.1	2.5
GSONMT00000661001	0.4	0	0.3	0.1	0.3	0.8	0.1	0	0.4	0	0.4	0.4	0.5	0.7	0.1	0.3	0.7	0.4	0.4	0.2	0.1	0.2	0.6	0.4
GSONMT00000662001	0.2	0.119128	0.2	0.1	0.2	0.3	0.1	0.2	0.1	0.2	0.1	0.1	0.1	0.1	0.2	0.2	0.3	0.1	0.1	0.3	0	0.1	0	0.2
GSONMT00000664001	0.5	0.221906	0	0	0	0.2	0.4	0.4	0.3	0.2	0.4	0.2	0	1	0.4	0.4	0	0.2	0.2	0	0	0.4	0.4	1.1
GSONMT00000665001	0	0	0	0	0	0	0	0	0.3	0	0	0.3	0	0	0	0	0	0	0.3	0	0	0	0	0.2
GSONMT00000666001	1.5	1.28048	2.3	1.5	1.7	1.9	1.7	1.8	1.5	1.4	1.8	1.6	1.9	2.2	1.5	2.1	1.5	1.2	1.8	1.5	1.8	2	2.3	1.6
GSONMT00000667001	0.9	0.145715	0.6	0.4	1	0.2	0.9	0.3	0.3	0.4	1.3	0.2	0.5	1	1.5	0.9	0.3	0.3	0.6	0.3	0.7	0.8	0.7	0.1
GSONMT00000669001	1.6	1.02759	1.6	1.1	1.3	1.1	1.4	1	1.7	1.3	0.8	1.2	1.6	1.4	1.7	1.4	1.1	0.9	0.9	1.1	1	1.8	0.9	1.4
GSONMT00000670001	1.8	2.23156	1.5	1.6	1.2	1.5	1.5	1.7	0.9	1.1	0.6	0.9	1.2	2.6	1.3	1.7	1.2	0.3	1	0.3	1.2	1.5	0.5	1.6
GSONMT00000671001	0.6	0.668997	1.5	0.6	0.5	1	1.4	1.1	0.5	0.2	0.9	0.5	1.5	2.4	0.5	1.4	0.9	0.7	0.4	0.3	1.4	1.5	0.8	1.4
GSONMT00000676001	0.1	0	0.2	0	0	0.3	0.1	0.1	0.2	0.4	0.1	0.2	0.1	0.1	0	0.7	0.1	0.2	0.2	0.3	0.1	0.2	0	0
GSONMT00000677001	7.4	5.79391	8.4	7.1	6.4	6.8	6.6	6.9	5.9	5.7	6.6	7.9	7.3	7.5	6.2	6.7	7.2	5.1	7.4	5.4	6.1	5.5	7.2	5.4
GSONMT00000678001	1.3	1.40127	3	2.2	2.1	1.2	2.1	2.1	1	0.8	1.6	1.7	1	1.2	1.6	2.2	1.5	1.8	2.8	1.4	1.6	2.8	2	2.6
GSONMT00000681001	25	33.6678	32.4	32.5	18.9	32.9	25.2	21.4	35.9	51	39.3	35.3	33.2	40.2	23.5	19.7	47.4	34.7	28.8	33.8	21	18.6	23.8	23.8
GSONMT00000682001	1.6	0.251866	0.9	1.5	1.1	1.5	0.6	1.2	0.7	1.3	1.1	1.2	1.3	1.3	1	1.6	1.5	0.6	1.1	0.3	1	1.2	0.9	1.1
GSONMT00000684001	3.5	2.94913	3.1	3.3	2.7	3.6	3.2	3.6	3	4.2	3.2	3	3.6	3.9	3.3	2.5	3.2	2.4	3	2.6	2.8	2.2	2.9	2.7
GSONMT00000685001	4.3	3.40037	3.6	4	3.8	3.2	3.6	3.5	4.6	4	3.5	4.8	4.7	4.2	2.7	2.8	3.6	3.4	3.5	2.6	3.3	3.8	2.8	2.6
GSONMT00000686001	2.5	2.38029	2.5	2.7	3	3	2.4	2.6	2.6	2.2	2.1	2.5	1.8	2.4	2.8	2.7	2.6	2.8	2	2.5	2.8	3	2.2	2.8
GSONMT00000687001	30.9	34.3998	30	32.6	45.1	34.8	39.6	39.6	28.1	31.5	31.9	28.7	36.2	40.2	32.1	49.6	26.2	28.5	33.2	31	48.5	52.3	36.2	37.4
GSONMT00000688001	205.3	147.568	157.2	160	110.5	134.8	121.8	131.5	100.5	140.4	153.2	117.3	125	153.6	141.7	100.6	145	123.5	124.8	150.6	101.7	78.5	117.4	122.5
GSONMT00000690001	0	0	0	0	0	0	0	0	0	0	0	0	0	0	0	0	0	0	0	0	0	0	0	0
GSONMT00000691001	0.5	0.372276	0.2	0.1	0.1	0.3	0.1	0.4	0	0.1	0.1	0.4	0.1	0	0.1	0.1	0.2	0.1	0.1	0.3	0.1	0.2	0.4	0.1
GSONMT00000694001	0.4	0.274356	0.2	0.6	1	0.7	0.6	0.7	0.5	0.5	0.3	0.6	0	0.4	0.4	0.1	0.3	0.3	0.3	0.3	0.4	0.3	0.1	0
GSONMT00000695001	0.7	0.321055	0.4	0.4	0.2	1.2	0.7	0.4	0.4	0.8	0.3	0.3	0.2	0.6	0	0.7	1.1	0	0.3	0.3	0.2	0.4	0.6	0.5
GSONMT00000696001	0.6	0.749129	1.1	1.2	0.9	1.2	1.2	1.1	0.4	0.6	0.6	1.2	0.6	0.8	1.2	0.8	0.9	0.7	1	0.5	0.8	1	1.2	0.9
GSONMT00000697001	0.1	0.0514029	0.1	0.1	0	0	0	0.2	0	0	0.2	0.1	0	0.1	0.1	0.1	0	0.1	0.1	0.1	0	0	0.1	0
GSONMT00000699001	11.7	10.523	6.8	7.1	6.9	9	8.3	4.7	9.3	7.1	8.4	3.5	6.2	7.1	7.8	7.2	7	7.1	5.6	6.6	6.3	5	7.5	8.3
GSONMT00000700001	13.4	10.8972	7.1	7.2	8.2	8.2	8.2	6.9	13.3	8	7.8	6.2	9.3	9.3	6.5	6.8	8.6	12.2	7.2	9.8	9.3	7.4	7.6	7.2
GSONMT00000701001	5.4	2.86796	4.1	5.5	1.8	3.7	1.8	1.5	6.7	6.2	5.4	6	2.7	3.2	1.9	2.3	9	4.9	4.8	3.4	1.9	1.7	2.2	2.5
GSONMT00000702001	0.1	0.625259	0.2	0.3	0.1	0.3	0.7	0.3	0.4	0.5	0.1	0.2	0.5	0.5	0.6	1.1	0.5	0.3	0.8	0.3	0.4	0.9	0.4	0.8
GSONMT00000703001	2.4	1.2248	2.9	1.1	1.7	3.5	2.3	1.9	2	2.4	2.5	3	2.5	1.5	2.1	2	3.5	1.7	1.9	0.8	0.8	1.7	1.3	1.3
GSONMT00000705001	1.3	2.23243	1.8	1.5	0.7	2.1	1.4	2.3	1.1	2.3	1.3	1.9	1.4	2.7	1.5	2.5	1.6	0.6	2	0.4	2.7	0.3	2.4	1.6
GSONMT00000708001	2.7	2.40556	2.9	2.9	2.6	3.1	2.8	2.7	2.6	3.4	3.2	2.9	3.5	3.1	2.9	2.9	3	2.2	3.3	2	2.7	3	2.6	2.5
GSONMT00000709001	0.5	0.155588	0.5	0.3	0.2	0.4	0.4	0.3	0.3	0.3	0.3	0.3	0.4	0.5	0.3	0.4	0.5	0.2	0.5	0	0.4	0.4	0.2	0.4
GSONMT00000713001	3.6	3.1924	2.9	3.6	4.7	6	4.4	4	2.4	2.2	4.2	5.3	3.3	7.2	5	5.1	2.5	2.4	3.4	3.3	3.8	8.4	5.1	5.2
GSONMT00000714001	1.5	0.099711	2.1	0.6	1.6	2	1.6	1.2	1.5	1.2	1.2	1.4	0.8	0.6	1.2	0.7	1.2	1.1	1.4	0.4	1.1	1.1	0.6	1.4
GSONMT00000718001	1.2	1.34019	1.6	2.2	1.5	2.5	2.3	2.1	1.6	2.2	1.8	1.8	1.8	3.7	1.5	1.8	1.2	1.6	1.7	1.3	2.3	2.3	1.8	1.9
GSONMT00000722001	1	0.422087	0.6	0.7	0.4	0.5	0.4	0.5	0.3	0.6	0.3	0.4	0.6	0.6	0.5	0.2	0.8	0.4	0.7	0.3	0.4	0.2	0.7	0.5
GSONMT00000724001	3.9	1.89569	4.5	4.7	5	5.8	3.7	5.4	3.3	4	3.7	5.3	5.8	6	4.1	6.5	4.5	3.3	5.1	2.1	5.3	4.8	4.2	4.4
GSONMT00000728001	16.4	12.9339	16.2	14.2	21.4	18	20.6	17.7	15.4	14.2	12.2	13.3	15.6	17.7	18.7	19.1	13.3	16	18.2	13.5	19.3	19.5	21.8	17.7
GSONMT00000730001	5.5	5.20311	5.4	4.5	6.9	8.6	7.3	7.9	4.7	4.4	4.8	5	5.2	6.2	8.1	5	5	3.2	4.6	4.2	4.1	6.4	6.8	5.4
GSONMT00000732001	1.7	1.11775	3.3	1.7	2.1	2.5	2	2.1	2.2	2.1	2.2	2.3	1.6	3.2	1.4	2.3	3.7	2.5	2.9	1.8	2.2	2.6	1.8	1.2
GSONMT00000733001	23.2	22.6164	30.8	27.2	18.7	25.2	25.1	20.5	32.1	32.3	36.7	34.9	25.8	26.7	38.6	21.6	30.8	28.8	29.5	32	20.8	19.6	25.6	32.2
GSONMT00000734001	0.2	0.675507	0.6	0.5	0.4	0.6	0.7	0.7	0.4	0.1	0.6	0.5	0.6	0.3	0.7	1	0.3	0.3	0.6	0.4	0.6	0.6	0.7	0.9
GSONMT00000736001	3	2.49415	5.2	4.3	2.8	2.9	2.9	2	3.3	2.8	3.1	4.2	4	5.4	3.8	5.2	3.3	3.2	3.8	2	3.2	4.1	3.3	2.1
GSONMT00000737001	2.8	2.07482	2.6	3.7	2.3	4	2	2.5	1.7	2.7	2	3.5	2.5	2.9	2.6	2.4	3.1	1.8	2.5	1.7	3.2	3.3	2.7	2.1
GSONMT00000738001	0.6	0.61174	0.5	0.9	0.8	0.5	1	1.2	0.6	0.7	0.5	0.3	1	0.7	0.9	1.2	0.5	0.6	0.9	0.3	0.5	0.8	0.8	0.6
GSONMT00000740001	0.7	0.341032	0.9	0.5	0.4	0.7	0.8	0.6	0.4	0.4	0.4	0.9	0.6	0.6	0.5	0.8	0.7	0.4	0.9	0.5	0.5	0.6	0.6	0.9
GSONMT00000741001	1	0.719822	2.2	2.1	1.1	1.6	2.8	2.4	0.4	0.2	1.4	1.2	0.6	0.5	2.9	3.8	0.5	0.6	1.2	0.2	0.9	1.5	1.9	0.7
GSONMT00000746001	3	1.42954	1.9	1.7	2.2	2.6	3.3	2.8	2.3	2.8	1.3	2.2	4.2	4.8	2.9	2	2.4	1.9	2	1.4	3.6	1.6	2	1.5
GSONMT00000747001	1	1.06296	1.5	1.1	1.6	1.4	1.3	1.3	0.9	1.1	1	1.1	1.1	1.2	1.1	1.5	1.1	0.9	1.4	1	1.2	1.1	1.2	1
GSONMT00000748001	4.2	4.26748	4.3	5.2	5	5.8	5.1	4.4	3.1	4.5	5.1	4.5	4.9	4.9	5.2	5.1	3.4	3.4	5.2	4.9	4.1	4.5	4.9	5
GSONMT00000749001	0.1	0	0	0.1	0	0.1	0	0.1	0	0	0	0.1	0.1	0	0	0.1	0.1	0	0	0	0	0	0	0.1
GSONMT00000751001	4088.9	4798.63	4984.4	4319.9	3404.5	2918.7	4129.8	4158.3	5444.4	5105.5	5861.8	5305.4	3500.3	3385.4	5172.6	3960	4789.6	5546	5216	6274.4	3957.3	3888.9	4963.8	4930.6
GSONMT00000752001	8.5	6.93169	10.3	8.8	8.3	9.3	10	9.9	6.9	9.1	8.1	9.4	9.9	10.2	8.8	10.8	8.1	7.3	9.2	6.7	9.7	8.4	9.7	10.1
GSONMT00000753001	2.1	1.03406	1.8	3.2	1.6	1.8	2.3	2.4	0.8	3.7	2.7	3.8	2.2	1.8	1.9	4.4	2	0.7	2.8	0.7	2	2.9	0.7	1.2
GSONMT00000756001	0	0	0.1	0	0	0	0	0.1	0.1	0	0	0	0.2	0	0	0.1	0	0	0	0	0.1	0	0	0
GSONMT00000757001	0.4	0.256377	0.3	0.1	0.2	0.1	0.2	0.2	0.1	0.1	0.2	0.2	0.3	0.2	0.4	0.2	0.1	0.1	0.1	0.2	0.2	0.4	0.1	0.1
GSONMT00000765001	2.2	1.06654	1.4	2.1	1	2	1.8	2.5	1.5	1.6	1.8	2.2	1.9	2.4	2.6	2.6	2.1	1.4	1.7	0.9	1.2	1.6	1.7	1.6
GSONMT00000768001	3.1	2.05767	0.5	2.3	0.3	0.4	0.2	0.2	0.8	1.2	3	1.2	1.4	0.7	0.2	1	1.1	1.7	2.2	1.5	1.6	0.3	3.1	1.8
GSONMT00000770001	1.3	1.0143	1.7	1.3	1.3	1.4	1.4	1.3	1.5	1.4	1.2	1.6	1.4	1.5	1.5	1.7	1.6	0.9	1.4	1	1.6	1.6	1.5	1.6
GSONMT00000771001	1.6	1.47616	1.9	2	2.4	2.3	2.9	2.1	1.4	1.7	1.3	1.8	2.2	2.4	1.9	2.6	2.3	1.6	2.2	1.9	2	2.9	1.8	2.2
GSONMT00000773001	0.9	0.838311	2	1.5	0.8	1.1	0.9	1.2	0.8	0.6	1.1	1.9	1	1.1	1.3	1.4	1	0.7	1.4	0.6	1	1.2	1.6	1.2
GSONMT00000779001	3.3	1.61674	3	3.2	1.8	2.3	3.4	1.2	2.8	2.6	1.9	1.4	1.7	1.4	1.5	4.4	4.7	2.3	2.4	3.2	1.3	3	2.9	2.5
GSONMT00000780001	3.4	3.80551	4.3	2.7	3.5	4.4	4.1	3.9	3.1	3.2	3.5	3.7	3	2.5	3.2	3.9	4.3	2.5	4.8	2.8	2.9	3.6	4.4	4.1
GSONMT00000781001	0.8	0.528887	2	1.2	1.2	1	1.1	1.4	0.6	0.9	1	1	1.2	0.9	1	1.2	1.2	0.8	1.5	0.6	1	1	1	1.3
GSONMT00000784001	0.5	0.660679	0.6	0.1	0.6	0.5	0.4	0.3	0.4	1	0.4	0.2	0.3	0.3	0.5	0.3	0.3	0.5	0.8	0.4	0.3	0.5	0.4	0.6
GSONMT00000785001	1.1	1.03772	1	0.7	0.8	0.7	1.2	0.9	1.1	1.2	0.6	1.1	0.8	0.8	0.7	1.3	1.3	1.3	1.2	0.9	1	1	0.8	0.9
GSONMT00000786001	2.5	2.56238	2.3	2.4	2.2	1.8	1.9	2.3	2.4	2.5	2	2.2	2.3	1.4	1.5	2.5	1.7	2.7	2.2	1.7	2.6	2.9	2.3	2.1
GSONMT00000791001	1	1.17277	1.2	0.3	1.3	1	1.1	1	0.4	0.5	0.8	0.2	0.7	0.9	1.5	1.9	1.6	1.2	1.4	0.4	1.6	1.6	1.7	1.3
GSONMT00000792001	0.6	0.748353	1.2	0.9	0.9	1.2	1.4	1.1	0.7	0.6	0.9	1.2	1.4	1	1	1.5	1	0.6	1.3	0.6	1	1.3	1.2	1.1
GSONMT00000795001	52.3	52.0801	56.2	53.5	50.1	57.2	56.9	61	45.5	46.9	48	49.3	52.2	56.3	55.4	66.6	49.1	47.9	51.8	49.2	56.7	63.3	62.1	62.4
GSONMT00000797001	3.1	1.93126	2.6	2.3	2.1	3.9	2.8	4.2	4	3.2	2.9	3.7	2.8	1.5	4.3	3.6	3.2	2.6	3	2.2	2.9	3.2	3.3	4
GSONMT00000798001	0.2	0.0955038	0.3	0.5	0.4	0.2	0.3	0.3	0.3	0.4	0.4	0.5	0.5	0.7	0.7	0.6	0.4	0.1	0.4	0.5	0.3	0.9	0.4	0.3
GSONMT00000799001	0	0	0	0	0.8	0	0.5	0.5	0	0.3	0	0.5	0.3	0.5	0	0	0.3	0	0	0	0	0.3	0.3	0.2
GSONMT00000803001	20.2	21.2159	24.1	21.1	17.4	17.7	17.2	18.2	20.5	22.5	20.8	22.4	18.6	19.1	19.7	20.5	23.1	20.4	21.4	23.2	20	19.9	18.3	18.5
GSONMT00000805001	4.4	3.88831	3.8	4.2	3.6	4.4	3	3.5	6.1	5.8	5.1	5.3	4.3	4.2	4	5.1	5.8	3	5.4	2.6	3.5	3.6	3.8	3.9
GSONMT00000806001	2.5	1.16097	2.3	2.7	2.2	2.5	2.4	2	2	3	1.8	3	3.1	3.1	1.7	3.1	2.5	1.4	2.5	1	2.1	3	1.8	2.3
GSONMT00000813001	2.8	1.94421	4	4.4	3.1	4.2	3.3	3.8	3.8	5.2	3	3.9	3.8	4.8	4.5	4.7	5.6	2.8	3.2	2.2	3.7	4	2.6	3.2
GSONMT00000814001	4.7	4.98482	5.7	5.3	5.8	6.9	6.3	7.4	4.3	5.1	5.6	5.7	5.8	6.1	6.4	6.8	6	5	5	4.4	5.8	6.4	6.3	6.6
GSONMT00000816001	0	0.0323657	0	0	0	0	0	0	0	0	0	0	0	0	0	0	0	0.1	0	0	0	0	0	0
GSONMT00000818001	0	0	0	0	0	0	0	0	0	0	0	0	0	0	0	0	0	0	0	0	0	0	0	0
GSONMT00000821001	1.2	0.563512	0.1	0.2	0.7	0.9	0.2	0.4	0.8	0.4	0.4	0.2	1.4	1.4	0.4	0.4	0.2	0.4	0.4	0.3	0.9	1.1	0.4	0.1
GSONMT00000822001	3.5	1.51068	1.5	1.3	1.2	1.8	1.3	1.6	2.5	1.7	1.3	1.3	1.7	2.1	1.3	1.8	1.9	1.6	1.5	1.6	1.6	2.4	1.9	1.4
GSONMT00000823001	1.6	1.05276	1.5	0.9	1.1	0.9	0.8	1.3	1.1	0.8	1.1	1	0.9	1.7	0.7	0.9	1.1	0.8	1.1	0.8	1.1	0.7	0.6	1.1
GSONMT00000824001	1.7	0.830112	2.2	1.5	1.8	1.1	1.5	1.3	0.7	1.3	1.3	1.6	1	0.8	0.7	2	1.3	1.1	1.8	0.7	1.2	1.3	1.3	0.6
GSONMT00000825001	0.9	0.488512	1.9	1.4	1	0.9	1.3	0.8	1.5	1.4	1.2	2.1	1	1	0.8	1.9	1.4	0.5	2.9	0.6	1.1	1.2	1.2	0.5
GSONMT00000827001	0.7	0.286511	0.4	0.3	0	0.6	0	0.4	0	0.1	0	0.4	0.1	0.6	0	0.1	0.4	0.3	0.3	0.3	0	0.1	0.3	0
GSONMT00000830001	1.1	1.49603	1.4	2.3	2.1	2.5	2.2	3.3	1	0.8	2	2	3	0.8	1.8	3.4	1.4	1.1	2.6	0.9	2.2	2.3	2.3	2.3
GSONMT00000834001	6.6	6.13583	6.8	5.3	6.7	6.5	6.5	6.4	7.8	6.7	4.4	6.5	6.4	6.4	6.6	7.4	6.1	4.8	7	4.2	6.9	6.5	7	5.8
GSONMT00000836001	0.4	0.102418	0.9	0.5	0.3	0.4	0.6	0.4	0.5	0.7	0.9	0.9	1.3	0.7	0.6	1.2	0.6	0.8	0.6	0.4	0.7	1.2	0.7	0.3
GSONMT00000837001	0.4	0.271251	0.3	0.7	0.3	0.2	0.3	0.5	0.2	0.4	0.3	0.5	0.9	0.5	0.2	0.2	0.9	0.1	0.7	0.3	0.7	0.4	0.3	0.2
GSONMT00000838001	62.1	60.6141	46.9	57.3	40.8	34.7	50.7	56.5	50.9	57	54.9	62.2	45.8	61.3	57.1	78.9	44.7	45	70.1	56.7	66	73.7	51.5	70
GSONMT00000839001	32.3	34.078	32	37.3	29.9	22.5	35.3	35.4	22.5	26	27.1	27.2	28.7	24.3	27.5	38.1	26.4	28.6	40.1	35.2	34.9	42.7	37.4	41.6
GSONMT00000843001	0.1	0	0.2	0.1	0	0.1	0.1	0.3	0.1	0.1	0.1	0.1	0.1	0.1	0.2	0.1	0.3	0.1	0	0.3	0.1	0.1	0.1	0.1
GSONMT00000845001	0.1	0.0841427	0.4	0.5	0.2	0.3	0.3	0.3	0.3	0.2	0.1	0.3	0.2	0.4	0.3	0.3	0.5	0.2	0.4	0	0.4	0.3	0.2	0.2
GSONMT00000846001	0.2	0.424803	0.5	0.6	0.6	0.6	0.6	0.5	0.3	0.7	0.3	0.5	0.6	0.4	0.4	0.4	0.4	0.1	0.4	0.5	0.5	0.4	0.6	0.3
GSONMT00000848001	49.8	41.2496	51.9	60.3	42.8	23.8	52.6	58.5	37.8	25.4	42.8	42.8	34.5	46.5	38.3	64.4	30.1	22.6	41.7	27.8	35.5	64.4	47.7	51.7
GSONMT00000850001	7.6	7.94059	8.9	8	8.4	8	8.2	8.8	10.5	8.5	6.4	8.3	8.7	8.6	8.6	8.5	8.2	6.3	7.2	7.4	6.5	8.3	7.6	7.2
GSONMT00000851001	1.9	0.84879	3.1	2.3	1.5	2.3	1.7	2.2	1.4	2.2	1.4	1.7	2.1	2.1	2	2	2.2	1.3	2.2	0.4	1.5	1.8	1.4	1.6
GSONMT00000852001	0.7	0.444174	0.5	0.5	0.3	0.3	0.4	0.3	0.5	0.4	0.3	1	0.5	0.7	0.6	0.7	0.6	0.4	0.6	1.1	0.3	0.7	0.7	0.7
GSONMT00000854001	34.7	27.7535	25.2	27.3	45.8	32.5	29.3	33.7	29.4	28.5	24.9	24	30.8	36	23.6	34.1	22.4	27.8	24.2	24.4	39.2	37.7	25.4	28.5
GSONMT00000855001	9.1	8.88739	10.1	7.6	11.6	10.6	10.6	10	7.4	7.8	8.2	9.1	10.2	9	9.9	8.8	9.3	7.4	9.3	7.3	10	10.3	9.1	8.8
GSONMT00000857001	0.1	0.0749483	0.1	0.1	0.3	0.1	0.1	0.1	0.1	0.1	0.3	0	0.1	0.1	0	0.1	0	0	0	0	0	0	0	0.3
GSONMT00000858001	3.3	2.95527	3.1	2.9	2.4	3.1	3.3	3	3.5	3.5	3.3	3.2	3.6	2.7	2.6	2.5	3.5	2.3	3.2	2.4	3.5	3.3	2.8	3
GSONMT00000859001	0.7	0.695551	0.9	0.9	1.1	1	0.9	0.8	1	0.8	0.6	0.7	1.1	1.2	0.8	1.3	0.9	0.8	0.7	1	0.6	0.6	0.6	0.7
GSONMT00000861001	5.9	4.90946	5.1	5.5	3.3	5.7	5.3	4.9	4.7	5.5	4.6	5.8	4.2	4.7	4.4	3.9	7.6	5.6	4.9	5.2	3.5	3.2	5.2	5.5
GSONMT00000863001	0	0.139718	0	0	0.1	0	0	0	0	0	0.1	0.1	0	0.2	0.1	0.1	0.2	0	0.1	0.1	0.3	0.1	0.1	0.1
GSONMT00000864001	1	0.468004	0.8	0.5	0.7	0.8	0.6	0.8	0.4	1	0.5	0.3	0.7	0.7	0.6	1	0.5	0.5	0.4	0.2	0.6	1	0.8	0.4
GSONMT00000865001	19.3	17.4238	19.8	18.5	23.1	20.3	20.6	22.2	18.2	18.7	17.1	18.4	22.3	22.1	19.8	26.5	18.1	17.1	18.8	16.4	23.5	23.3	18.7	19.9
GSONMT00000866001	0	0	0.2	0.3	0.1	0	0.1	0.2	0.2	0.1	0	0.2	0.1	0	0.1	0	0.3	0	0.4	0	0.1	0	0	0.4
GSONMT00000867001	0.1	0	0.1	0	0.1	0.1	0	0.2	0	0.2	0	0	0	0	0.2	0	0	0.1	0.1	0	0	0.1	0	0.1
GSONMT00000869001	2.3	1.85509	2.3	2.3	2.5	2.7	2.4	2.4	2	2	2.2	1.9	2.5	2	2.1	2.6	2.7	2.1	2.9	2	2.1	2.4	2.3	2.4
GSONMT00000871001	7.8	7.02286	5.8	7.3	8.2	7.2	7.9	7.5	6.1	8.6	7.4	7.2	7.3	8	7.8	6.7	7.8	7	7.8	8.2	9	7.1	6.4	8.4
GSONMT00000872001	0.3	0.0787283	0.1	0.1	0	0	0.1	0.2	0.3	0	0.3	0.2	0	0.1	0.2	0.1	0	0	0.1	0.1	0	0.1	0.1	0
GSONMT00000873001	4.1	5.18448	5.1	4.1	6.6	5.4	4.9	5.9	4.2	4.8	3.8	3.7	5.8	5.4	3.8	5.4	4.6	4.9	5.4	4.7	7.4	7.4	4.4	4.1
GSONMT00000874001	6	8.79707	12.5	11.2	16.9	14.4	17.4	18.7	4.4	3.8	13.2	9.3	8.9	7.1	12.4	15	4.8	6.2	10	10.5	12.2	12.9	15.7	11.7
GSONMT00000878001	48.9	24.7418	26.8	24.7	21.4	24.9	19.8	20.5	40.5	33.4	23.7	25.5	34.6	36.4	26.3	22.3	28.2	31.9	20.6	24.4	30.7	24.7	22.9	19.6
GSONMT00000879001	0	0	0	0	0.1	0	0	0	0	0	0	0	0.1	0	0.2	0	0	0	0.1	0	0.1	0	0	0
GSONMT00000883001	2.5	1.88119	2	2.4	3	2.9	2.1	2.7	2.3	1.9	1.8	2.4	2.3	2	2.6	2.1	2.2	1.8	2.3	1.7	1.8	2	2	2.8
GSONMT00000885001	0.6	0.970648	1.2	1.6	1.2	1.7	1.1	1.2	1.6	1	0.7	1.3	3.4	2.8	1.2	1.7	1.4	1.3	1.5	0.8	2.1	1.7	1.4	1.6
GSONMT00000886001	2.1	2.03467	2	2.4	2.5	2.3	2.2	1.9	2.4	1.7	1.9	2.4	2.2	2.3	1.8	2.6	2.5	2.6	1.9	1.8	2.2	2.2	2.3	2.4
GSONMT00000888001	0.6	0.307811	0.5	0.4	0.4	0.4	0.4	0.4	0.4	0.5	0.3	0.4	0.5	0.6	0.5	0.4	0.6	0.5	0.5	0.4	0.2	0.5	0.5	0.5
GSONMT00000889001	0	0	0.1	0	0	0	0	0	0	0	0	0	0	0	0	0	0	0	0	0	0	0	0.1	0
GSONMT00000890001	2.3	1.06515	1.9	1.8	1.7	2.2	2	2.8	2.4	1.9	1.3	2.6	2.6	3.5	2	2.3	2.4	1.6	1.9	1	2	1.5	1.7	2
GSONMT00000892001	1.6	1.17391	3.7	2.2	1.8	1.5	2.5	3	2.1	2.3	2.8	3.1	2	1.9	2.9	3.4	3	2	4.2	1.5	2.6	3.2	2.4	2.6
GSONMT00000895001	0.6	0.252898	1	0.3	0.5	0.5	0.4	0.3	0.6	0.1	0.5	0.5	0.7	0.2	0.7	1.1	0.2	0.8	0.6	0.3	0.2	0.2	0.6	0.2
GSONMT00000896001	14.1	14.3108	9.1	12	9.7	8.1	13	13.1	12.6	11.3	22.2	19.8	12.5	12.1	16.5	13.6	13.5	10.8	15.1	6.4	10.8	16.4	10.7	9.8
GSONMT00000897001	19.8	17.4236	18.4	18.4	24.3	14.9	18.5	26.1	15.4	14.7	15.6	14.6	21.1	23.6	15.7	28.7	14.1	15.6	18.8	13.9	24.1	31.7	17.6	17
GSONMT00000901001	10.3	10.5732	11.9	11.4	11.7	11.2	10.9	10.4	10.1	10.6	13	11.3	10	10	11.3	10.8	11.3	11	13.1	12.5	10.6	11.1	11.6	11.4
GSONMT00000903001	2.2	0.829533	2.8	2	1.5	2.6	1.3	2.6	1.5	1.6	2.3	2	3.1	2	2.3	1.8	0.8	1.9	2.3	0.9	2.6	1.7	2.2	1.6
GSONMT00000905001	0	0.179638	0.8	0.5	0	0.6	0.3	0.6	1	0.3	0	0.6	0.6	0.3	0.8	0.8	0.4	0.2	0.4	0.2	0.2	0.5	0	0.3
GSONMT00000907001	2.9	2.71878	3.7	3.3	2.8	4	3.6	4.2	2.8	3.1	4.3	3.6	4	4.3	3.5	4.6	4.3	2.4	3.7	2.1	3	4.2	3.4	3.1
GSONMT00000909001	1.6	0.76082	0.8	0.4	0.5	0.9	0.8	0.8	0.7	1	0.6	1.2	0.5	0.7	0.6	0.4	0.9	0.4	0.8	0.2	0.8	0.5	0.8	1.3
GSONMT00000910001	0.9	0.752092	1.2	0.9	1	1.4	0.8	0.8	0.8	1.4	0.8	0.8	1.5	1.5	0.5	1.1	1	1	0.9	0.8	1.2	1.3	0.7	0.9
GSONMT00000911001	4.3	3.47499	3.9	4	3.3	4.3	3.8	4.1	2.9	4.3	3	3.3	4.3	3.5	3.8	4.3	5.1	3.1	4.1	3.4	3.8	3.6	3.3	4.2
GSONMT00000912001	0.4	0.318794	0.6	0.6	0.6	0.6	0.5	0.6	0.2	0.4	0.2	0.4	0.4	0.4	0.7	0.7	0.5	0.5	0.3	0.2	0.2	0.7	0.6	0.6
GSONMT00000913001	1.2	0.468715	1.1	1.1	0.8	0.9	0.8	1	0.7	1	0.8	0.9	0.7	0.9	0.6	1.1	1.1	0.9	1	0.5	0.6	0.8	0.8	0.8
GSONMT00000915001	5.5	3.65182	4.5	4.2	4.2	4.9	4.5	5	4.7	4.6	3.5	4.7	4.9	5.3	4	4.3	4.2	4	4.4	4	4.4	3.3	4.1	4.2
GSONMT00000918001	7.6	2.99793	4.9	4.4	2.4	4.9	2.5	2.5	6	2.6	3.1	4.1	2.7	3.3	3.3	3.8	3.1	3.3	3	3.5	2.9	4.3	2.1	2.1
GSONMT00000919001	11.8	9.70045	10.4	9	17.1	10.9	10.5	10.7	11	12.8	10	8.5	11.6	10.6	9	10.1	8.1	11.4	9.1	10.9	13.7	14.7	10	10.1
GSONMT00000920001	97.5	119.137	119.1	127.9	151	121.4	146	140	87.1	78.6	126.5	115.9	110.7	108.8	118.8	141.2	98	94.8	127.4	109.6	129.4	158.9	134.9	158
GSONMT00000922001	0.5	0.284114	0.2	0.2	0.4	0.3	0.3	0.6	0.1	0.1	0.2	0.1	0.2	0.2	0.3	0.2	0	0.2	0.2	0.2	0	0.3	0.1	0.2
GSONMT00000924001	9.3	8.53084	5	5.4	7.8	7	7.4	7.8	9	8.5	4.3	5.7	20.3	19.5	5.8	6.8	6.5	9.7	4.5	8	13.5	9.4	6.8	4.7
GSONMT00000925001	0.3	0.297821	0.5	0.3	0	1.3	0.7	0.5	0	0.3	0.6	0	0.3	0	1.4	1.3	0.3	0.9	0	0.6	0.9	0	0.9	0.2
GSONMT00000927001	0.3	0	0	0	0	0	0.2	0	0	0.1	0	0.2	0	0.2	0	0	0	0	0	0	0	0	0	0.2
GSONMT00000929001	8.3	7.42068	7.4	6.3	7.8	6.5	7.9	8	7.5	9	4.9	6.7	8.2	8.2	6.7	8	6.4	6.8	5.2	4.5	8.3	9.2	8.7	7.5
GSONMT00000934001	0.2	0.16206	0.8	1	0.9	1	0.7	0.8	0.6	0.6	0.6	0.3	1	0.8	0.2	0.4	0.6	0.1	1	0.2	0.7	0.4	0.2	0.1
GSONMT00000935001	4.6	4.48699	4.4	9.4	3	4.2	2.8	4.8	5.9	4.9	2.6	4.6	5.5	5.3	1.8	4.3	3.1	5.2	2.5	2.7	4	3.9	4.9	3.6
GSONMT00000939001	2.9	2.18678	2.4	2.2	2.6	2.8	2.8	2.7	2.8	2.1	2.4	2.1	4.1	3.5	2.4	2.6	2.6	2.4	2.8	1.8	2.6	2.7	1.5	2.8
GSONMT00000941001	1.5	1.30812	1.7	1	1.9	1.9	2.2	1.7	1.9	2.1	1.6	2	2	1.8	1.6	2.1	1.4	1.1	2.3	0.9	1.7	1.7	1.2	1.7
GSONMT00000942001	3.2	2.07162	2.2	3.3	2.3	3.6	2.6	2.8	3.2	4.1	2.4	3.4	3.3	3.5	2.5	3.2	2.7	2.3	3	2	2.6	3.3	2.4	2.8
GSONMT00000943001	0.8	0.0988401	0.4	0.5	0.2	0.3	0.1	0.4	0.1	0.2	0.2	0.3	0.7	0.3	0.5	0.3	0.3	0	0.2	0	0.3	0.4	0.2	0.4
GSONMT00000944001	2	1.0891	1.3	1.5	1.2	1.9	1.3	1.9	1.5	2.5	1.2	0.9	2.9	2.9	1.2	1.9	1.8	1.6	1.1	0.5	1.6	1.9	1.3	1.2
GSONMT00000945001	82.6	113.105	52.3	84.3	66.2	74.7	88.2	74.2	97.8	85	84.9	88.5	117.8	129.9	61.3	96.6	57.9	98	68	63.1	107.8	94	81.7	77.9
GSONMT00000947001	0.8	0.680269	0.7	0.5	0.5	1	0.5	0.4	0.7	0.6	0.6	0.8	0.7	0.5	0.6	0.4	1	0.4	0.4	0.4	0.4	0.8	0.4	0.8
GSONMT00000950001	2.8	2.91301	2.3	2.7	4	2.6	3.1	3.2	2.1	3	2.3	2.2	2.7	2.4	1.9	3.2	2.6	2.5	2.2	2.6	3.1	3.1	3	2.6
GSONMT00000953001	1.3	1.36801	2.1	2.1	0.7	1.1	2.3	1.8	1.7	1.7	1.3	0.8	2.7	2.8	1.3	2.4	1.2	1.2	1.6	0.7	2.3	1.6	2.3	1.2
GSONMT00000958001	7.6	3.72566	7	4.8	5.2	8	5.8	3.4	5.1	5.2	4.1	5.9	5.3	4.7	6.1	7.5	5.3	5	7.2	2.9	4	6.9	3.9	4.4
GSONMT00000959001	0	0	0	0	0	0	0	0	0	0.2	0	0.1	0	0	0.3	0.2	0	0	0.1	0.1	0	0	0	0
GSONMT00000962001	0.6	0.97562	0.7	0.9	0.6	0.2	0.2	0.7	0.7	1.1	0.4	1.7	0.2	0.7	1.4	0.7	1.3	0.4	1	0	0.4	0.4	0.8	1
GSONMT00000963001	11.7	16.869	11	13.6	9.7	15.5	14.5	16.9	12.5	7.2	12.2	13.6	11.2	14.1	13.5	17.8	9.4	10.6	15.4	12.8	13.1	16.4	13.2	15.3
GSONMT00000964001	14.7	14.4902	11.9	18	21.2	13.5	13.5	15.7	9.5	11.2	9.6	10.4	17.8	17.3	11.7	15.4	9.7	10.7	10.6	11.1	16.1	16.5	11.4	14.7
GSONMT00000965001	0.1	0	0	0	0	0	0.1	0	0	0	0	0	0	0	0	0	0	0	0	0	0	0	0	0
GSONMT00000966001	1	0.159397	1.5	1.3	0.3	1	0.4	1.4	1.1	0.6	0.9	1.1	0.5	1.1	0.4	1.3	0.6	0.3	1.1	0.3	0.8	1.2	0.6	1.3
GSONMT00000967001	7	4.74592	5.3	7.1	5.2	5.5	7	3.8	5.8	5.5	7.9	5.9	5.2	7.3	6.9	7.1	6.4	5.6	8.8	7.3	3.8	4.8	8.3	6.1
GSONMT00000968001	0	0	0	0.4	0.2	0	0.5	0	0.2	0	0.6	0	0	0	0.2	0	0.2	0.2	0	0	0	0.2	0.2	0.2
GSONMT00000971001	0.4	0.142954	0.4	0.4	0.2	0.4	0.4	0.3	0.2	0.3	0.2	0.4	0.2	0.4	0.4	0.2	0.4	0.3	0.3	0	0.4	0.5	0.2	0.4
GSONMT00000973001	3.7	3.4727	3.6	3.3	2.9	4.1	3.2	3.3	2	2.7	3.1	3.1	2.7	3.3	3.3	3.1	3.6	2.7	3.5	4.2	3.9	3.7	3.8	4.7
GSONMT00000974001	3	2.69591	2.5	3	2.8	2.9	2.3	2.8	2	2.5	2	2.6	2.6	2.4	2.9	3.4	2.5	2.3	2.8	1.7	2.4	2.6	2.5	1.9
GSONMT00000976001	248.4	339.753	431.4	375.7	348.6	264.3	387.8	415.3	253.7	301.3	370.2	349.1	176.8	206.2	405.2	442	320.8	321.1	389.9	393.6	313.4	437.9	419.6	444.4
GSONMT00000977001	0.4	0.129339	0.8	0.7	0.5	1	1.7	1	0.6	1.1	0.1	0.7	0.8	0.6	1	0.8	0.8	0.8	0.6	0.3	0.9	0.8	0.9	0.3
GSONMT00000982001	4.6	2.8293	6.3	6.7	4.9	5.6	4.8	5.2	4.7	4.1	4.4	7.3	5.8	5.6	5.8	6.7	6.4	3.5	4.8	1.4	6.2	7.2	4.8	5
GSONMT00000984001	1.1	0.933377	1.9	1.7	1.4	1.5	1.4	1.8	1	1.4	1.1	1.7	2.1	1.1	0.9	1.6	0.8	0.7	1.5	0.8	1	1.9	1.2	1.6
GSONMT00000985001	60.4	45.5138	59.1	55.8	43.2	41.1	34.7	46.8	63.2	68.5	55.9	50.7	55.1	56.8	42	54.1	65.4	59.8	62.4	47.3	55.1	53.1	42	42.5
GSONMT00000987001	2.3	0.977024	2.4	1.8	1.2	1.9	1.4	1.3	2.5	2	1.4	3.3	2.7	3.4	1.5	1.3	1.7	1.9	3.3	0.8	0.8	0.9	1.1	0.8
GSONMT00000991001	0	0	0	0	0	0.1	0	0	0	0	0.2	0	0	0.1	0	0	0	0	0.2	0	0	0	0	0
GSONMT00000997001	6.1	5.39709	6.5	4.8	3.6	3.8	4.2	4.2	5.6	6.3	6.4	5.4	4.4	5.3	4.3	3.6	8.2	5.7	6.3	5.6	4.1	3.6	3.7	3.5
GSONMT00000999001	18.8	11.4133	13.7	10.5	13.6	15.4	10.5	12.9	19.7	12.6	9.3	10.4	15	14	12.7	14.2	12	17.1	12.4	10.9	15.2	17.2	12.4	10.7
GSONMT00001000001	7.3	6.11831	7.8	6.2	6	7.4	6	7.8	7.7	6.7	6.6	7.3	8.6	7.8	5.9	6.8	8.4	5.9	6.2	5.4	6.5	6.3	6.5	6.6
GSONMT00001001001	0.7	0.785008	1.2	0.7	0.6	0.2	0.2	0.7	0.5	0.8	0.3	0.2	0	0.8	0.7	0.9	0.4	0.7	0.4	0.4	1.1	0.6	0.5	1
GSONMT00001002001	0.6	0.219396	0.7	0.4	0.7	0.9	0.5	0.5	0.8	0.6	0.6	0.9	0.3	0.2	0.6	0.5	1.3	0.5	0.9	0.3	0.5	0.4	0.9	0.7
GSONMT00001006001	1.9	1.61674	2.4	2.4	1.9	2.1	1.4	2.4	2.7	2.3	2.2	2.9	2.6	4.2	1.4	3.1	3	2.8	1.6	1.2	1.8	2.9	0.7	1.3
GSONMT00001008001	3.4	3.22223	3	2.9	3.5	3.4	3.1	2.8	3.2	3.5	3.2	2.9	4	3.8	2.6	4.1	3.4	3.7	3.7	4	4.7	3.5	3.5	3.1
GSONMT00001009001	7.3	4.79664	8.4	6.7	6	7.3	6.5	7	6.5	6.8	5.4	6.8	6.5	7.5	6	6.4	8.1	5.5	7.6	5	6.9	7.7	6.2	6.1
GSONMT00001010001	1	0.857123	1.3	1.5	0.8	1.4	1.3	1.2	1.5	0.8	1.2	1.6	1.5	1.2	1.4	1.7	1.7	0.7	1.2	0.7	1.2	1.2	0.9	1.1
GSONMT00001013001	1.2	0.9431	1.6	1.1	1.6	1.2	2.2	1.5	1.4	0.7	0.7	2.1	1.1	1.5	1.8	3	1.8	0.7	1.7	0.4	0.7	1.3	2	1.6
GSONMT00001014001	0.3	0.493482	0.8	0.8	0.5	0.8	1	1	0.5	0.6	0.6	1.1	0.7	1	0.5	1.5	0.5	0.5	0.8	0.3	0.6	0.7	0.6	0.7
GSONMT00001015001	0.5	0.333882	0.6	0.4	0.4	0.3	0.3	0.5	0.5	0.8	0.7	0.6	0.3	0.5	0.3	0.4	0.4	0.5	0.5	0.4	0.4	0.2	0.1	0.6
GSONMT00001017001	2.8	2.16682	2.7	2.2	2.2	2.6	2.5	2.3	2.2	1.9	2.2	2.5	2	2.1	1.9	2.1	2.7	2.3	3	1.6	2.6	3.3	2.4	2.1
GSONMT00001019001	0	0.450436	1.2	0.6	0.3	0.1	0.6	0.3	0.4	0.8	0.3	0.3	0.2	0.5	0.7	0.7	0.4	0.2	0.2	0.2	0.4	0.7	0.1	0.3
GSONMT00001020001	0.7	0.51055	0.7	0.5	0.8	0.4	0.4	1	0	0.2	0.5	0.3	0.2	1	1.3	1.5	0.5	0	0.9	0.2	0.8	0.6	0.5	0.3
GSONMT00001022001	18.3	15.4325	16.9	17.3	18	16.8	17.4	19.4	17.1	17.1	16.9	15.7	18.1	19.6	14.4	20.2	21.6	16.5	17.5	12.4	17.6	20.2	19.8	17.2
GSONMT00001024001	0.3	0.0751557	0.4	0.2	0.1	0.6	0.3	0.2	0.1	0.2	0.1	0.3	0.2	0.5	0.4	0.6	0.4	0.2	0.4	0.1	0.3	0.5	0.1	0.1
GSONMT00001026001	0.2	0.193732	0.2	0.2	0.2	0.1	0.2	0.4	0.4	0.3	0.2	0.2	0.2	0.1	0.2	0.2	0.2	0.2	0.2	0.3	0.2	0.1	0.1	0.1
GSONMT00001027001	1.7	1.02243	2	2.1	1.4	1.9	1.5	2	1.7	1.8	1.1	2.4	2	2.8	1.4	2.3	2.5	1.1	2.1	0.7	2	1.9	1.5	1.4
GSONMT00001028001	1.1	0	0.3	0.5	0.2	0.5	0.3	0.2	0.3	0.4	0.4	0.3	0.1	0.1	0.5	0.1	0.5	0.1	0.5	0.1	0.1	0.1	0.1	0.3
GSONMT00001029001	3.2	2.69736	4.5	3.1	2.4	2.2	2.6	2.7	2.9	2.5	2.5	2.8	4.2	4.5	2.7	3.8	3.3	2.4	2.9	1.2	2.9	3.1	3.4	2.9
GSONMT00001031001	3.4	3.54704	3.6	3.5	3	3.3	3.7	3.6	3.6	3.7	2.6	3.9	3.9	3.7	2.9	4.1	3.6	3	3.7	2.8	3.6	3.9	2.9	3.1
GSONMT00001033001	2.3	2.24062	2.5	2	3.3	2.4	2.5	3.2	1.6	1.6	2.1	1.2	1.8	2.2	2.6	2.1	2.7	2.4	2.6	1.4	2	2.5	1.9	2.4
GSONMT00001035001	0.2	0.25337	0.1	0.1	0.2	0.1	0.3	0.3	0	0.1	0.2	0.2	0.5	0	0.3	0.2	0	0.1	0.3	0.1	0	0.3	0.1	0.1
GSONMT00001037001	4.7	6.19554	6.1	4.8	5.2	5.3	5.9	6.2	3.6	4.8	5.1	5.9	3.9	5	6.9	4.7	5.4	5.2	5.4	6.2	5.7	5.1	5.8	6.5
GSONMT00001038001	0	0	0.1	0	0	0	0	0	0	0	0	0	0	0	0	0	0	0	0	0	0	0	0	0
GSONMT00001040001	9	9.85166	12.3	10.2	9	6.4	10.6	16.2	6.5	6.5	8.3	9.4	6.4	8	11.6	18.2	8.4	6.7	10.1	8.6	14	18	14.8	16.5
GSONMT00001041001	5.3	6.43527	9.1	9.1	6.3	5.7	8	14.2	5.1	6.2	4.9	8.3	6.2	7.2	9.3	15.3	8.7	5.3	6.8	4.9	7.7	13.9	10.7	9.7
GSONMT00001042001	3.2	1.34137	3.1	2.7	2.5	2.6	2.7	2.3	3	2.8	2	2.9	2.7	2.9	1.9	3.1	2.6	2.1	3.4	1.2	1.9	2.7	2.3	2.3
GSONMT00001044001	3.7	3.58495	4	2.5	5.1	5.8	4	3.9	4.9	3.9	3.5	2.9	5.1	4.4	4.7	3.8	3.5	4.8	2.5	4.1	4.6	5.1	4.1	3.8
GSONMT00001048001	1.8	0.464737	1.9	1.9	1.2	2.1	1.3	1.6	1.4	1.5	1.6	2.2	1.6	1.8	2.5	2.5	2.4	1	2.5	0.6	1.6	1.3	1.6	1.1
GSONMT00001051001	0.4	0.423073	0.2	0.2	0.3	0.3	0.2	0.3	0.2	0.3	0.3	0.6	0.2	0.4	0.5	0.5	0.5	0.1	0.5	0.3	0.5	0.6	0.3	0.4
GSONMT00001054001	0.1	0.141465	0.1	0	0	0.1	0	0	0.2	0	0	0.1	0	0	0.1	0.3	0	0	0.1	0	0.1	0.3	0.3	0.1
GSONMT00001055001	1.3	0.409408	1.2	1.3	1.1	1.5	1.8	1.3	1.6	1.6	1.8	1.7	1.2	1.2	1.3	1.9	1.6	0.9	1.8	0.8	1.1	1	1.2	1.2
GSONMT00001060001	2.4	3.30298	2.2	2.7	2.2	1.8	1.5	1.3	1.3	1.2	1.9	1.3	2.9	1.5	0.8	1.6	1.1	1.2	2.1	2.8	2.3	3.3	2.4	2.2
GSONMT00001061001	0.2	0.114798	0.2	0.4	0.3	0.2	0.3	0.2	0.3	0.2	0.6	0.3	0.4	0.3	0.7	0.7	0.2	0.1	0.3	0.2	0.3	0.4	0.2	0.5
GSONMT00001063001	3.3	2.35335	2.4	2.3	2.3	1.9	1.9	1.7	2.1	2.4	2.2	1.6	2.7	2.5	2.1	2.1	2.2	2.3	2.3	2.2	2	2.6	2.1	2.1
GSONMT00001064001	0.1	0.133931	0.3	0.1	0.2	0.2	0.4	0.2	0	0.3	0.5	0.3	0.3	0.6	0.2	0.3	0.1	0.4	0.5	0.1	0.3	0.2	0.3	0.4
GSONMT00001066001	1	1.24056	1.2	1.1	1.7	1	1.5	1.5	1.1	0.8	1.2	1.5	1.6	1.5	1.4	1.8	1.3	1	1.2	0.9	1.5	1.7	1.3	1.7
GSONMT00001067001	0.7	0.672309	1.1	0.7	0.8	1.2	1	1.9	1.2	1.5	0.6	0.9	1.2	1.4	1.1	1.8	0.7	0.8	1.3	0.6	1.2	0.6	1	0.8
GSONMT00001069001	0.9	0.0419933	1.2	0.6	0.5	0.8	0.9	0.7	0.8	0.8	0.8	0.9	0.6	0.7	0.6	1.2	1.2	0.5	0.9	0.2	0.4	0.9	0.3	0.8
GSONMT00001074001	3	2.94317	3.2	3.9	3.3	3.4	3.9	3	4.4	3.5	3.2	4.2	3.3	4.3	2.7	3.3	4.9	2.9	4.2	3.4	4.8	4	2.8	4.4
GSONMT00001076001	0.9	0.541678	0.9	1.1	0.6	1	0.9	1	1.3	0.7	0.5	0.9	0.7	1	0.6	0.6	0.9	0.7	1.2	0.3	0.7	0.8	0.4	0.9
GSONMT00001078001	23.9	18.5961	31.2	24.7	25.6	19.9	26.1	22	20.5	22.2	26.4	26.8	19.8	21.2	22.5	28.9	19.3	16	33.7	22.8	19.9	23.3	23.8	20.2
GSONMT00001079001	27.4	24.311	39	29.5	30.5	27.2	31.5	29.1	23.5	26.9	31.5	32	25.9	27	28.4	32.3	22.8	19.8	38.3	30.7	21.6	28.6	26.5	26.3
GSONMT00001081001	5.7	3.32496	5.7	5.6	4.5	4.8	5.3	6.2	4.4	4.8	4.7	5.6	5.8	5.1	5.4	6.4	6	3.4	5.9	3.3	4.8	5.7	4.8	5
GSONMT00001084001	0.6	0.410981	0.4	0.4	0.3	0.3	0.5	0.4	0.4	0.3	0.3	0.5	0.4	0.4	0.5	0.4	0.3	0.7	0.2	0.1	0.1	0.2	0.4	0.5
GSONMT00001087001	0	0	0	0	0	0	0	0	0	0	0	0	0	0	0	0	0	0	0	0	0	0	0	0
GSONMT00001089001	0	0	0.3	0	0.3	0.1	0.1	0	0	0	0	0.1	0	0.6	0.2	0.3	0	0.2	0.8	0	0.3	0.2	0.8	0.1
GSONMT00001091001	0.4	0.337108	0.3	0.4	0.2	0.4	0.3	0.7	0.5	0.3	0.5	0.5	0.4	0.6	0.4	0.3	0.2	0.2	0.3	0.3	0.7	0.5	0.7	0.2
GSONMT00001092001	1.8	0.785916	2	2	1.4	0.7	1.3	1.2	1	1.4	1.5	1.7	1.5	0.8	0.9	1.5	2.1	0.7	3.1	0.7	1.1	1.4	0.9	0.8
GSONMT00001093001	3.9	2.50229	3.5	2.8	2.9	2.1	2	2.5	2	2.9	2.5	2.7	2.1	1.9	1.4	2.5	2.7	2.9	4.3	2.2	2.3	2.8	2	1.6
GSONMT00001095001	7.6	7.12851	7.1	8	6.6	7.9	7.9	8.7	6.6	7.7	7.1	8.5	6.9	7.2	7.5	8.4	7.5	6.7	6.9	7.4	5.6	6.6	7.3	6.5
GSONMT00001098001	1.5	1.91032	2.1	1.9	1.1	1.5	2.1	2.1	2.6	1.9	1.9	2.1	1.6	2.4	2.1	2.3	2.4	1.9	2.4	1.7	1.7	1.8	1.8	1.6
GSONMT00001099001	0.1	0.201493	0.3	0.6	0.3	0.9	0.8	0.7	0.2	0.5	0.6	0.1	0.8	0.6	0.7	0.6	0.5	0.4	0.9	0.5	0.7	1	1.1	0.9
GSONMT00001100001	1.5	1.33143	1.8	0.5	3.7	4	1.6	2.8	1.1	0.9	1.7	3.5	1.3	1.3	1.5	2.8	0.5	1.3	1.5	1.3	1.4	3.1	2.2	1.3
GSONMT00001103001	12.5	12.2462	8.1	9.7	10.5	11	10.3	9.8	11.7	10.9	10	9.1	10.5	12.8	6.8	8.9	12.4	11.2	7	11.1	11	12	8.1	12.2
GSONMT00001107001	8.2	9.0194	7.1	6.8	9.5	8.5	5.9	7.7	7.4	9.4	8.1	6	10.7	9	7	6	7.3	6.8	7.4	5.8	9.6	7.5	6.4	7.6
GSONMT00001108001	3.5	4.13507	3.8	4	3.5	4.1	3.4	3.1	3.5	3.7	3.4	3.8	2.9	3.3	3.4	2.8	3.6	3.5	3.5	3.4	3.2	3.2	2.9	3.5
GSONMT00001109001	22.7	23.7627	17.7	11.7	19.6	24.8	20.9	21.7	17.7	11.1	18.5	22.9	23.3	15.6	16	27.5	25.4	16.9	15.5	20.3	18.7	24.2	21.4	26.6
GSONMT00001110001	24	17.4608	15.6	10.4	12	18.4	17.3	18.3	16.4	6.8	13.1	19.4	14.2	8.8	14.9	17.6	24.3	14.7	11.9	11.1	13.1	17.5	18	22
GSONMT00001113001	0.4	0.568227	1.1	0.8	0.3	1.1	0.2	0.7	0.2	0.3	0.3	0.7	0.6	0.1	0.5	0.4	0.6	0.2	1.3	0.1	0.8	0.5	0.3	0.2
GSONMT00001115001	0.8	0.646697	0.9	1	1.5	1.1	1.4	1.4	0.5	0.4	1.3	0.8	1	1.3	1.4	0.8	1.2	1	1.4	0.8	1	0.6	1	0.9
GSONMT00001122001	0.6	0.794189	1.5	0.9	0.6	0.2	0.5	0.2	0.2	0.6	0.8	0.3	0.6	0.7	0.7	0.7	1	0.4	1.4	0.6	0.8	0.2	1.2	0.7
GSONMT00001124001	9.8	5.9789	7.5	8.2	9.5	8.7	6.8	7.6	5.6	7	5.8	9.4	8.5	7.2	6.7	7.8	7.3	7	6	5.8	5.6	7.5	7.9	6.2
GSONMT00001125001	2.7	2.33529	2.5	2.2	3.2	2.5	2.9	2.7	1	1.7	2.8	2.1	1.7	1.4	2.3	3.3	2.6	2.1	2.5	0.7	2.6	1	2	1
GSONMT00001128001	0.5	0.595642	0.6	0.5	0.2	1.6	1.1	1	0.4	0.8	0.5	1.1	1	1	0.7	1.2	0.6	0.5	1.1	0.2	0.8	0.4	0.2	1.1
GSONMT00001130001	0	0.266287	0.5	0	0	0	0.2	0.2	0	0.5	0.5	0.2	0.3	0.2	0.2	0.2	0	0	0	0	0	0.5	0	0
GSONMT00001131001	0.8	1.49865	1.3	1.2	1.5	1.3	1.3	1.1	1	0.8	0.8	1	0.8	0.8	0.9	1.4	1.3	1.2	1.1	0.8	1.1	1.1	1.1	1.3
GSONMT00001134001	4.2	2.83225	5.1	4.2	6.2	4.6	5	5.2	4.6	3.7	4.2	4.2	7	5.2	4.3	6.5	4.3	4.4	5.2	3.4	6.8	6.7	4.3	4.7
GSONMT00001139001	2.3	0.892729	3	2.5	1.5	2.7	2.6	2.3	1.5	1.6	1.9	2	2	2.9	2.4	2.9	2.1	1.3	2.6	0.8	2.1	1.8	2.3	1.8
GSONMT00001141001	20.7	19.1412	18.6	18.3	23.2	17.5	20.7	20.9	16.4	17	18.5	16.8	21	20.8	17.9	20.9	17.4	18.6	20.3	19.6	24.2	23.7	19.6	18.6
GSONMT00001142001	4.9	4.06141	3.7	3.5	4	4.2	4.2	4	4.8	3.7	4.7	3.4	5	4.3	4.3	4.1	4.1	3.7	3.7	3.7	4.1	4.4	3.5	3.8
GSONMT00001143001	1.1	1.04825	0.9	0.9	0.6	2.1	0.7	1.8	0.5	1	1.7	1.5	1.1	1.3	1.3	2.5	0.9	0.7	1	0.9	0.4	1.1	1.7	0.9
GSONMT00001147001	1.4	1.81075	2.7	2.6	2.2	3.1	2.9	1.8	1.6	2.4	1.4	1.8	2.4	3	2.4	2.6	2.8	1.1	3.1	1.2	2	2.1	2	3.3
GSONMT00001150001	1.1	0.357856	0.6	0.7	0.6	1.1	0.5	0.8	0.4	0.3	0.4	0.7	0.8	0.5	0.9	0.6	1	0.3	1.2	0.4	0.4	0.7	1.1	0.7
GSONMT00001151001	15.4	21.7022	20.8	19.5	13.8	37	21.8	17	18.2	19.2	15.3	17.5	28.8	45.1	23.6	12.6	26.6	18.9	18.1	18.4	13.4	13.1	20.9	22.2
GSONMT00001152001	3.4	3.32533	4.2	5.3	6.9	5.9	7.5	6.3	3.4	4.8	5.6	6.8	5.8	6	7	8.7	4.6	3.9	7.3	3.5	7.2	6.8	5.8	6.6
GSONMT00001153001	3.4	0.685891	4.3	2.7	2.7	3.2	2.6	2.8	2.7	2.4	2.7	4.2	3.4	3	3.7	2.5	3.3	1.8	3.4	1.5	1.8	2.5	1.8	1.6
GSONMT00001154001	1.9	0.587906	3.5	2.8	1.6	2.1	1.3	1.9	2	2.3	1.9	2.7	2.3	2	2	2.3	2.8	1.3	2.3	0.7	1.4	1.5	1.5	1.4
GSONMT00001156001	0	0.0829099	0	0.1	0	0.1	0.1	0.1	0	0	0.1	0	0	0.2	0	0.3	0	0	0.3	0.2	0	0.2	0	0
GSONMT00001157001	2.5	1.36061	2.7	2.4	1.4	2.8	2.6	1.7	1.5	1.3	2	2.1	1.9	2	1.6	2.3	1.8	1.7	2.3	0.9	1.7	2	1.4	1.6
GSONMT00001159001	500.3	558.998	452.8	539.7	415.1	360.8	528	514.7	364.9	379.5	461.1	415	367.9	444.4	445.9	559.8	330.5	439.4	420.1	446.8	490.3	570.5	503.7	560
GSONMT00001160001	0.2	0.0901769	0.3	0.4	0.2	0.1	0.2	0	0.2	0.1	0.4	0.2	0	0	0.2	0.3	0.1	0.4	0.1	0.2	0.1	0.6	0	0.1
GSONMT00001161001	0.1	0.11997	0.8	0.3	0.5	0.8	0.4	0	0.7	0.8	0.7	1.2	0.6	0.8	0.6	0.5	0.2	0.6	0.7	0.1	0.6	0.7	0.2	0.5
GSONMT00001162001	0.6	0.31006	0.8	0.6	0.3	0.8	0.8	0.3	0.4	0.9	0.6	1.1	1.3	1.9	0.3	1.1	0.9	0.3	0	1.2	0.3	0	1.5	0.5
GSONMT00001164001	81.2	81.6187	101.9	80	102.7	74.1	114.8	95.7	92.2	82.9	116	120.2	62.4	84.8	108.7	73.1	56.3	74.1	79.3	107	62.7	80.9	83.6	101.4
GSONMT00001167001	0.4	0	0.2	0.2	0	1.1	1.1	0.3	0	0.2	0.5	0.8	0.4	0.9	0.7	0.7	0.4	0	0.5	0.4	0.7	0.5	0.4	0.4
GSONMT00001170001	2.3	1.13951	2.2	2.2	1.7	2.1	1.7	2.1	1.5	1.4	1.8	1.7	1.5	1.5	1.9	2.6	1.5	1.2	1.8	1.1	1.8	2.6	2.2	1.4
GSONMT00001171001	0.4	0.321598	1.1	0.8	0.2	0.9	0.7	0.3	0.2	0.3	0.5	1.3	0.4	1.1	0.3	0.8	0.3	0.2	0.7	0.4	0.2	0.3	0.7	0.3
GSONMT00001173001	7.1	7.79629	6.9	6.7	6.1	7	5.7	7.1	6	4.3	6.8	6.6	8.3	7.8	4.9	5.9	8.6	6.9	8.1	6.3	7.9	6	8.5	6.9
GSONMT00001174001	0.2	0.200304	0.1	0.3	0.1	0.4	0.3	0.2	0.1	0	0.1	0.2	0.1	0.1	0	0	0	0.1	0.2	0.1	0	0	0	0
GSONMT00001176001	9.3	9.18286	11	7.2	11.4	10.8	8.2	14.2	6.1	7.1	5.8	5.7	6.7	6.9	8.2	12.7	5.3	6.3	9.1	6.9	13.1	10.4	7.8	7.1
GSONMT00001179001	5.3	2.81401	8.2	7.6	3.4	5.4	4	4.3	5.9	6.3	5.2	8.5	6.3	6.1	4.6	6	7.6	6.2	7.2	2	4.3	3.8	4.3	4
GSONMT00001181001	14	12.2619	8.4	13	10.6	8.2	8.2	6.1	9.2	9.9	8.5	6.4	12.6	9.7	5.4	5.6	6.3	6.4	5.1	9.6	7.2	5	8.2	8.8
GSONMT00001182001	0.2	0.0281873	0.1	0.1	0.1	0.1	0.1	0.1	0.2	0.1	0.1	0.1	0.1	0.2	0.1	0.1	0.1	0	0.1	0	0.1	0.1	0.1	0.1
GSONMT00001183001	1.5	1.44703	1.1	2.2	1.2	2.1	1.3	1.8	1.6	0.9	1.6	1.5	1.9	2.4	1.8	2.4	1.1	1.2	1.1	0.6	1.8	1.7	1.5	1.6
GSONMT00001185001	0	0	0.1	0	0	0	0	0.1	0	0	0	0	0	0	0	0	0	0	0	0	0	0	0	0.1
GSONMT00001186001	4.3	1.07028	1	0.3	2.4	1	0	0.6	1	2.3	0	0.2	3.1	2	0.2	0.1	0.6	0.1	0.2	0.6	2.8	1.1	0.1	0.3
GSONMT00001187001	0.7	0.260498	0.1	0.1	1.1	0.3	0.1	0.1	0.1	0.3	0.1	0.1	1.2	0.5	0	0	0	0.5	0.1	0.1	0.7	0.2	0.2	0
GSONMT00001188001	0.7	0.120824	0.3	0.1	4.5	1.9	0.2	0.1	0.7	0.7	0.5	0.4	2.8	3	0	0	0.4	0.4	0.1	0	3.2	0.5	0.1	0
GSONMT00001192001	0.4	0.209578	0.6	0.4	0.5	0.3	0.4	0.7	0.4	0.4	0.3	0.8	0.6	0.7	0.6	0.7	0.6	0.4	0.6	0.2	0.4	0.6	0.5	0.4
GSONMT00001193001	0.4	0.661725	0.4	0.8	0.4	1.3	2.1	0.8	1.2	0.9	0.3	0.2	1	0.5	1.4	1	1.7	0.5	1.1	0.4	0.2	0.5	0.6	1.1
GSONMT00001199001	20.6	26.2006	13.2	24.9	22.5	28	25.8	28.8	10.6	8.5	15.8	16	23.3	20.8	14.3	29.1	11.6	14.9	12	18.4	34	20.4	14.9	22.6
GSONMT00001200001	12.2	2.46754	19.6	13.4	5.8	9.2	7.2	5.1	18.6	18.8	14	16	7.4	8.2	10.4	5.9	17.8	10.7	12.8	5.1	5.5	3.5	5.9	4.9
GSONMT00001201001	0.1	0.414044	0.1	0.3	0	0.5	0.3	0.5	0.3	0	0.3	0.4	0.9	0.1	0.5	0.1	0.8	0.1	0.3	0.6	0	0.4	0.3	0.2
GSONMT00001203001	7.6	4.48666	8.2	7.1	8.2	7.1	9.8	6.1	6.7	5.1	4.9	10.3	5.7	6.7	5.7	4	8.9	5.6	12.8	5.2	8.8	9.7	8.9	11
GSONMT00001204001	3.7	1.12082	4.2	3.2	1.7	3	1.5	1.9	1.5	1.4	1.9	2.8	2.1	2.6	2.2	2.4	3.9	1.5	3.4	0.7	1.7	1.9	1.7	1.4
GSONMT00001205001	3.4	1.65617	3.7	3.2	1.9	3.2	2.2	2.4	2.7	2.6	2.6	3.1	2.6	2.4	2.5	2.3	3.6	2.4	3.4	1.7	1.9	2.3	2.3	2
GSONMT00001206001	4.4	3.73183	4.7	4.3	3.8	4	3.8	3.8	3.7	3.8	3.6	4.9	3.3	2.9	3.5	2.9	4.8	3.5	3.9	2.8	3.5	2.7	3.5	3.1
GSONMT00001209001	4.9	3.83606	3.9	3.8	3	3.4	4.1	4.1	3.6	3.7	3.7	4	2.8	3.5	3.3	3.1	4.9	4.4	3.9	4	2.5	3.4	4.4	3.5
GSONMT00001210001	3.5	2.82035	3.4	2.7	3.1	3.1	2.8	2.7	2.4	3.1	2.9	2.9	2.9	2.9	2.3	3	3.3	2.8	3.2	2.8	3.3	3.4	2.9	2.9
GSONMT00001211001	4.7	4.30882	3.8	3.9	4.7	4.7	4.7	5.1	3.6	4.3	4.1	3.9	5.1	4.5	3.9	5.1	4.3	4.2	4.5	3	4.5	5.7	4.9	4.5
GSONMT00001212001	8.4	10.4396	8.8	9.3	10.6	10.4	10.5	11.6	6.5	8.2	8.5	9.3	8.7	6.6	8.8	11.5	7.5	7.3	10.1	8.1	9.7	8.8	10.7	10.2
GSONMT00001213001	1.9	1.46392	1.8	2.6	2.2	2.4	1.9	1.9	2.5	2.9	1.9	2.2	3.1	3.3	1.9	2.4	1.9	1.5	1.7	1	2.2	2	2	1.6
GSONMT00001215001	3.2	3.15602	3.4	3.1	3	2.4	2.7	2.4	2.4	3	2.3	2.4	2.7	2.4	2.5	2.7	2.9	2.5	2.4	3	3.1	3.1	2.4	2.9
GSONMT00001218001	0.3	0	0.9	0.5	0	0.1	0.4	0.5	0.2	0	0.1	0.5	0.2	0.4	0.7	1	0.4	0	0.4	0.1	0.4	0.3	0.3	0.5
GSONMT00001219001	1.3	0.44732	0.9	1.4	1.6	1.6	1.8	0.9	0.5	1	1.1	0.9	1.9	1.7	1.6	1.5	1.7	0.7	1.9	0.6	1.6	1.8	0.9	0.7
GSONMT00001221001	2.5	3.8352	3	3.1	4.4	3.7	4.3	4.3	2.2	2.4	1.9	2.7	4.8	5.2	4.5	5.3	3.3	1.7	2.9	2.4	5.2	4	5.4	4.4
GSONMT00001222001	0.2	0.0979844	0.1	0	0	0.1	0	0.1	0.1	0.2	0.1	0.2	0.2	0.3	0.2	0.2	0.3	0.3	0.1	0.4	0.1	0.1	0.1	0.2
GSONMT00001223001	4	5.18776	7.1	5.3	5.2	6.3	5.3	6.7	5.3	5.7	7	6.9	5.7	7.5	5.7	8.6	5.2	3.3	5.2	3.2	5.2	5.7	5.5	6
GSONMT00001224001	13.2	12.0546	10.1	11.2	10.8	19.3	12	10.8	18.8	18	11.5	11.6	20.5	20.6	14.7	9.9	16.9	16.8	11	13.6	15.1	9.5	9.1	15.3
GSONMT00001225001	0.9	0.826877	0.5	0.6	0.6	1.1	0.9	0.9	0.7	1.1	0.5	0.9	1	1.1	1	1.5	0.7	0.7	0.5	0.7	0.8	1.1	0.9	0.4
GSONMT00001226001	1.8	1.09029	0.5	0.6	0.8	1.2	0.4	0.7	1.7	1.2	0.4	0.5	2.4	2.2	0.3	0.7	0.5	1.3	0.4	0.8	1.2	0.8	0.4	0.7
GSONMT00001227001	0.6	0.490529	1.6	1.2	1.8	1.5	1.1	1	0.7	0.5	1	1.1	1.2	1.2	1.1	1.8	1	0.3	1.1	0.4	1.8	2.4	0.9	1
GSONMT00001228001	44.4	61.555	54.3	52.8	43.4	43.6	57.4	52.4	41.2	50.4	46.6	47.6	35.8	39.9	53.8	56.3	51.2	57.9	55.6	65.3	50.5	53.2	56.8	55
GSONMT00001232001	8.5	8.07426	6.6	7.3	10.9	5.5	7.6	7.6	5.1	7.3	7.5	5.9	5.1	7.2	7.4	8.3	6.3	7.6	4.9	6.1	9.6	10.1	6.3	6.1
GSONMT00001235001	34.7	36.5411	37.6	43.9	25.9	35.9	41.1	33.5	35	39.4	44.6	42.9	40.4	44.1	41.6	47.9	36.5	32.2	40.9	41.5	35.4	49.4	43	44.5
GSONMT00001239001	0.9	0.859534	0.1	1.5	0.8	1.5	0.2	0.9	1.2	1.7	1	1	1	1.1	1.1	0.4	0.8	0.2	1.3	0.6	1.2	1.7	0.7	0.6
GSONMT00001241001	0.1	0	0.2	0	0	0.2	0.1	0.1	0.1	0	0.2	0.3	0.2	0.1	0.1	0	0.2	0	0.1	0	0	0	0.1	0
GSONMT00001244001	99.3	150.632	142.7	146.7	255.2	106.5	226.3	222.5	83.6	116.8	119.8	102.8	112.6	170.8	143.8	263.8	80.4	73.5	112	89.2	177.5	271.7	163.5	163.3
GSONMT00001246001	0	0	0	0	0	0.1	0.1	0	0.2	0.3	0	0	0	0.1	0.1	0	0	0	0	0	0	0	0.2	0
GSONMT00001248001	9.1	8.62735	9.3	6.9	9.1	7.8	9.8	10.7	7.7	9.1	7.7	7.8	8.1	9.2	8.1	10.4	6.7	8.6	10.8	7.7	8	10.6	9.4	8.2
GSONMT00001249001	21.8	24.5125	24.6	20.7	31.8	25.3	25.2	31.2	20.6	20.6	22.7	21	21.6	22.2	24.8	29.9	19.7	19.7	23	27.2	32.3	35.8	24.9	29.9
GSONMT00001250001	2.8	2.54895	2.4	2.1	2.7	2.4	2.6	2.6	2.4	2.1	2.2	2.3	2.7	2.4	2.3	2.7	2.2	2.4	2.3	2.4	2.5	2.5	2.4	2.5
GSONMT00001251001	4.1	2.98078	3.3	3.2	4	4.4	3.5	3.5	2.6	3	3.1	3.1	4.2	4.1	3.7	3.7	3.5	3.3	3.4	3.3	3.6	4.3	4	3.7
GSONMT00001252001	0	0	0	0	0	0	0	0	0	0	0	0	0	0	0	0	0	0	0	0	0	0	0	0
GSONMT00001253001	3.1	3.30085	2.8	3.3	3.6	3	2.7	2.9	3	3.5	3.1	2.8	3.4	2.8	3.2	3.4	3.1	2.9	3.2	2.6	3.6	3.5	3.3	3.1
GSONMT00001256001	0.6	0.272703	0.3	0.3	0.2	0.5	0.2	0.6	0.3	0.7	0.4	0.5	0.4	0.4	0.1	0.4	0.4	0.2	0.4	0.2	0.3	0.6	0.4	0.2
GSONMT00001258001	0.4	0.22496	0.3	0.2	0.3	0.3	0.3	0.2	0.3	0.2	0.4	0.3	0.2	0.3	0.2	0.3	0.3	0.2	0.2	0.2	0.2	0.3	0.3	0.2
GSONMT00001260001	0.5	0.333472	0.5	0.5	0.4	0.6	0.6	0.9	0.3	0.6	0.5	0.5	0.3	0.8	0.8	1	0.7	0.2	0.5	0	0.5	0.9	0.6	0.5
GSONMT00001262001	1.7	1.73802	1.7	1.2	1.3	1.8	0.8	1.8	1	1.2	0.8	1.1	1.1	1.2	1.3	0.9	1.8	0.9	1.3	1.1	1	1.2	1.2	1.1
GSONMT00001263001	0.2	1.10798	1.6	1	0.7	0.8	0.5	0.7	0.7	0.3	0.3	0.5	0.8	0.1	0.6	0.3	1.2	0	0.8	0	0.3	0.1	1.1	0.5
GSONMT00001264001	0.5	0.140477	0.5	0.3	0.3	0.4	0.3	0.6	0.3	0.2	0.2	0.4	0.3	0.2	0.3	0.3	0.6	0.3	0.5	0.2	0.3	0.3	0.4	0.3
GSONMT00001265001	0.8	0.445754	0.8	0.5	0.4	0.6	0.6	0.4	0.3	0	0.1	0.3	0.6	0.3	0.1	0.3	0	0.2	0.1	0	0.1	0.1	0.1	0.1
GSONMT00001266001	0.1	0.135131	0.4	0.7	0.1	0.3	0.5	0.5	0.3	0.3	0.5	0.3	0.5	0.5	0.5	0.2	0.3	0.4	0	0.2	0.3	0.1	0.4	0.3
GSONMT00001268001	6.5	6.26798	6.9	6.5	10.3	7.7	6.9	6.7	5.6	4	5.6	5.9	5.2	5.4	7.2	6.6	6.8	5.6	6.7	8.4	6.7	7.7	7.4	6.3
GSONMT00001269001	7.2	7.94934	9.1	10.5	12.6	10.6	13	11.8	7.8	8.7	10	10.5	9.9	8.6	11.7	13.8	8.9	8.1	10.6	10.2	11.3	14.4	12.5	12.2
GSONMT00001273001	0.1	0	0	0	0	0.1	0	0.1	0.1	0.1	0.1	0	0.2	0	0	0.2	0	0.1	0.1	0.1	0	0	0	0.2
GSONMT00001275001	0.9	0.187061	1	0.6	0.8	1	0.4	0.5	0.5	0.4	0.2	0.2	0.1	1.1	0.6	0.3	0.3	0.1	0.6	0.5	0.8	0.7	0.5	0.5
GSONMT00001276001	1.2	0.884224	1.4	1.2	1.3	1.7	1.1	1.4	1.1	1	1.9	1.7	1.3	1.3	1.2	1.4	2	1	1.4	0.8	1	1.4	1	1.1
GSONMT00001279001	0.9	2.23617	2.6	1.9	2.9	2.4	3.7	2.7	1.7	2.1	1.8	1.8	1.8	2.1	3.1	3.6	1.1	2.1	1.6	2.1	2.2	3	2.4	3.7
GSONMT00001281001	2.3	1.00918	2.2	1.1	0.3	0.7	1.6	1.1	1.9	0.8	1.3	1	0.6	1.1	2.1	1.2	0.6	1.2	0	0.4	0.8	0	0.3	0.6
GSONMT00001282001	5.6	5.99471	5.8	6.2	5.7	5.7	6.1	5.6	5.7	6.7	5.3	6	6.4	7.1	6.2	6.7	6.3	5.6	6.6	5.3	6	6.7	5.3	5
GSONMT00001289001	0.9	0.478941	1.1	0.8	0.4	1.4	0.5	0.7	0.9	0.7	0.5	1.1	1.1	1.7	0.2	1	1.3	1	1.4	0.3	0.7	0.4	0.5	0.4
GSONMT00001291001	3.5	3.04604	5	4.4	2.8	3.7	4.2	3	4.4	3.5	4.1	4.1	3.8	3.1	3.4	4.6	5.1	3	4.4	1.9	3.7	3	4.1	3.4
GSONMT00001293001	0.5	0.432716	0.7	0.6	1.4	0.7	0.9	0.6	0.5	0.5	0.6	0.4	1	0.7	0.9	1.3	0.5	0.4	0.8	0.5	1.1	1.2	0.7	0.5
GSONMT00001295001	0.9	0.20919	0.6	0.7	0.4	0.5	0.6	0.6	0.3	0.2	0.6	0.5	0.6	0.4	0.6	0.3	0.7	0.3	0.6	0.3	0.4	0.5	0.4	0.4
GSONMT00001297001	27.3	22.0406	24.4	25.7	34.8	23.4	29.7	32.3	19.3	21	19.7	19.2	29.8	32.2	21.4	40.5	17.5	18.9	23.4	17.6	37.4	42.9	23.3	23.4
GSONMT00001298001	0.7	0.316749	0.6	0.4	0.6	0.8	0.6	0.5	0.5	0.9	0.6	0.4	0.3	0.7	0.7	0.3	0.8	0.5	1	0.2	0.6	0.4	0.8	0.5
GSONMT00001299001	3.8	3.44767	3.8	3.8	3.9	3.7	4.1	4.7	2.9	4	3.7	3.6	3.4	3.2	3.3	4.2	3.4	3.6	3.2	3.3	3.4	3.5	3.9	3.7
GSONMT00001301001	20.9	15.2183	18.8	16.5	19.6	11.1	11.4	13.2	11.3	17.6	16.1	15.3	12.1	11	8.8	14.2	12.2	14.8	20.1	16.6	14	13.1	11.7	7.7
GSONMT00001302001	0	0.14176	0.1	0.2	0.2	0.1	0.1	0.2	0.2	0.1	0	0.1	0.1	0.2	0.2	0.2	0.3	0.1	0.2	0.1	0.2	0.2	0.1	0.1
GSONMT00001305001	3.6	2.72485	3.2	2.7	3.2	3.6	2.7	3.2	2.9	3.1	2.1	2.7	4.4	3.8	2.8	3.6	2.8	2.9	3.7	2.6	3.9	3.2	2.7	2.7
GSONMT00001306001	39.4	18.1282	9	8.8	16.6	18.5	10.2	12.2	27.9	18.8	7.8	7	27.2	24	12.6	11.5	11.9	24.1	7.8	12.5	28.4	17.1	10.7	10.5
GSONMT00001308001	0.2	0.529857	0.3	2.1	0.9	1.1	2	0.5	1.8	0.3	1.2	0.3	0.6	0.4	1.1	1.4	0.8	0.1	0.8	1.3	12.2	0.7	7.3	8.7
GSONMT00001309001	6.8	5.94946	2.3	2.9	2.8	2.7	3.4	2.7	2.9	0.5	0.5	0.2	1.2	1.7	0.8	1.3	1.9	4.9	1.7	1.4	5.9	2.5	0.9	2.3
GSONMT00001310001	8.4	3.35243	2.3	3.2	4.4	8	3.6	3.5	7.1	5.9	4.2	3.2	10.3	8.3	4.1	4.8	2.5	7.1	3.2	7.3	9.4	6.3	4.6	8.1
GSONMT00001311001	21.2	9.7979	5.7	6.3	15.1	13.9	7.5	8.8	20.1	15.4	8.9	9.2	30.8	21.3	14.3	16	6.8	18.5	6.8	16.2	24.1	14.8	11.3	14
GSONMT00001312001	3.1	1.00747	0.4	0.7	0.6	1.7	0.4	0.9	4.2	3.4	0.6	0.9	2.3	2.9	1	1	0.7	3.9	1.2	1.7	1.6	1.6	0.9	0.9
GSONMT00001314001	1.8	0.791245	0.1	0.6	2.5	2.6	1	0.8	3.6	3.3	2.1	2.4	5.7	3.6	2.8	3.7	0.4	2.1	0.9	2.1	2.4	2.8	1.6	2.5
GSONMT00001315001	3.3	0.0912677	0.2	0.9	3.3	3.9	0.8	1.3	4.1	4.9	2.3	2.6	7.7	6.4	4.3	4.5	0.7	3.7	1.1	3.9	3.4	3	2.3	3.1
GSONMT00001318001	8.1	4.24702	5.9	5.4	5.5	6.5	6.8	6.8	7.5	6.6	7	7.1	6.6	7.7	6.8	7.6	7.8	6.3	6.8	5	7.2	7.7	7.3	7.1
GSONMT00001321001	1.1	2.43582	3.6	3.7	2.2	2.6	3.6	5.6	1.2	1.8	1.3	2.8	2.3	3.5	3.6	7.3	2	1.2	2.1	1.2	4.5	5.8	4.1	3.5
GSONMT00001322001	5.1	2.15566	4.3	4	3.4	4.9	2.9	4.1	2	3.9	2.1	4.5	2.3	1.5	4.1	4.2	4.6	2.8	2.9	3	3.3	1.9	2.3	1.1
GSONMT00001324001	5.8	3.63453	6.9	6.8	5.2	6.4	5.6	5.5	6.1	5.8	5.7	7.4	6.5	6.4	6.3	7.1	5.6	4.6	7.1	3.6	5.2	5.8	5.9	4.9
GSONMT00001329001	8.1	7.98065	10.4	10.6	12	11.4	10	11	6.9	7.8	9.3	9.2	13.8	12.7	6.6	12.2	7.2	6.6	9.5	5.9	12.2	14.1	7.9	9
GSONMT00001330001	0	0	0	0	0.1	0	0	0	0	0	0	0	0	0.1	0	0	0	0	0	0	0	0.1	0	0
GSONMT00001333001	7.1	6.87688	6.9	7.3	8.5	8.2	7.2	7.8	7.2	7.9	6.8	7.4	8.1	8.5	6.9	9.1	7.3	6.6	7.2	7.1	8.4	8.4	7.7	8.1
GSONMT00001334001	463.6	496.277	482.6	455.8	545.8	485.8	518.9	517.8	407	492.4	521.6	492.5	468.1	423.4	512.1	545.4	461.4	545.6	491.8	584.9	552	523.2	541.7	549
GSONMT00001336001	10.1	4.36341	6.8	5	4.8	5.5	5.2	4.8	8.2	5.5	5.2	4.7	4.6	5	6.5	5.4	5.3	10.2	4.4	6.7	5.3	5.3	5.3	5.1
GSONMT00001337001	15.9	1.38412	10.6	5.2	4.5	3.8	1.4	2.7	12.6	1.7	3.1	1.7	3.8	3.5	10.2	5.3	3.4	18.4	1.3	6.4	4.4	3.7	3.1	2.6
GSONMT00001339001	1	1.04636	1.3	1.6	1.1	1.1	1.4	1.5	0.7	1	1.2	1.6	0.6	0.9	1.5	1.9	1.2	0.8	1.4	0.8	1.2	1.5	1.5	1.6
GSONMT00001340001	0.2	0.11997	0.4	0.1	0.5	0.2	0.2	0.3	0.2	0.3	0.2	0.2	0.2	0.1	0.3	0.3	0.5	0.4	0.3	0.4	0.2	0.2	0.2	0.1
GSONMT00001342001	7.1	5.01358	5.7	4.5	5.4	3.6	3.3	4.6	4.6	6.4	4.8	4.9	3.4	3.4	3	5.1	3.9	4.3	6.9	6.3	4.6	4.3	4.5	3.5
GSONMT00001343001	25.6	17.2871	20	17.9	21.1	31	20.8	21.6	18.9	20.6	18.7	18.9	28.4	23.8	17.9	19.3	23	21.5	21.3	15.1	26	24.6	18.3	15.9
GSONMT00001345001	0	0	0.2	0	0	0.5	0	0.2	0.7	0	0	0	0.6	0.2	0	0	0	0.6	0.3	0.3	0	0	0.3	0
GSONMT00001346001	27.6	19.847	21.7	22.6	20.9	25.2	28.7	26.8	21.6	20.1	24.3	20.2	28.6	24	21.5	22.5	22.1	24.9	23.6	20.1	26.5	24.5	24.2	25.4
GSONMT00001348001	0.5	0.763493	0.3	0.7	0.5	0.6	0.2	0.3	0.4	0.3	0.2	0.4	0.3	0.3	0.5	0.2	0.7	0.5	0.4	0.5	0.3	0.4	0.3	0.6
GSONMT00001350001	8.3	4.98414	11.1	9.1	6.5	9	7.8	7.2	8.3	8.1	7.9	10.1	7.7	7.4	7	8.7	10.9	5.9	7.8	4.3	6.3	7.2	6.5	6.6
GSONMT00001353001	1.9	2.20987	1.7	2.2	2.7	2.2	2.4	2.7	1.8	1.9	2.4	1.9	2	3.4	1.8	2.3	2.1	2.3	2.1	1.8	2.3	2.7	2.2	2.1
GSONMT00001355001	1.5	1.05591	1.8	1.4	1.6	1.6	1.4	1.9	1.1	1.5	1.3	1.9	1.3	1.7	1.8	1.7	1.7	1	2.1	0.8	1.3	1.5	1.2	1.3
GSONMT00001357001	2.7	2.31864	4.8	3.7	3	3.8	3.6	3.7	2	2	3.4	3.5	2.3	2.5	3.7	3.7	3.4	3.2	4.8	2.2	2.9	4.5	4.3	4.4
GSONMT00001358001	1.2	1.03072	2.7	2.3	2	2.2	1.7	2	0.9	1.4	2	2.7	1.6	1.9	2.3	2.7	1.8	1.3	2.9	0.7	1.5	1.9	1.9	1.9
GSONMT00001359001	2.8	6.62039	5.5	6.3	2.5	3.7	5.2	6	2	2.8	5.4	5.9	3.1	4.3	4	5	2.6	4	5	5.1	3.5	2.9	4.7	5.4
GSONMT00001360001	1	1.81502	1.2	2.4	1.6	2.1	1.7	1.6	2.4	1.3	0.6	1.8	1.5	2.9	1.2	1.1	2.4	1.1	1.6	1.7	1.5	2.9	0.2	2.6
GSONMT00001361001	4	3.67286	3.6	3.3	2.9	4.4	4.2	4.2	4.6	3.2	3.7	4.3	4.3	4.1	2.8	4.3	6.6	3.7	4.5	2.2	2.9	3.2	2.6	3
GSONMT00001362001	5.9	5.82405	6.4	8.2	4.5	8.4	6.8	6.7	9.6	8.7	7.5	9.6	9.7	9.3	6.9	7.7	7.5	7.6	6.1	4.8	8.4	3.7	6.7	8
GSONMT00001363001	1.1	0.522332	0.4	0.8	0.3	0.9	0.4	0.3	0.4	0.7	0.2	0.5	0.5	0.7	0.5	0.4	0.6	0.6	0.6	0.6	0.7	0.4	0.5	0.2
GSONMT00001364001	2.3	1.32304	2.2	1.9	1.4	2	2.5	1.8	1.9	2.4	1.9	2	1.8	2.6	1.6	2.3	1.4	1.6	1.3	1.4	2	1.7	1.7	2.1
GSONMT00001365001	2.9	2.72086	2.1	2.2	3.1	2.7	2.9	2.2	3.7	2.1	2.6	2.7	1.9	2.3	2.5	3.2	2	1.4	2.5	1.9	1.8	3	2.4	1.8
GSONMT00001366001	2.5	2.94317	3.4	3.6	3	3.9	4.4	3.6	3.3	3.7	4.2	3.5	2.6	3.7	3.8	3.9	3.5	3.4	3.1	3.5	3.6	3.2	3.7	3.2
GSONMT00001367001	0.2	0.240791	0.8	0.7	0	0.4	0.2	0.2	0.6	0	0.2	0	0.3	0.4	0	0.2	0	0	0.2	0	0.2	0.2	0.2	0
GSONMT00001370001	2.5	2.74477	3.9	4.5	4.5	2	4.7	3	1.7	3.5	1.5	2.3	1.7	2.1	2.7	2.2	4.4	2.6	3	1.3	2.3	2.5	2.5	2.5
GSONMT00001371001	3.5	3.8947	5.3	6	5.6	4.2	5	3.5	2.7	3.5	3.7	4.3	2.8	2.6	4	3.6	6	4	4.4	2.8	2.9	3.8	3.3	2.5
GSONMT00001372001	2.8	7.25541	6.4	6.5	7.4	7.1	6.9	4.7	5.4	5.4	4.9	4.4	3.7	2.1	4.6	5.2	8.2	4.7	6.9	6	3.7	4	5.5	5
GSONMT00001374001	0.5	0.371056	1.1	0.8	0.3	0.8	0.9	0.7	0.4	0.8	0.6	1.1	0.7	1	0.9	0.9	1.1	0.5	0.5	0.2	0.8	0.7	1.2	1.2
GSONMT00001376001	36.2	40.897	45.1	49.5	43.8	33.6	65.9	54.3	28.7	28.3	36.3	37.4	31.7	40.9	46.6	62.5	28.4	28.4	32.8	35.7	41.6	56	42	51.5
GSONMT00001377001	3	3.71306	3.5	3.5	2.8	3	2.8	3.8	2.1	2.5	2	3.6	3.8	3.6	2.5	4	2.1	2.9	2.9	2.7	3.3	2.2	3.1	3.5
GSONMT00001378001	3.8	4.07128	3.9	4.6	8.4	7.2	6.9	5.6	2.2	2.7	3	4.3	1.4	1.8	5.7	3.7	7.8	9.5	4.7	9.6	4.5	5.4	6.8	3.5
GSONMT00001379001	0.9	0.689761	0.6	0.3	0.4	0.3	0.3	0.5	0.5	0.1	0.4	0.3	0.4	0.5	0.5	0.6	0.6	0.5	0.4	0.2	0.4	0.1	0.2	0.4
GSONMT00001380001	2.1	2.29624	1.7	4.1	2.1	5	2.3	3.2	2.4	2.9	1.6	1.7	1.9	1	0.9	1.4	5.1	8.9	2.8	5.7	1.1	2.3	1.6	2.3
GSONMT00001381001	0.3	0	0.8	0.4	0.1	0.8	0.1	0.6	0	0	0.1	0.3	0	0.1	0.4	0.4	0.1	0	0.1	0	0.1	0.2	0.3	0
GSONMT00001386001	4	3.07341	1.8	2.6	3.9	3	3	3	2.9	3.1	1.7	2.2	4	2.7	2.9	3.6	3.2	3.6	4.2	3.3	5.2	3.9	3.7	4
GSONMT00001389001	1.3	0.91903	0.8	0.6	0.7	1	0.9	0.8	0.8	0.5	0.7	0.5	0.9	0.8	0.8	1	1.1	0.7	1.2	0.8	0.7	1	1	0.7
GSONMT00001392001	0.1	0.200108	0.2	0.1	0.1	0.3	0.4	0.2	0.2	0.3	0.3	0.1	0.1	0.1	0.1	0.4	0.1	0.1	0.1	0.1	0.3	0.1	0.2	0.3
GSONMT00001395001	0.1	0.141612	0.1	0.4	0.1	0.3	0.4	0.2	0	0.1	0.3	0.1	0.2	0.6	0.3	0.4	0.1	0.1	0.3	0.4	0.1	0.3	0.4	0.1
GSONMT00001396001	0	0	0	0	0	0	0	0.1	0	0	0	0	0	0	0	0	0	0	0	0	0	0	0	0
GSONMT00001398001	3.9	2.75709	4.1	4.3	3.7	3.6	2.6	3.4	2.9	4	4	4.3	5.3	4.2	3	3.3	4.9	4.4	3.3	2.9	3.9	2.7	3.1	3.1
GSONMT00001399001	1.8	1.43819	1.9	2.4	1.6	1.7	2.1	1.8	1.7	1.8	1.8	1.9	1.9	1.7	1.9	2.6	1.9	2.1	2	2.1	1.1	2	2.6	1.6
GSONMT00001402001	5.8	5.85535	4.9	6.1	6.7	7.5	6	4.4	7	4.6	4.8	4.7	9.7	10.7	4.3	5.5	5.1	7.5	4.9	5.4	8.2	8.7	5.9	6
GSONMT00001403001	4	4.65871	1.7	2.8	3.7	3.3	2.4	2.6	4.1	4	2.6	2.3	4.1	5.2	2.9	3.1	3.8	3.6	2.3	2.7	3.7	3.1	3.1	2.2
GSONMT00001406001	1.3	0.958311	1.5	1.3	1.3	0.7	0.5	1.3	1.1	1.3	0.4	0.6	1.3	1.2	0.3	1.9	0.7	0.4	2.2	1.1	1.7	1.5	1.5	0.8
GSONMT00001408001	1.4	0	0	0.9	1.3	0	0	0	0.4	0.3	0.3	0.6	0	0.3	0	0.6	0	0	1	0.3	0.3	0.6	0	0
GSONMT00001410001	7.2	3.63004	5.9	10.5	7.8	7.3	3.6	7.2	6.9	5.8	9.3	11.2	4.7	3.7	6.6	6.5	8.3	6.5	8.6	5	6.3	6.8	7.1	7
GSONMT00001413001	1.2	0.618782	1.7	1.5	1.7	1	1.1	1.5	1	0.9	1.1	1.4	1.3	1.2	1	1.5	1.6	1	1.6	0.5	1.3	1.5	1.5	1
GSONMT00001415001	0.4	0.244256	0.6	0.2	0.1	0.3	0.5	0.2	0.3	0.1	0.2	0.2	0.2	0.3	0	0.2	0.3	0.1	0.1	0.2	0.2	0.3	0.1	0.2
GSONMT00001416001	1.7	1.1939	1.8	1.2	1.3	2	1.1	1	1	1.3	1	1.1	1.6	1.4	0.8	2.2	0.9	1.3	1.8	1.2	1.9	2.1	1	1.2
GSONMT00001417001	1.9	1.17668	1.5	1.5	1.2	1.7	1.3	1.4	1.7	1.6	1.3	1.4	1.7	1.7	1.5	1.5	1.4	1	1.4	1	1.5	1.7	1.4	1.2
GSONMT00001419001	1.8	4.03078	4.3	4.9	4.1	4.4	5	4.1	2.4	2.9	4.3	4.1	2.5	2.9	5	3.9	3.1	3.5	3.7	4.4	4	5.2	5.4	4.7
GSONMT00001423001	2	2.1264	2.3	1.8	3.6	1.8	2.4	3.8	1.2	2.3	2.4	2.1	1.6	1.8	2	2.3	1.4	0.6	2.7	1.1	3.5	3.4	1.8	1.7
GSONMT00001426001	7.6	7.56978	5.7	4.4	6.4	13.1	3.6	9.6	5.2	5.9	3.3	5.4	5	9.4	7.4	6.4	6.7	6.5	7.7	8.5	8.8	4.8	7	11.4
GSONMT00001427001	4.3	3.31653	3.3	2.9	2.7	5.8	2.2	5.1	1.5	2.3	1.3	1.8	2.7	3.5	2.8	3	2.8	2.3	3	3.3	3	3.5	3.5	3.5
GSONMT00001429001	13.1	3.1551	3.6	4	2.5	3.2	2.4	2.9	11.1	3.6	2.8	2.8	5.2	5.1	2.9	2.4	3.6	8	1.8	3.6	3.7	3.6	2.9	2.3
GSONMT00001430001	15.7	4.29239	3.2	3.4	2.4	3.1	2.2	2.6	13.9	3.5	2.6	2.4	4.7	5.6	3.2	2.7	3.5	10.8	1.6	5.4	4.3	3.5	2.4	1.6
GSONMT00001432001	11.9	13.9057	13.9	12.8	13.3	11.4	12	12.3	11.3	11	13.8	11.5	12.5	11.8	12.4	13.4	12.4	11.8	13.3	12.3	13.4	10.8	10.5	10.2
GSONMT00001434001	2.4	1.63622	2.3	1.8	1.3	2	1.4	2.2	2	2.5	1.4	2.6	1.9	2.1	1.8	2.6	2.1	1.9	2.1	0.9	1.1	1.7	1.8	1.4
GSONMT00001436001	3.2	2.45702	3.3	2.1	2.9	3.3	3.7	4	3.5	2.5	2.3	3.7	2.7	3	2.5	3.1	2.8	2.7	3.8	1.7	2	2.5	3	3.2
GSONMT00001438001	0.9	0.590462	1.3	1.3	1.6	1.9	1	1.1	1	1.1	1	1.2	1.4	1.6	1.6	1.6	1.6	1	1.4	0.7	1.3	1.8	0.8	1
GSONMT00001440001	1.8	5.73405	5.1	4.6	6.3	4.9	7.5	10.5	4.6	3.2	2.8	3.7	3.2	5.2	6.5	10.5	3.8	2.9	6.5	4.5	9.8	8.6	7.2	7.8
GSONMT00001441001	2.1	4.29927	6.5	6.4	5.4	4.5	7.4	9.6	4	2.9	2.7	3.2	6.2	6.5	6.3	12.8	2.5	2.4	4.2	2.8	6.8	9.9	7.7	6.4
GSONMT00001443001	16.9	20.764	21.3	22	17.2	18.1	17.5	21.4	12.1	13.3	16.1	20.2	14.7	16.2	17.8	18.8	15.4	15.4	16.7	17.1	14.9	18.2	20.4	23.1
GSONMT00001444001	0.4	0.462653	0.5	0.8	0.6	0.5	0.5	0.9	0.5	0.5	0.6	0.6	0.6	0.6	0.5	0.7	0.2	0.2	0.4	0.5	0.5	0.7	0.2	0.6
GSONMT00001448001	8.7	7.49851	5.2	6.6	8.9	8.1	6.3	8.7	7.5	7.5	7.2	6.2	8.6	9.2	6.5	8.7	8.5	8.7	6.2	7.4	11.1	11.1	7.7	8.9
GSONMT00001452001	0	0	0.1	0.1	0.1	0.1	0	0.1	0.1	0	0.1	0.1	0	0.1	0	0	0.1	0	0	0	0	0	0	0.1
GSONMT00001454001	2	2.80775	5.7	4.3	4.3	5.4	5.9	5.8	2.8	4.1	3.4	5.3	4.7	4.6	4.6	7.5	2.8	4.3	5.9	3.6	4.2	5	5.4	4.5
GSONMT00001455001	0.8	0.202696	1.4	1.1	0.4	0.6	0.8	0.9	0.3	0.4	0.5	0.9	0.8	1.2	0.4	1.2	1	0.4	0.9	0.1	1	1.3	0.9	0.9
GSONMT00001456001	0.9	0.122018	1.2	0.7	0.8	0.8	0.9	1.4	0.5	0.4	0.3	1	1.1	1.2	0.8	0.6	0.6	0.6	1.1	0.2	0.6	1.1	0.8	0.8
GSONMT00001458001	6	13.0261	13.4	19.4	11	10.5	19.4	15.6	4.2	3.4	12.9	15.2	10	11.3	10.7	16.7	8.7	6.8	10.3	10.7	12	15.4	13.6	16.6
GSONMT00001459001	4.4	4.10492	5	3.1	4.6	5.6	5.8	5.5	4.3	4.5	5.3	4.1	4.3	4.4	6.3	4.3	4.9	3.8	4.2	3.8	4.2	4.5	5.8	5.5
GSONMT00001460001	1.5	1.29926	2.3	2.5	4.7	4.7	2.6	2.4	1.5	1.7	1.5	2.5	3.4	5	1.2	3	1.6	1.1	2.7	1.4	5.8	4.3	2	1.7
GSONMT00001463001	0	0	0.6	0	0	0	0	0.6	0	0	0	0	0	0	0	0.6	0.7	0.7	0	0	0	0.6	0	0
GSONMT00001464001	21.3	23.562	25.6	23.9	45.5	31	31.4	34.5	22.9	23.1	26.2	21.2	31.4	30.8	28.7	41.7	20.3	20.3	28.6	24.7	42.6	51.7	28.1	31.1
GSONMT00001467001	2.5	2.33803	2	2.7	1.5	1.4	2	2	1.9	1.2	2	2.4	2.7	2.6	1.3	2.5	1.4	1.2	1.3	1.4	3.1	2.6	1.6	2.4
GSONMT00001469001	6.6	5.97617	4.2	4.6	5.4	4.7	5.1	4.4	3.4	4.2	5	4.9	5.7	4.1	6.4	4.8	5.7	5.4	3.8	6.4	4.1	4.5	5.5	5.3
GSONMT00001470001	2.8	2.7186	3.2	1.9	2.6	2.7	3	3.1	1.9	3.2	3.1	3.2	2.5	3.2	3.1	3.9	3.5	2.4	3.6	3	2.9	2.7	3.1	2.8
GSONMT00001474001	2.5	0.704181	1.1	1.1	1.3	1.9	1.3	1.3	1.8	0.5	1	1.5	1.5	1.1	2.4	2.7	1.9	0.9	1.3	1.2	1.3	2.4	2.2	1.3
GSONMT00001475001	1.8	1.22179	1.5	2.5	1.9	2.5	2.1	2.3	2	1.6	1.6	1.7	2.4	2.9	2.2	2.9	1.9	1.7	1.6	1.4	2.9	2.6	2.5	2.3
GSONMT00001477001	22.2	24.7441	26.1	28.7	32	28.4	26.4	26.6	23.8	26.2	27.1	28.8	30.9	34.3	26.3	31.7	24.6	24	28.6	23.3	36.2	39.1	28.7	28.6
GSONMT00001479001	16.4	14.6571	13.2	16.2	14.8	16.1	15.1	15.5	13.7	14	15.5	14.9	15.6	15.4	15.7	15.8	13.6	13.9	14.9	14.4	14.8	14.9	16.3	17.8
GSONMT00001481001	8	2.8293	3.5	3.6	3.7	5.7	3.8	4.7	4.7	3.9	3	4.2	3.7	4.2	5.7	2.8	4.3	3	2.8	2.2	3.7	3.4	4.3	3.1
GSONMT00001484001	0.9	1.18551	1.9	0.8	1.6	1.6	1.2	1.8	1.1	1.1	1	1.4	1.8	1.4	1.3	1.7	1	1.2	1.2	1.3	2	1.5	1.8	1
GSONMT00001485001	0.3	1.13456	1.1	1.1	1.7	1.3	0.6	1.2	0.5	0.8	1.1	0.9	0.4	0.9	1	1.4	0.7	0.4	1.1	0.5	1.3	1.1	1.3	0.9
GSONMT00001486001	1.7	2.18739	1.7	2	1.2	1.5	1.8	1.6	1.9	1.4	2	1.7	1.1	1.6	1.4	1.4	1.5	2	1.5	1.6	1.6	1.6	1.9	2.9
GSONMT00001488001	1.1	0.674216	1.3	1.3	1.1	0.9	0.9	1.2	0.7	1	0.8	0.7	0.9	1.5	1	1.4	0.8	0.9	0.4	0.5	0.9	1.3	1.2	0.9
GSONMT00001489001	3.5	3.55017	3.4	3.6	3.3	3.7	2.7	3	3	2.8	3.1	2.2	3.3	3.5	2.8	3.5	2.1	3	2.8	2.4	3.4	3.9	2.9	3.1
GSONMT00001491001	2.8	3.01792	2.9	3.3	2.5	3.7	2.6	3.2	2.8	3.2	1.8	2.8	3.2	3.4	3.4	2.5	3	1.7	2.7	2.2	2.5	3.5	2.5	2.2
GSONMT00001493001	8.6	11.6998	8.8	6.2	8.4	11.6	11.5	14.2	10.9	11.3	10.6	7.5	17.3	4.4	14	15	11.4	5.9	4.2	8	8.2	9.5	11.8	6
GSONMT00001495001	1	0.886657	1.1	0.6	1	0.9	1.5	1.9	0.9	0.8	0.7	0.9	1	0.5	0.9	0.9	0.9	0.9	0.4	0.7	0.7	1	0.7	0.7
GSONMT00001497001	10.1	10.7728	8	8.5	11.2	11.3	9.6	9.8	11.7	10.5	9	9	12.8	11.4	11.4	7.9	11.2	12.2	11.1	11.3	10.1	10	10.3	11.4
GSONMT00001500001	0.6	0.174671	0.9	0.7	0.5	0.7	0.6	0.8	0.5	0.7	0.6	0.7	0.5	0.4	0.7	1.1	0.9	0.8	0.5	0.2	0.6	0.7	0.6	0.5
GSONMT00001502001	3.7	0.433886	3.2	1.6	0.6	1.9	2	1.1	1.8	2.9	1.3	2.2	3	3.8	2.8	2.6	3.6	1.1	2	0.4	1.5	2	1.7	1.8
GSONMT00001503001	23.2	18.9345	10.8	15	9.4	14.7	9.4	10.8	20.4	18.2	12.7	16.7	16.5	10.1	10.7	14.3	20.2	20	11.7	19.7	8.5	10.1	14.5	12.5
GSONMT00001505001	2.1	1.35355	1.7	1.5	1.8	1.9	1.7	1.2	1.4	2.7	1.2	1.7	1.9	1.5	2	1.3	1.9	2.4	1.7	2.1	1.5	1.5	1.3	1.7
GSONMT00001506001	4.7	3.23348	5	3.6	3	2.9	4.5	3.5	5.2	3.2	2.9	4.7	5.7	4.9	3.5	3.4	2.8	3	2.6	2.2	2.5	3.6	3.3	2.6
GSONMT00001507001	0.4	0.409055	0.7	0.5	0.9	0.9	1.6	1.1	0.8	0.4	1.1	1.4	0.9	0.6	1.4	0.7	1.6	1.4	1.2	0.7	1.4	0.9	1.4	1.4
GSONMT00001508001	4.1	3.10492	6	3	3.2	4.1	4	2.9	4.6	3.3	3.8	5.2	3.8	3.6	3.5	4.8	4.1	3.3	3.1	1.8	4.5	3.2	4.8	5.7
GSONMT00001510001	1.8	0.901884	1.9	1.9	1.3	2	1.8	1.9	1.5	1.8	1.5	2.1	1.7	2.3	1.8	2.4	1.5	1.2	1.7	0.7	1.8	1.9	1.6	1.3
GSONMT00001511001	16	18.4984	14.4	17.2	23.5	20.3	17.5	19.1	13.5	15.8	13.6	14.8	17.1	18.1	17.4	18.5	14	16.4	16	17.7	21.5	21.4	17.5	16.9
GSONMT00001512001	1.2	1.98624	1.8	2	2.7	2.8	2.4	2.7	1.4	2.3	1.4	1.8	2.6	2.4	2.8	3	2.2	1.2	1.9	1.7	2.6	3.2	2.7	2.5
GSONMT00001513001	0.3	0.521187	0.8	0.5	0.1	0.3	0.4	0.6	1	0.5	0.3	0.1	0.3	0.6	0.5	1.1	0.7	0.7	0.7	0.7	0.1	0.8	0.5	0.8
GSONMT00001515001	41.9	44.0678	53.3	48.7	45.5	48.6	48.3	43.2	40.7	44.9	38.3	44.1	47.1	48.4	50.8	45.7	39.9	59.3	53.8	56.6	50.8	41.2	54.3	55.6
GSONMT00001517001	1.1	1.43535	0.8	1.3	0.6	1	1.4	0.9	0.6	1.1	1.2	1.5	0.8	0.8	1.2	0.7	1.6	0.5	1	0.6	0.5	0.7	1.5	1.2
GSONMT00001518001	14.2	15.6459	13.9	16.2	16.7	18.1	17.7	17	22.1	14.8	13.7	15.7	21.2	23.3	13.2	16.2	17.7	15.3	16.7	11.5	20	18.5	13.3	15.5
GSONMT00001522001	3.6	3.59143	4	4.4	4.1	4.4	3.6	3.8	3.6	4.6	4.3	3.5	4.1	3.8	4	3.2	3.9	4.5	3.5	3.4	3	3.5	4.9	3.7
GSONMT00001523001	0.5	0.891118	1	0.5	0.4	0.8	0.8	0.6	0.7	1.6	0.9	1.2	2.1	1.7	0.3	0.7	0.9	0.4	0.9	0.2	1.1	0.4	0.8	0.6
GSONMT00001526001	0.8	0.995394	1.7	1.5	1.2	1.3	1.4	1.3	0.8	0.8	1.4	1.4	0.9	1	1.3	1.5	1.1	1	1.6	1	1.3	1.3	1.4	1.4
GSONMT00001527001	170.5	143.614	102.5	131.4	159.5	116.5	122.4	134.3	139.1	150.3	120.4	107.9	146.3	156.3	108.3	149.1	119.8	134.5	128.3	126.6	163.4	176.2	124.7	122
GSONMT00001530001	10.8	8.84412	11.4	10.2	12.3	9.7	9.3	10.8	9.8	11.2	9.4	9.3	13.8	11.1	9.5	12.5	8.8	10.6	8.8	10.4	15.4	12.3	9.5	10.1
GSONMT00001531001	0.6	0.865009	1.3	1.5	1.5	1.1	1.1	1.7	0.7	0.8	0.9	1.3	1.1	1.3	1	1.8	1.1	1.2	1.3	0.5	1.9	1.9	1.3	0.9
GSONMT00001533001	0	0	0	0.1	0	0	0	0	0	0.1	0.1	0	0	0	0	0	0	0	0	0	0	0	0	0.1
GSONMT00001534001	8.7	7.27108	5.6	5.5	7.3	8.4	7.9	7	5.9	5.8	5.8	5.4	5	4.7	8.6	6.3	6.6	6.2	5.5	7	6.2	5.5	8	7.2
GSONMT00001535001	5.1	4.69873	5.3	5.6	4.3	4.1	4.5	3.6	4.7	4.8	5.4	5.2	4.1	3.8	4.2	4.1	4.1	5.2	6.6	4.6	4.2	3.8	4	4.5
GSONMT00001538001	4.4	7.0752	5.9	9.4	5.4	7.4	9.4	7.8	6.8	5.9	10.3	7.2	5.1	4.6	6.8	7.1	6	6.6	6.8	8.6	5.4	5.7	8.1	8
GSONMT00001539001	2	3.37108	2.7	5.5	2.5	3.9	4.2	3.1	5.1	3.5	5.2	3.1	3.5	2.5	4.4	3.7	1.2	3.8	2.7	2.9	2.5	4.3	5.5	3.6
GSONMT00001540001	1.3	1.03448	1.8	1.4	1.3	1.2	1.8	2.2	1	0.7	1.2	1.3	1.1	1.3	1.6	1.8	1.6	1.3	1.4	1.2	1.4	2.1	1.5	1.6
GSONMT00001543001	6.6	6.23045	5.5	5	4.7	5.5	4.8	5.3	6.1	6.5	5.2	5.7	5.5	6.3	3.8	5	6.4	6.2	4.1	5.9	4.7	5	4.2	4.9
GSONMT00001547001	9.8	3.84811	1	0.3	2.1	2.9	1.3	1.9	6.7	3.9	1.7	0.3	4	1.8	1	0.9	1.7	3.2	0.6	3.6	3.6	1.6	1.7	1.4
GSONMT00001548001	1.6	1.29869	0.9	1.5	1.7	1.2	1.2	1.9	1.6	0.7	1.1	0.8	1	1.1	0.9	2.7	1.4	0.7	0.8	1.1	1.5	2	2.4	1.1
GSONMT00001550001	0.1	0	0.2	0.2	0	0.1	0.1	0	0.2	0	0.1	0.2	0	0.1	0	0.1	0.1	0	0.1	0.1	0	0.7	0.1	0
GSONMT00001551001	0.7	0.51209	0.4	0.5	0.6	0.6	0	0.5	0.8	0.6	0.5	0.3	0.4	0.5	0.5	0	0.1	0.2	0.6	0.2	0.6	0.6	0.3	0.5
GSONMT00001552001	0.6	0.48701	0.4	1.3	1.3	0.7	0.9	0.8	0.7	1	0.6	0.5	1.2	1	0.3	0.6	0.5	0.7	0.3	0.4	1.3	0.7	0.7	0.8
GSONMT00001553001	1.4	0.914202	1.3	1.3	1.1	1	1	0.7	0.9	0.8	0.9	1	1.5	1.2	0.9	1.1	1.3	0.7	1.1	0.7	0.8	1.1	1	1.1
GSONMT00001554001	1.1	1.27102	0.7	1.6	1.9	2.4	0.9	0.8	1.9	1.4	1.4	0.9	1.4	1.2	0.9	1.7	0.9	1.2	1	1.4	1.9	1.9	1.4	0.8
GSONMT00001555001	6.9	6.44229	6.2	6.8	8.7	7.2	7.4	8.1	5.1	6.5	4.7	6.1	8.5	8.4	6.8	8.5	5.6	6.4	6.2	5.6	8.8	9.9	7.1	6.8
GSONMT00001556001	1.9	2.19976	1.8	1.5	1.4	1.8	1.7	1.9	1.3	0.9	2.5	1.9	1.5	1.3	1.6	1.6	1.5	1.2	1.8	1.1	1.1	1.5	1.7	2
GSONMT00001557001	0.5	0.148368	0.4	0.3	0.5	0.8	0.4	0.3	0.2	0.4	0.3	0.3	0.7	0.6	0.2	0.4	0.4	0.3	0.7	0.1	0.4	0.8	0.3	0.3
GSONMT00001558001	0	0.0844042	0.3	0.3	0.5	0.2	0.1	0.1	0	0.1	0.1	0.3	0.2	0.3	0	0.3	0.2	0.1	0.2	0.1	0.2	0.3	0.3	0.3
GSONMT00001561001	0.7	0.88432	0.9	0.6	1.6	1	1.1	1.3	0.7	0.4	0.9	0.8	1.3	0.7	1.3	0.9	0.5	0.5	1.1	0.4	0.9	1.8	0.4	0.8
GSONMT00001563001	5.9	5.22137	5.3	5.5	5.2	6.9	6.2	7	4.8	5	5.7	5.7	6.1	5.9	5	5.5	6.6	4.8	5.7	3.9	4.9	5.7	4.8	5
GSONMT00001564001	6.4	5.79925	6.2	6.9	8.2	6.2	7.8	8.3	5.6	5	5.5	6.2	6.1	7.1	5.7	7.8	7.7	6.6	7.1	6.6	6.4	8.7	6.6	7.4
GSONMT00001566001	30	29.2597	34.4	32.3	29.2	30	30.1	28.4	29	28.5	33.1	34	29.1	29	30.9	31.5	26.4	24.9	35.2	25.9	28.5	31.9	27.6	28.8
GSONMT00001568001	12.9	14.1997	15.9	16.3	17.6	18.1	15.7	16.2	13	13.5	17.4	15.2	13.8	13.1	17.5	15.9	16.9	17.2	16	17.3	14.6	12.4	17.8	18.3
GSONMT00001570001	9.1	7.11789	10.4	10.1	9.5	9.9	9.8	10.6	7.6	8.5	8.2	9.6	9.6	10.4	9.7	12.7	10.1	7.4	9.5	6.1	8.7	11.1	9.2	8.3
GSONMT00001571001	0.4	0	1.5	1	0.8	0.9	0.7	0.6	1.7	0.6	0.8	1.2	1.2	1.5	0.5	1.1	1.2	0.3	1.1	0.8	1.7	0.9	0.7	0.4
GSONMT00001573001	41.9	36.2329	35.7	36.9	47.1	40.3	39.4	36.6	34.5	39.7	32.5	32.4	40.2	37.4	35.9	39.4	31.5	41.2	38.5	43.2	43.1	41.9	32.9	35.9
GSONMT00001575001	25.1	21.8374	29.4	26.6	20.4	24.8	26.4	27.8	27.2	29	30.5	31.5	33	33.1	24.3	24.1	30.3	29	24.7	23.8	22	31.6	34.2	25.2
GSONMT00001576001	0.9	1.29586	1.3	0.6	0.7	1.8	1	1.2	1.5	1.3	0.6	1	0.9	1	1.4	1.3	0.8	0.6	0.7	0.7	1.7	0.9	1.3	1.1
GSONMT00001577001	5.3	5.84113	7.6	7.7	8.2	6.3	7.3	7.2	5.1	5.3	7.1	7.2	5.5	5.4	9.5	7.4	5.6	7.1	7.8	8.2	5.7	7.6	7.4	7.8
GSONMT00001578001	0.6	0.435161	0.6	0.5	0.6	0.8	0.8	0.7	0.4	0.5	0.6	0.6	0.6	0.3	0.7	0.5	0.3	0.5	0.6	0.6	0.5	0.6	0.6	0.7
GSONMT00001579001	0.1	0.312918	0.4	0.4	0.1	0.2	0.2	0.2	0.1	0.2	0.1	0.4	0.7	0.4	0.2	0.4	0.4	0.3	0.1	0.3	0.2	0.6	0.3	0.3
GSONMT00001580001	0.9	1.09081	1.2	0.4	1.6	1.9	0.5	1.3	1.2	1.1	0.8	2.6	1.2	2.4	1.6	2.3	1.9	1.5	1.6	1.2	1.3	2.1	1.8	1.7
GSONMT00001583001	2.9	2.92097	2.8	3	3.8	2.9	3.5	2.8	2.5	3.1	2.9	2.9	3.2	2.8	2.2	2.1	2.7	2.8	3.2	2.6	3.1	2.7	2.9	2.6
GSONMT00001587001	0.3	0.142554	0.1	0.5	0.2	0.4	0.2	0.2	0.2	0.5	0.6	0.6	0.6	0.7	0.1	0.5	0.5	0.3	0.5	0.4	0.4	0.2	0.4	0.4
GSONMT00001588001	0.2	0.0399196	0.3	0.2	0.1	0.2	0.1	0.1	0	0.1	0.1	0.2	0.2	0.1	0.3	0.1	0.2	0	0.2	0	0.2	0.1	0	0.2
GSONMT00001592001	0	0	0	0	0	0	0	0	0	0.1	0	0	0.1	0	0	0	0	0	0.1	0	0	0	0	0
GSONMT00001593001	5.7	4.97988	6.5	5.1	3.5	5.2	4.8	5.4	6	5.7	5.5	6.2	5.2	5.6	4	5.4	5.7	4.9	5.1	4.1	4.9	4.7	5.6	3.3
GSONMT00001594001	0.6	0.464383	0.8	0.7	0.7	0.7	0.8	0.8	0.5	0.5	0.5	0.8	1	1	0.9	1	0.7	0.4	0.7	0.4	0.7	1	0.7	0.7
GSONMT00001596001	0	0	1.1	0	0	0.7	0	0.4	0	0.4	0	1.1	0	1.1	0	0.4	0	0	0.4	0.4	0.4	0.8	0	0
GSONMT00001597001	3.2	4.01466	4.3	5.2	4.8	3.8	7.8	6.9	2.8	3.1	3.9	3.5	3.9	3.1	4.8	7.2	2.9	3.2	4	3.2	4.8	5.1	4.5	4.7
GSONMT00001599001	4.4	1.91032	2.5	3	4.1	2.8	2.3	3.3	4.8	2.6	2	2.9	3.1	4	1.4	2.6	1.7	2.8	3.4	2.4	3.4	3.3	2.2	2.2
GSONMT00001602001	0.5	0.203913	0.3	0.7	0.3	0.3	0.3	0.5	0.2	0	0.4	0.3	0.2	0.3	0.7	0.1	0.5	0.3	0	0	0.3	0.3	0.1	0.3
GSONMT00001609001	3.3	3.72639	4.8	3.8	3.9	4.7	4.3	4.3	3.5	4	4	4.5	2.7	3.9	4.8	4.3	4.6	4.1	4.1	4.3	3.2	4.1	3.8	4.7
GSONMT00001610001	4.3	2.08152	3.7	3.9	3.6	3.8	3.3	3.7	3.6	3.4	2.9	3.4	4.1	4.2	3.1	3.4	3.2	3	3.7	2	3.8	3.3	2.9	3
GSONMT00001614001	0.4	0.40811	0.6	0.7	0.5	0.5	0.8	0.7	0.6	0.3	0.5	0.5	0.9	0.4	0.9	0.6	0.3	0.5	0.7	0.6	0.3	0.8	0.7	0.6
GSONMT00001615001	1.3	1.08212	1.4	1.4	1.3	1.3	0.8	1.3	1	1.3	0.6	1.3	1.6	1.4	0.9	1.7	1.7	1.1	1.2	0.4	1.2	1.5	1.4	0.8
GSONMT00001616001	1.2	0.394577	1.3	0.8	1	1.3	0.6	1	0.7	0.8	1.2	1	1.2	1.1	0.8	1.6	1.2	0.8	1.2	0.6	1	0.7	0.9	1.2
GSONMT00001619001	4.8	3.39075	5.2	4.5	3.2	4	3.8	4.1	3.9	5.3	3.9	5.1	3.9	4	3.5	4.5	4.9	4.1	4.8	3.8	3.3	2.6	3.9	3.6
GSONMT00001620001	5	4.34363	4.3	4.4	6	5.8	5.3	5.8	4.4	5.5	4.6	4.4	5.2	5.3	5.1	4.5	5.2	5.2	4.5	3.5	5.3	5.8	5.1	5.3
GSONMT00001622001	1.3	0.628733	1.1	0.6	1.8	0.5	0.5	2.2	1.5	0	1.2	1.1	0	0.5	0	0.6	0	0.7	1.3	0	0.6	0	0	0.5
GSONMT00001623001	0.4	0.535166	1.1	0.7	0.7	0.9	0.8	1	0.7	0.9	0.7	0.9	1.2	0.8	1	0.9	0.7	0.6	1	0.3	1	1.1	0.6	1
GSONMT00001625001	23.2	23.6523	19.6	19.5	37.6	27.1	26.1	28.7	22	21	16.7	15.8	31.1	31.3	22.4	31.9	18.6	22	19.6	21.4	40.7	39.8	25.4	26.3
GSONMT00001627001	4.7	3.54958	4.2	4.3	4.7	4.9	3.6	4.7	4.5	4.5	3.8	4.2	4.7	4.8	3.4	4.6	4	3.8	4.3	2.6	4.6	5.4	4.1	4.3
GSONMT00001629001	7.8	8.18207	6.6	7.8	10.2	7.1	8.2	7.7	7.6	7.1	6.5	6.5	8.2	7.2	6.2	7.2	6	8.1	7.7	6.8	9.8	7.9	8.6	7.5
GSONMT00001630001	1.9	1.57768	1.6	1.6	2.1	1.7	2.2	2.1	1.5	1.2	1.7	1.5	2.3	2.3	2.3	2.3	1.4	2.1	1.8	1.5	1.7	2.7	2	2.4
GSONMT00001631001	3.8	2.17499	4.2	5.1	2.9	3.6	3.4	3.4	4.1	4.2	3.4	3.3	4	4.8	2.7	3.9	3.6	2.8	3.4	2.3	3.6	3.8	3	2.8
GSONMT00001635001	0	0	0	0	0	0	0.1	0	0	0	0	0	0.1	0	0	0	0	0	0	0	0	0	0	0
GSONMT00001637001	0.6	0.424542	0.4	0.3	0.7	0.4	0.6	0.3	0.3	0.5	0.2	0.5	0.4	0.5	0.4	0.7	0.5	0.2	0.4	0.4	0.5	0.3	0.6	0.3
GSONMT00001638001	1.3	0.331639	0.7	0.4	0.6	1	0.7	0.5	0.6	0.4	0.5	0.8	0.6	0.5	0.7	0.6	0.8	0.5	1	0.2	0.4	0.6	0.3	0.7
GSONMT00001640001	1.6	1.12121	1.3	0.7	0.9	1.3	1.3	2	1.6	0.9	1.7	1.7	1.4	1.3	1.2	1.3	2.3	1.2	0.9	0.6	1.4	1.3	1.3	1.1
GSONMT00001641001	0.6	0.785916	0.5	0.3	0.7	1.2	0.5	1.1	0.7	0.9	0.6	0.5	0.3	1.1	0.7	0.6	1.5	0	1.1	0.3	1.1	0.9	1.1	0.4
GSONMT00001642001	14.3	18.3379	14.9	19.1	18	19.2	16.8	19.6	17.5	18.2	14	15.8	16.7	18.2	14.5	18.8	14.4	16.3	15.9	18.2	18.9	20.5	16.1	16.8
GSONMT00001644001	0.1	0	0	0.1	0.1	0.1	0	0.1	0	0	0.1	0	0.1	0	0.1	0.1	0.1	0.1	0	0	0.1	0.1	0	0
GSONMT00001647001	1.6	0.332207	0.5	0.5	0.5	0.5	0.8	0.6	1.2	0.5	0.6	0.8	0.4	0.6	0.6	0.5	0.7	0.8	0.6	0.7	1	0.7	0.5	0.7
GSONMT00001648001	1.6	0.882678	1.3	1.3	1.1	1.4	1.4	1.3	0.4	1.2	1.5	0.9	1.1	1.3	1.4	1.7	1.8	0.9	1.8	0.9	1.2	1.1	1.6	1.1
GSONMT00001649001	1.8	0.781494	3.1	1.9	1.3	1.6	1	1.7	1.6	2.1	1.5	2.1	4.4	3.5	1.9	1.6	2.1	1	1.7	0.9	1.7	1.5	1.3	1
GSONMT00001651001	0.1	0.138861	0.5	0.4	0.8	0.4	0.8	0.5	0.5	0.1	0.7	0.6	0.4	0.5	0.5	0.9	0.1	0.3	0.6	0.1	0.7	1	1	0.8
GSONMT00001652001	3.1	2.3905	2.3	3	4	3.5	3	3.3	3.2	4.5	3.4	3.1	3.9	3.5	2.3	4.5	3.9	3.6	4.9	2.8	3.5	4	2.8	2.3
GSONMT00001653001	8.6	5.40371	6	4.5	6.3	7.1	5.5	6.4	6	7	5.4	6	7.6	6.4	4.4	5	7.3	6.1	5.6	5.4	5.6	7.5	6.6	7
GSONMT00001654001	0.1	0.124479	0.4	0.4	0.2	0.1	0.3	0.1	0.1	0	0.1	0.3	0.3	0.1	0.3	0.3	0.2	0	0.1	0.1	0.3	0.2	0.2	0.3
GSONMT00001658001	0	0	0	0	0	0	0	0	0	0	0	0	0	0	0	0	0	0	0	0	0	0	0	0
GSONMT00001661001	0.6	0.342945	0.6	0.9	0.2	0.5	0.5	0.1	0.5	0.7	0.3	0.8	0.2	0.3	0.2	0.2	0.4	0.2	0.6	0.2	0.2	0.4	0.3	0.3
GSONMT00001662001	0.1	0.342945	0.4	0.1	0.1	0.2	0.1	0.2	0.3	0.3	0.1	0.7	0.1	0.2	0.1	0.6	0.1	0	0.2	0.1	0	0.1	0.1	0.1
GSONMT00001664001	0.2	0.196821	0.2	0.5	0.2	0.5	0	0.2	0	0	0.2	0.2	0.8	0	0	0.4	0.2	0.4	0	0.2	0	0.7	0.4	0.2
GSONMT00001666001	0.6	0.118712	0.3	0.3	0.1	0.4	0.5	0.3	0.3	0.2	0.4	0.2	0.2	0.1	0.2	0.4	0.3	0	0.1	0	0.5	0.1	0.2	0.1
GSONMT00001670001	0.1	0.0634017	0	0.1	0.2	0	0	0	0	0.1	0	0.1	0	0.1	0.1	0	0	0	0.2	0.1	0.1	0.1	0.2	0.1
GSONMT00001671001	1.7	1.46253	0.8	1.4	2.2	3	2	1.6	2	1.9	1.1	1.1	2.3	2.1	2.4	1.8	1.6	1.8	0.9	1	3	3	1.7	1.4
GSONMT00001673001	22.2	41.6812	41.6	45.6	39.8	35.8	41.5	48.1	29.6	36.9	44	46.5	27	32.1	55.5	53.1	40.1	35.6	35.7	43.4	36	46.2	47.3	52.5
GSONMT00001675001	2306.5	2650.27	1650.4	2022.1	1581.4	1309.1	1855.4	1475.9	1572.4	934.9	1595.6	1658.9	1186.9	1280	1020.8	1526.3	1210.3	1244.4	1822.5	1471.7	1195.4	1639.4	1996.3	1682.3
GSONMT00001676001	0.5	0.595642	0.6	0.4	1.1	0.9	0.6	0.9	0.7	0.8	0.7	0.7	0.7	0.5	1	0.6	0.6	0.8	0.5	0.4	0.9	1.1	0.6	0.8
GSONMT00001677001	1.8	1.38	1.1	1.3	1.3	1.5	1.2	1.3	1.5	1.6	1.3	1.4	1.5	1.9	1.4	1.6	1.2	1.5	1.5	1.2	1.3	1.4	1.2	1.4
GSONMT00001680001	8.2	5.72888	7.9	8.3	7.3	9.3	7.7	8.2	8.6	9.3	7.5	9.3	9.8	9.5	8.9	9.7	9.6	7.9	8.7	5.3	8.3	9.2	8	8
GSONMT00001684001	173.7	238.091	225.2	288	133	82.1	301.1	291.4	110.2	84.3	189.1	198.6	121.8	199	173	344.7	76.3	105.8	174.7	142	187	322.8	253.7	271.8
GSONMT00001685001	192.8	273.004	171	229.8	75.2	49.9	203.5	168	126.2	86.3	149.1	165.1	85.6	138.9	113.2	215.4	69.4	132.2	151	183.1	127.2	177.2	193.7	156.5
GSONMT00001687001	1.1	0.451559	0.9	0.6	0.7	0.4	0.8	0.8	0.3	0.5	0.6	0.6	0.3	0.4	0.4	0.7	0.6	0.3	0.7	0.6	0.5	0.5	1	0.7
GSONMT00001688001	4.6	3.33098	4.1	4	4	4.3	5.1	4.9	4.4	3.9	4.1	4.3	5.4	4.7	4.6	5.6	3.9	3.8	5	4.4	4.2	5	4.7	5.7
GSONMT00001690001	0	0.125052	0.1	0	0	0.1	0.1	0.1	0.1	0	0.1	0.1	0	0.1	0.2	0.1	0	0	0	0.1	0	0	0	0.1
GSONMT00001693001	1.9	2.05146	2.5	2	2.5	3.1	2.3	3.2	1.8	3.3	2.1	2	2.8	2.2	2.1	3	3.9	2.5	2.3	2.1	1.8	2.5	2	2.7
GSONMT00001694001	2.1	2.51794	3	2.4	2.4	1.9	2	2	2.1	2.6	1.8	2.6	2.7	2.7	2.8	2.7	1.8	1.4	2.8	2.7	2.3	3.2	2.3	2.6
GSONMT00001695001	0.3	0.157183	0.5	0.2	0.3	0.3	0.6	0.7	0.2	0.2	0.4	0.5	0.2	0.5	0.4	0.9	0.4	0.2	0.6	0.4	0.3	0.7	0.4	0.5
GSONMT00001697001	7.6	11.747	8.9	6.7	9.5	10	7.3	9.8	5.5	5.3	3.1	5.5	7.3	8.6	8.2	6.6	8.2	15.6	6.3	9.5	9.3	11.4	10.5	6.8
GSONMT00001698001	0.5	0.146343	0.9	0.8	0.6	1	0.9	0.9	0.8	0.4	0.5	0.6	1.1	1.2	1	1.1	0.7	0.5	0.8	0.4	1.1	1.3	1.2	1
GSONMT00001700001	1.2	0.868697	1.4	1	1.3	1.8	1.8	1.1	1.4	1	1.7	1.2	1.3	1.3	1.4	1.6	1.1	1	1.5	1.4	1.7	1.2	1.5	1.2
GSONMT00001701001	0.5	0.138015	0.8	0.6	0.8	0.5	0.5	0.5	0.3	0.9	0.6	0.6	0.3	0.5	0.8	0.6	0.2	0.4	0.3	0.2	0.6	0.8	0.7	0.7
GSONMT00001702001	0.8	1.11578	1.6	1.9	0.3	0.8	1.3	1.1	1.3	0.5	1.1	1.6	2	1.5	1	1	0.3	1.2	1.6	0.8	1.8	1	1.6	1.6
GSONMT00001703001	2.7	2.02622	1.7	2.6	4.3	3.4	2.5	2.2	1.8	3.1	1.9	1.9	3.5	4.1	2.3	3	1.8	2.3	2.1	1.5	3.2	2.2	2.7	2.3
GSONMT00001706001	0.2	0.748244	0.3	0.4	1.2	1.4	0.2	0.3	0.9	1	0.2	0.4	1.7	1.3	0.3	0.3	0.7	0.6	0.4	0.1	1.1	0.9	0.5	0.2
GSONMT00001710001	0.6	19.165	15.1	15.9	12.9	14.2	76.9	65.8	41.6	18.6	27.8	28.2	68.4	170.9	44.7	126	13.5	21.5	11.9	16.3	56.1	97.3	86.5	75.7
GSONMT00001711001	0	0	0	0	0	0	0	0	0	0	0	0	0	0	0	0	0	0	0	0	0	0	0	0
GSONMT00001712001	14.7	9.39018	12.4	11	13.8	7.7	7.8	10.7	8.3	10.4	10.1	9.7	7.4	10.4	6.5	12.1	10.2	9.2	12.3	12	11.4	9.6	9.4	8.3
GSONMT00001713001	0.2	0.0644854	0.1	0	0.1	0	0.1	0.1	0	0.1	0	0.1	0	0.1	0	0.1	0.3	0.1	0	0.1	0	0.1	0	0.1
GSONMT00001714001	9	5.96909	7.7	7.1	5.8	7.1	6.2	6.3	7.1	8	6.8	7.2	6.6	7.1	5.8	6.4	7.9	6.2	6.9	5.5	5.5	6.2	6.2	6.6
GSONMT00001715001	0	0	0	0.2	0	0.1	0.2	0	0.1	0.1	0	0.1	0	0.2	0.2	0	0	0	0	0	0.3	0.2	0.2	0.1
GSONMT00001716001	4.6	4.69214	3.6	5	3.9	3.6	4.1	5	4.1	3.4	4.2	4.1	3.6	3.8	3.7	4.5	3	3.6	3.8	3.7	3.6	4.4	3.4	4.5
GSONMT00001718001	0.2	0.748244	0.5	0.7	0.5	0.3	0.6	0.2	0.2	0.4	0.2	0.6	0.2	0	0.2	0.8	0.5	0.4	0.9	0.4	0	0	0.6	0
GSONMT00001719001	0	0.072084	0	0	0.1	0.1	0	0.1	0.2	0	0	0	0.1	0.2	0.1	0.1	0.4	0	0.1	0	0	0.1	0.1	0
GSONMT00001721001	2.2	1.39195	2	2.2	1.6	1.8	2.3	2.1	1.4	2.6	2	1.9	1.6	2.3	2.2	2.8	1.9	1.2	2.4	1.5	1.7	1.7	2.2	2.6
GSONMT00001722001	389	459.483	396.4	418.7	470.8	462.5	465.5	455.7	370.3	395	432.4	385.2	422.6	387.2	444.1	417.1	424.3	445.4	412.7	472	458.1	433.1	477.1	452.7
GSONMT00001723001	4.2	4.16633	4.5	4.1	3.2	3.7	3.3	3.4	4.3	4.4	4.4	4.3	4.3	4.4	4.1	4.4	4.5	3.8	4.3	3.4	3.8	3.5	3.1	3.5
GSONMT00001724001	5.6	5.30373	5.2	5.2	6.6	6.9	8.8	6.2	4.8	6.5	5.5	5.8	4.9	4.7	7.5	6.6	4.4	6.4	5.7	7.2	4.5	5.1	6.1	6.2
GSONMT00001725001	0.7	0.621824	1.3	1.1	0.8	0.7	1.1	0.7	1	1.2	0.9	1.5	1	1.3	1.4	1.1	1.3	0.7	1.2	0.6	0.9	1.3	0.9	0.8
GSONMT00001726001	6.4	5.35821	4.8	4.9	3.9	3.9	3.3	4.2	6.2	6.2	3.8	5.1	4.9	5.1	3.4	5.1	4	4.8	4.5	3.7	3.8	4.8	3.5	4.1
GSONMT00001727001	0.7	0.17546	0.6	0.3	0.1	0.7	0.4	0.4	0.3	0.3	0.3	0.5	0.2	0.5	0.6	0.2	0.1	0.3	0.4	0.4	0.3	0.8	0.4	0.7
GSONMT00001730001	0.9	0.662201	0.9	0.9	1.2	1.3	0.9	1.5	0.7	0.5	1.1	0.8	0.8	1	1	0.9	0.9	0.9	1	0.9	1.3	1	0.5	1.3
GSONMT00001731001	18	13.8827	23.3	20.8	20.5	21.7	19.9	20.7	15	16	17.2	18.8	18.6	20.8	17.2	19.2	18.1	15	19.7	11.9	17.2	17.5	17.7	16.8
GSONMT00001733001	10.5	6.62724	8.7	9.4	10.4	9.5	10	10.8	8.3	9.3	8.3	8.1	13.1	13.8	7.9	10.3	8	8.2	7.3	7.2	10.9	12.1	7.6	9
GSONMT00001735001	1.3	1.7619	2	2	2.2	1.9	1.9	3.3	1.3	1.8	1.9	1.6	2	2.5	1.8	3	2	1.4	1.7	1.6	2.5	2.3	2.1	2
GSONMT00001736001	2.4	3.0587	5.8	5	6.9	6.2	8	10	3.3	3.4	5.5	4.4	5.9	6.2	7.8	9.4	4	3.7	4.8	5	9.1	9.5	8	7
GSONMT00001737001	3.1	1.16823	3.8	3.1	2.6	2.4	3.4	4.4	3.2	2.1	2.2	2.5	4.3	3.2	2.3	3.7	3.8	1.9	1	0.7	2	3.7	3.8	3.2
GSONMT00001738001	5.9	7.50979	6.8	7	8.6	7.3	5.5	7.1	8.1	6.7	6.7	7	10.1	11.8	6.2	7.6	6.7	7.2	6.3	6.3	10.4	10.1	7.4	7.4
GSONMT00001739001	2.7	2.62796	3.2	4.7	4.2	5.7	3.8	4.8	3.1	2.2	2.6	4.1	4.1	4.3	3	3.7	3.1	2.3	3.5	2.5	3.7	5.1	3.5	2.4
GSONMT00001740001	1.7	1.54056	2.2	1.7	1.5	2.2	2.1	1.5	1.9	1.4	2.4	2.5	3	1.6	1.5	2.9	2.3	1.3	1.9	1.1	1.6	2.1	2	1.6
GSONMT00001743001	2.5	2.26836	3.3	3.2	1.9	3.7	2.6	3.4	2.4	2.5	3	3.7	2.7	3.4	2.5	3.1	3.2	2.2	3.1	2.1	2.9	2.5	2.8	2.4
GSONMT00001745001	0.1	0.101046	0.2	0	0	0.1	0	0	0	0	0	0	0	0.1	0.1	0.1	0	0	0	0.3	0	0.2	0	0
GSONMT00001748001	0	0.332859	0	0.3	0.2	0.3	0.3	0.1	0.4	0.5	0.3	0.1	0	0.3	0	0.3	0.5	0	0.7	0	0.5	0.3	0.5	0.3
GSONMT00001751001	2.5	1.17615	2.9	2.1	2.6	1.5	1.3	0.8	2.3	3	1.8	2.8	2.1	2.8	1.3	1.8	2.7	2.4	3.3	1.4	2.3	1.1	1.6	1.6
GSONMT00001752001	0.2	0	0.6	0.6	0.1	0.6	0.1	0.8	0.2	0.6	0.6	1	0.3	1.3	0.4	0.7	0	0.3	0.7	0	0.3	1	0.6	0.6
GSONMT00001753001	3.9	4.24985	2.9	4.3	3.2	4.3	3.6	3.6	4.2	4.6	2.4	3.3	4.2	4.8	4.8	3.7	3.4	3.8	3.3	3.5	3.6	3.4	5.3	3.6
GSONMT00001755001	2.1	2.41971	4.5	3.8	2.7	3.2	2.9	4.5	2.5	2.4	2.6	3.9	2.2	3.5	4.9	4.6	2.6	2.1	4.5	2.6	3.5	6	4.8	3.3
GSONMT00001756001	0.9	0.594153	2.7	2	1.6	1.3	1.8	2.1	0.9	0.8	1.1	2.1	1.2	1.4	2.3	3.3	1.4	0.7	2.2	0.6	2.3	2.2	1.7	1.4
GSONMT00001757001	1.4	1.10548	1.2	1.4	1.4	1.5	1.1	0.8	0.9	1.3	0.8	1.3	1.2	0.8	0.7	1.1	1.2	1.5	1	0.6	1.1	0.9	0.8	0.8
GSONMT00001758001	1	1.31573	1.6	1.2	1.8	2.1	1.9	1.7	0.9	0.6	1.3	1.7	1.1	1.2	1.6	1.3	1.1	0.8	1.3	1	0.8	1.6	1.4	1.3
GSONMT00001759001	13.1	11.1897	10.8	11.1	12.5	14.5	12.5	13.6	12.2	12.7	10	10.4	12.9	15	12.3	13.3	9.9	12	10.5	9.9	14.1	14.8	13.1	13.4
GSONMT00001760001	0.2	0.236185	0.1	0.4	0.3	0	0.4	0.3	0.3	0.3	0.3	0.1	0.2	0.4	0.1	0.3	0.2	0.4	0.2	0.2	0.3	0.3	0.3	0.3
GSONMT00001761001	2	0.504588	1.4	1.6	1	1.2	1.8	1.4	0.8	1.8	0.9	2.3	1.2	1.6	0.6	1.4	1.3	0.8	0.9	1.2	0.8	0.6	0.9	1.9
GSONMT00001763001	0.4	0.569419	0.4	0.4	0.7	0.6	0.7	0.4	0.7	1.2	0.8	0.5	1	0.6	0.3	0.5	0.8	1	0.6	0.4	0.5	0.8	0.8	0.5
GSONMT00001764001	2.5	3.04919	2	2	2	2.1	2.6	2.4	2.9	2	1.8	2.2	2.7	3.7	2.3	2.4	1.8	2	2.3	2.2	2	2.7	2.2	2.2
GSONMT00001765001	5.8	5.78697	4.6	5.1	3.6	5.4	5.1	5.7	5.6	5.1	4.5	5.7	5.1	5.4	3.7	4.8	4.4	4.7	4.9	4.7	4.3	5.1	5.5	4.7
GSONMT00001768001	1.8	1.73882	1.8	2.2	1.8	1.8	2	2.1	1.5	1.3	1.5	1.2	1.4	1.5	2.1	2	1.7	1.4	1.7	1.1	1.8	2.2	1.9	1.8
GSONMT00001771001	4.2	2.46921	4.1	4.1	3	3.7	4.1	2.8	2.9	3.5	3.5	3.6	3.4	4.6	3.7	2.9	4.3	3.2	3.4	2.5	3.8	3.3	3.7	3.7
GSONMT00001773001	1.4	1.41465	2.1	1	1	1.2	0.6	0.9	0.4	1	0.3	0.3	2.2	0.6	1	1	0	2.2	0.7	0.7	2	1.7	0.7	0.3
GSONMT00001774001	0	0	0	0	0	0	0	0	0	0	0	0	0	0	0	0	0	0	0	0	0	0	0.1	0
GSONMT00001775001	25.9	25.364	23.1	24.3	30.3	27.5	26.4	26.7	25.2	29.4	23	25.6	25.9	26	24.8	26.1	25.6	25	26	24.5	26.8	26.6	24.8	25.7
GSONMT00001777001	99.1	97.0045	65.9	85.5	134.8	92.4	79	75.6	79.5	96.3	62.7	69.4	108	114.6	52.4	82.7	72.8	79.1	73.3	75.5	103	89.3	62.1	58.5
GSONMT00001779001	5.3	2.24249	4.7	4.5	3.6	5.5	4.2	4.3	4	3.6	3.8	4.6	4.7	4.6	4.1	5.3	5	3	4.8	2.1	3	4.2	4.6	3.9
GSONMT00001780001	4	1.63885	5.4	3.9	3.6	4.6	3.3	4.1	3	3.1	3.5	4.7	3.5	4.2	4.6	5	3.7	2.3	4.3	1.6	3.7	3.7	4.4	3.3
GSONMT00001782001	9.1	9.19349	9	9.5	6.9	8.4	7.9	7.7	11	10.9	8.8	8.6	10.7	11.6	7.6	8.9	10.7	10.1	8.7	9	8.7	7.9	7	7.4
GSONMT00001783001	6.4	3.30679	5.2	5.7	4.5	4.6	5	4.5	6.1	6.1	4.7	5.9	5.5	8.1	4.1	6	6.1	5.3	4.7	3.2	4.9	5.6	4.5	3.4
GSONMT00001784001	9.8	10.1046	8.9	10.1	10.7	10.9	9.8	10.1	8.3	9.2	7.9	8.4	9.7	9.5	7.9	9.3	8.6	10.3	7.3	10.4	11.2	11.5	10	9.9
GSONMT00001786001	4.6	4.76007	5.2	5.6	8.3	5.5	7	7.9	4.7	4.6	6.2	5	6.3	6.5	5.2	5.8	5.8	5	6.3	5.1	7.4	7.3	6.3	5.8
GSONMT00001787001	8.6	4.96793	10.1	8.7	5.8	9.4	7.1	8.1	6.3	5.4	6.2	8.5	8.3	7.3	7.5	9.1	8.8	4.8	7.9	3.2	5.2	6.7	7.2	5
GSONMT00001788001	10.7	7.88493	11.2	11.5	9.6	10.6	8.8	12.5	10.8	9.6	9.1	11.4	10	9.6	9.5	11.4	9.9	9.2	9.7	7.5	10.4	11	10.9	12.5
GSONMT00001789001	0.8	0.360229	1.6	1.2	1.3	1.7	0.7	1.3	1	0.9	0.6	1.2	1.8	2.2	0.8	1.5	1.1	0.4	1.1	0.4	1.9	1.2	0.5	0.9
GSONMT00001790001	1.5	0.720185	1.3	2.1	1.1	1.2	1.1	1.2	1.8	0.5	0.4	1.1	1	1.8	1.7	0.8	0.7	1.3	0.5	0.5	1.2	1.2	1.5	1.1
GSONMT00001791001	1.4	0.628248	1.9	1.2	1.6	1.4	0.9	1.9	1.2	0.7	1.3	1.5	1.5	1.3	1.8	1.9	1.6	0.8	1.4	0.4	1.3	1.8	1.2	1.3
GSONMT00001792001	28.9	39.9108	20.1	34	44.9	53.2	35.5	29.8	31.5	30.7	25.9	23.4	53.4	38.3	22.1	29	27.4	31.9	32.2	31.2	51.9	33.3	24.5	23.1
GSONMT00001793001	64.4	74.8758	72.4	69.1	85.6	76.9	81.3	83.7	64.2	70.9	76.5	67.6	65.1	62.1	91.1	77.6	75.5	77.3	63.5	84.1	83.2	78.4	77.9	80.2
GSONMT00001794001	37.3	40.2367	37.8	41.6	55.7	47.9	42.3	45.3	37.7	40.1	37.7	37.7	48.5	49.5	40.5	45.9	38.4	39.4	39.2	36.4	49.5	53	39.4	41.8
GSONMT00001796001	0.3	1.03757	0.8	1.2	0.5	0.7	1.1	1.9	0.5	0.5	0.5	0.6	1	1.4	1.1	1.8	0.3	0.2	0.4	0.3	1.5	1.8	1.3	1.8
GSONMT00001797001	0	0	0	0	0	0	0	0	0	0	0	0	0	0	0	0	0	0	0	0	0.1	0.1	0	0
GSONMT00001798001	0	0	0	0	0	0	0	0	0	0	0	0	0	0	0	0	0	0	0	0	0	0	0	0
GSONMT00001799001	0	0	0	0	0	0	0	0	0	0	0	0	0	0	0	0	0	0	0	0	0	0	0	0
GSONMT00001800001	1	0.581961	1.1	0.9	0.5	1.1	0.7	1	1.1	1.1	0.7	0.9	1	1.1	0.7	0.9	0.9	0.6	0.6	0.4	1.3	1.1	1	0.6
GSONMT00001801001	3.1	1.70627	2.2	2	2.1	2.5	2.5	2.2	2.9	2.2	2.2	2.7	2.2	1.7	2.5	2.1	3.3	1.7	2.2	1.9	1.5	1.9	2	2.1
GSONMT00001802001	0.4	1.54885	2.2	3	3.5	2.6	2.6	3.3	0.2	0.6	2.8	1.9	2.6	1.6	2.2	3.1	1.2	0.9	2.7	1.8	2.8	2.9	2	2.1
GSONMT00001805001	0.9	1.0544	1.1	1.2	0.7	1.1	1.1	1	0.9	1	1.1	1.1	0.9	1.3	1.2	1.2	1.2	0.5	1.2	0.3	1	1.6	0.8	1.2
GSONMT00001807001	0.2	0.46918	0.7	0.9	0.7	0.8	0.6	0.6	0.7	0.6	0.6	0.8	0.6	0.6	0.5	0.9	1.1	0.7	0.4	0.2	0.8	0.8	0.8	0.4
GSONMT00001810001	0.5	0.116074	0.7	0.3	0.5	0.3	0.6	0.8	0.3	0.3	0.3	0.4	0.5	0.6	0.3	1.1	0.3	0.1	0.3	0.5	0.5	0.5	0.8	1.3
GSONMT00001814001	3.1	1.75828	3.5	3.4	3.2	4.1	3.2	3.9	1.8	3.7	3.5	2.1	6	3.4	3.9	4.5	3.3	1.9	2.7	1.3	3.7	4.5	2.2	2.1
GSONMT00001816001	0.9	0.790407	1.6	1.6	1	2	1.1	0.8	1.3	1.1	0.9	1.3	2.3	1.7	1.5	2.1	1.8	1.7	1	0.8	1.6	1.5	1.4	1.3
GSONMT00001817001	3.2	0.544096	3.2	2.3	1.9	3.2	1.8	2.5	2.4	2.2	1.7	3.2	1.7	3.7	1.9	2.2	3	1.8	3.2	1.2	2.3	2.3	2.1	1.7
GSONMT00001819001	3.6	1.62751	4.4	3.9	2.3	2.9	3	3.6	3.5	4.7	4	4.3	4.2	5	3.5	3.8	5.2	3.2	4.7	1.7	3.5	3.9	3.1	3.3
GSONMT00001821001	1100.8	932.761	1160.2	1262	886.3	707.1	1343.4	1211.1	850	747	1522.4	1173.7	255	242.8	1364	1384	927.6	938.1	1377.8	1100.2	451.6	749.6	1258.5	1225.2
GSONMT00001826001	47.5	55.1043	49.5	43.9	55.4	51.8	55.5	51.7	43.1	44.4	49.8	40.5	47.9	41.8	53.9	47.8	46.6	57.3	50.7	59.7	64.5	61.7	57	56.6
GSONMT00001828001	0.3	0.334498	1.3	0.3	0.6	1.3	0.7	0.3	1	0.2	0.7	1.6	1.1	1.2	0.3	1.1	0	0.9	0.8	0.2	1	1.1	1	0.3
GSONMT00001829001	0.1	0.181559	0.1	0.1	0	0.2	0.2	0.3	0	0	0.1	0.1	0.1	0.1	0	0.1	0.1	0.1	0	0	0.2	0.1	0	0.2
GSONMT00001830001	0.4	0	0	0	0	0	0	0	0	0	0	0	0	0	0.4	0	0	0	0	0	0	0	0	0
GSONMT00001837001	102.2	92.3882	144	120.4	63.5	83.3	67.6	62.5	175.5	173.5	133.8	147.2	92	102.2	117.6	85.8	158	152.4	145.2	124.2	64.1	75.4	103	98.6
GSONMT00001838001	141.2	182.127	149.8	153.2	170.3	155.7	166.6	171.8	123.5	141.2	149.6	138.3	125.2	133.3	184	157.2	141.6	154.3	145.3	189.7	173.3	170.5	163.7	170.3
GSONMT00001840001	4.2	4.29045	4.3	4.7	5	4.7	4.7	4.6	3.8	4.4	4.8	4.5	4.9	6.1	4.6	4.7	4.5	4.3	4.4	4.3	5	5.2	3.8	4.2
GSONMT00001842001	0.6	0.368039	0.4	0.1	0.3	0.1	0.2	0.3	0.2	0.7	0.2	0.5	0.4	0.3	0.4	0.3	0.1	0.4	0.3	0.1	0.2	0.2	0.5	0.2
GSONMT00001849001	3.9	3.18794	3.6	2.1	2.1	2.4	2.4	2.8	1.9	2.8	1.3	3.3	2	0.3	0.6	2.3	2.2	4	2.9	2.6	2.4	1.5	3.2	1.9
GSONMT00001850001	0.2	0.191008	0.4	0.2	0.2	0.3	0.4	0.2	0.1	0.2	0.3	0.4	0.5	0.4	0.5	0.5	0.4	0.1	0.4	0.1	0.3	0.3	0.2	0.3
GSONMT00001853001	7.8	9.23155	8.1	7.2	9.6	6.8	7.2	7.8	7	7.4	5.6	5	6.8	7.9	5.3	9.8	8.7	9.5	7.3	8	11.1	10.4	6.4	8
GSONMT00001855001	0.5	0.182046	0.9	1.4	0.8	1.1	0.2	0.7	0.7	0.4	0.4	0.9	1.2	0.7	0.8	0.9	0.6	0.3	0.5	0.1	0.3	0.8	0.5	0.3
GSONMT00001857001	1	1.24736	1	0.9	1.3	1.3	1.3	1.2	0.8	1.1	1.3	1	1.2	1.1	1.3	1.1	1	0.7	0.9	1	1.4	1.4	1.4	1.1
GSONMT00001860001	0.2	0	0.5	0.2	0.1	0	0.3	0.4	0.4	0.1	0.3	0.3	0.4	0.1	0.3	0.2	0.1	0.3	0	0.1	0	0.3	0.1	0.4
GSONMT00001863001	1.1	0.476275	1.3	0.8	1.3	1.7	1.7	0.8	1.3	1.1	0.6	0.7	0.9	0.5	0.8	0.8	0.9	0.9	1	0.7	1.3	0.9	0.9	0.7
GSONMT00001864001	2.7	1.66278	3.6	2.7	2.4	2.9	2.7	3.2	2.6	3	1.6	2.6	2.8	3.6	3.1	2.9	3.2	2	2.7	1.3	3	2.7	2.6	1.9
GSONMT00001866001	38.3	26.8454	34.9	35.9	34.7	37.7	32.6	32.3	27.1	40.6	38.3	42.3	34.9	40.3	36.3	42.9	38.3	22.6	32.7	26.5	25.2	36.1	34	37.2
GSONMT00001868001	1.4	0.562345	1.3	0.8	0.9	2.2	1.1	1.1	1.4	0.9	1.3	1.3	0.7	1	0.9	1.4	1.3	0.7	1.4	0.5	0.7	1	1.3	1.1
GSONMT00001870001	18.4	17.4616	17.2	16.8	21.3	17.8	16.7	18.3	16.9	17.7	17	16	19.6	19.3	15.2	18.1	18.7	16.5	16.7	13.8	20.9	21.1	16.6	19.3
GSONMT00001871001	16.8	24.4866	18.9	22.2	20.4	22.4	25	21.8	21.7	21.2	24	29.2	27.7	35.2	21.9	29.3	16.2	24.5	21.3	18.7	26	27.5	24.6	22.8
GSONMT00001872001	8.4	11.936	11.2	12.4	15.8	19.9	13.5	14.3	8.8	9.4	9.3	10.2	21	23.8	14.7	15	10.6	7.9	12	11.1	21.1	17.2	12.3	14.1
GSONMT00001875001	1.6	1.34196	2.9	2.6	1.6	2.3	1.9	2	1.6	1.9	2.3	2.1	1.6	1.7	2.3	1.5	2	1.2	2.2	1	1.7	1.7	1.8	1.4
GSONMT00001876001	1.9	1.90479	2.8	2.6	2	2.8	2.5	3	2.3	2	2.9	2.5	1.7	2.7	3	2.8	2.8	1.9	2.6	1.7	1.6	2.4	2.8	2.4
GSONMT00001878001	7.6	6.26212	6.7	6.2	8.6	8.3	7.1	9.6	6.7	6.6	6	6.6	8.5	9.7	9.3	10.7	8.6	6.7	7.4	6.4	9.3	11.1	8.8	9.2
GSONMT00001880001	11.4	10.395	9.8	9.7	13	9	8.9	9.2	6.7	10.5	10.5	7.1	7.9	7.2	5.9	9.2	8.7	9.8	11.7	9.7	9.2	9.5	8.7	6.7
GSONMT00001881001	0.5	0.0920097	0.2	0.1	0.3	0.2	0.2	0.1	0	0.4	0.2	0.1	0.1	0.2	0.1	0.1	0.3	0.4	0.1	0.1	0.3	0.3	0.3	0.2
GSONMT00001882001	0.8	0.521277	0.6	0.4	0.4	0.6	0.4	0.9	0.4	0.5	0.6	0.8	0.5	0.4	0.8	0.7	0.6	0.6	0.5	0.7	0.4	0.7	0.8	0.5
GSONMT00001883001	41.8	38.1561	33.6	33.7	58	45.2	43.6	50.3	32.7	34.1	31.8	29.6	44.9	48.3	34.3	52.1	32.7	38.3	36.1	37.2	61.9	65.8	41.4	42.3
GSONMT00001884001	4.2	3.3764	3	3.2	5.2	4.1	2.9	3.8	5.5	5.3	2.6	3.2	4.9	5.4	2.6	3.9	5.1	4.3	3.1	2.4	6.2	6.4	2.3	2.8
GSONMT00001885001	9.8	7.71627	4.6	4.4	8	5.9	6.3	5.4	7.7	7.1	4.7	3.6	8.5	7	4.8	6.5	7.1	8	3.5	5.2	8.9	11.4	5.2	4.8
GSONMT00001887001	14.2	4.66492	4.9	4	2.9	4.2	2.8	3.6	11.3	4.8	3.6	3.6	5.8	6	4.1	3.7	4	7.6	3.2	5.7	4.2	3.8	3.5	3.4
GSONMT00001890001	1.2	1.05245	1.4	1.1	1.5	1.9	1.6	1.3	1.4	1.5	1.4	1.4	1.6	1.3	1.4	1.3	1	1.5	1.5	0.9	1.4	1.9	1.6	1.3
GSONMT00001891001	5.5	6.00752	6	5.7	6.9	7	6.7	7.2	5.6	5.8	6.3	5	6.9	6	5.7	7.9	4.9	5.3	4.9	6.9	6.9	8.5	6.9	6.2
GSONMT00001892001	5.3	4.67794	4.4	6.3	5.5	4.5	4.6	5.1	4.3	4.2	3.9	3.7	4.9	5.7	4.8	4.7	3.8	4.3	4.2	4.6	5.1	5.1	5.4	4.5
GSONMT00001893001	62.2	75.0377	56.8	65.2	77.2	106.8	94.7	78.1	64.8	68.8	61.8	64.5	86.4	89.5	105.2	68.7	58.3	71	61.3	73	75.9	68.1	81.4	96.1
GSONMT00001894001	0.8	0.501501	1	1.1	0.7	0.8	1.1	1	1.1	0.8	1.1	1.5	0.9	0.4	1.6	1.4	0.7	0.6	1.2	0.7	0.4	0.7	0.9	0.8
GSONMT00001896001	14.3	13.4272	13.9	16.2	16.7	17.6	14.8	18.4	13.2	13.3	13.6	13.5	16.9	21	15.7	20.1	11.7	14.2	13.6	10.9	16.7	17.2	17.8	18.1
GSONMT00001897001	3.3	6.00913	4.3	7	4.2	4.3	4.2	8.4	5.4	5.2	4.7	8.2	6.3	7.8	7	7.8	5.5	3	4.4	4.8	4.8	6	5	6.2
GSONMT00001899001	2.3	2.36185	3.6	4.3	2.2	3.7	3	2.9	3	2.5	2.9	5.1	3.1	4	3.7	3.7	3.6	2.4	2.6	1.8	2.9	3.1	3.5	3.5
GSONMT00001900001	7.4	7.57848	7.4	7.5	6.9	8.1	7.1	6.2	6.2	5.6	7.4	6	7.6	6.2	6	7	7.2	6	6.7	7.7	6	6.4	7.5	8
GSONMT00001902001	84.9	63.2254	94.5	85.3	77.8	84.1	74.2	86.3	74.1	81.8	79.6	97.3	80.6	86	74.2	85.6	96.5	72.7	84.6	65.6	82	77.8	75.1	72.8
GSONMT00001903001	3.3	1.79638	3.8	3.4	2.2	3.5	2.7	3.1	3.8	3	3.4	5.5	4.3	3	2.7	3.1	3.9	1.8	4.1	2.2	3	2.8	4.8	3.1
GSONMT00001910001	1.2	0.977024	2.1	1.8	1.8	2.6	2.3	2.5	1	1.5	1.3	2.9	1.4	1.6	1.6	2.7	2.2	0.7	1.7	0.7	2	2.4	2	1.4
GSONMT00001912001	2.2	2.2712	4.4	3.4	3.7	3	3.1	3.1	1.8	2	4.1	4	2.6	2.8	3.4	3.5	3.6	1.7	2.9	2.4	2.6	3.6	2.5	2.9
GSONMT00001917001	4.5	3.75608	4.9	5	4.4	4.1	3.7	4	3.9	4.9	3.8	5.2	4.8	5.6	4.4	4.6	4.6	3.9	4.9	3.9	4.6	3.5	4	4.2
GSONMT00001919001	7.1	4.17658	4.9	4.5	4.7	7.8	6.9	5.7	3.9	3.3	3.4	4.9	4.4	5.7	5.8	5.4	4.2	2.8	3.5	1.8	3.1	5	3.5	5.4
GSONMT00001921001	0	0.149897	0.1	0.2	0.1	0.1	0.1	0.1	0.1	0	0.1	0.1	0.2	0.3	0.3	0.3	0.1	0.1	0.2	0.2	0.1	0.1	0.1	0
GSONMT00001923001	8.1	4.80525	7.3	6.8	3.9	6.2	4.9	4.6	11.1	11.7	6.4	8.1	6.5	7.4	6.9	4.8	12.2	8.9	7.9	6.4	4.9	4.7	5.2	6.3
GSONMT00001924001	7.6	2.72391	8.7	6.7	2.6	6.4	4	2.7	10.2	11.9	6.5	7.7	6.3	6.4	5.5	2.3	11.4	7.1	5.6	5.1	2.7	3.7	4.1	4.5
GSONMT00001926001	0.3	0.591319	1	0.8	0.5	1.3	0.9	1.5	0.3	1.2	0.9	1.3	0.6	1.5	1.4	1.7	0.7	0.7	0.8	0.6	1.2	1.3	1.2	2.1
GSONMT00001927001	2.2	1.04359	1.8	1.4	1.3	2.7	0.9	0.8	1.5	1	1.5	1.5	1.6	1.8	1.3	1.4	2.6	0.8	1.7	0.8	1.3	2	1.4	0.8
GSONMT00001932001	1.7	5.23771	3.1	6	9.9	10.7	4.2	8.8	2.2	1.6	4.4	6.4	2.3	5.9	6	4.7	4.2	2.4	3.6	4.3	4.3	7.3	6.5	2.2
GSONMT00001937001	5.5	7.01842	9.1	5.5	8.8	10	10	8.7	6.1	5.9	7.9	7.6	9.5	10.4	10.2	8.1	7.4	5.1	8.7	6.9	9.4	9.5	8.2	8.1
GSONMT00001940001	1.1	0.777343	1.6	1.6	2.1	2.2	2.3	2	0.9	0.9	1.6	2	2	2.2	1.4	3.3	0.8	0.7	1.6	1	1.4	2.1	1.5	2.2
GSONMT00001943001	2.2	1.07555	2.4	2	1.9	2	1.9	2.1	2.1	2	2.5	2.5	2.5	2.5	1.8	2	2.1	1.2	2.8	0.9	2.1	1.7	1.8	1.9
GSONMT00001944001	3.4	2.5565	3.1	3.3	1.8	2.6	1.8	2.3	2.7	2.6	1.9	2.9	2.7	3.6	2.2	2.8	3.2	2.4	3.4	1.6	2.9	2.5	2.1	1.9
GSONMT00001945001	6.9	3.93298	5.3	4.4	3.9	4.9	4.6	4.7	6.1	5.3	4.6	5.2	7.2	6.6	3.9	4.6	4.8	4.2	5	4.1	5.2	5	4.6	4.4
GSONMT00001947001	1.1	1.57498	1.6	1.4	1	1.5	1.2	1.4	0.8	1.2	1.4	1	0.9	1.3	1.7	1.3	1.3	1.3	0.9	1.3	1.3	1.4	1.1	1.1
GSONMT00001948001	2.3	2.11182	2.2	2.4	1.8	2.4	3.5	2.6	2.6	2.4	2.1	2.8	3.1	2.7	2.6	3.5	2.1	2	2.7	1.9	2	2.2	2.2	2.4
GSONMT00001949001	5.6	4.82724	7.7	6.2	5.8	6.1	6.3	8	6.1	5.6	4.8	5.9	6.6	6.5	8.4	8	6.7	5.4	7	5.5	7.2	7.1	6.6	6.3
GSONMT00001950001	1.7	1.0042	1.8	1.3	1.6	1.8	1.7	1.7	1.1	1.4	0.8	1.5	1.4	1.3	1.3	1.2	1.4	0.6	1.4	0.9	1.5	1.7	1.3	1.2
GSONMT00001952001	5.3	2.61462	3.6	3.7	7.7	4.2	5.3	4.1	3.2	3.1	2.8	2.3	3.5	3	2.5	4.2	2.4	3.6	4.7	4	5.2	4.8	4	3.3
GSONMT00001953001	3.8	3.22933	2	3	3	2.8	2.5	2.6	3.7	3.5	2.3	2.3	4.4	3.8	1.8	3.2	3.1	3.3	2.4	2.8	3.7	4.2	2.5	2.6
GSONMT00001955001	2.4	0.550938	1.7	0.9	2	2	2.3	2.2	1	2	1.1	1.5	1.7	2.8	1.8	2.7	2.3	0.9	1.1	1.1	2.2	2.3	1.2	2.8
GSONMT00001957001	10.6	13.451	11.4	12.4	16.7	13.6	13.4	12.5	9.6	10.3	12.4	10.8	12.9	12.3	11.1	14.8	8.6	9.1	11.6	11.1	14.6	16.6	12.3	10.8
GSONMT00001959001	1.5	1.50254	1.2	1.7	1.8	0.8	1.6	1.7	1.2	1.6	1.1	1.2	1.5	1.4	0.6	1.6	1	1.5	1.6	1.7	1.5	1.4	1.3	1.8
GSONMT00001960001	4.9	3.95671	3	3.2	3.9	3.4	3.6	3.6	3.8	4.1	3.1	3.1	3.6	3.4	3.5	3.3	3.6	4.6	3.4	4.1	2.9	4	2.7	3.4
GSONMT00001961001	2.8	2.68635	3.2	3	2.4	3.8	2.5	2.6	2.2	3	3	3.2	2.2	2.3	2.8	2.8	2.6	2.3	2.4	2.9	2.6	2.6	2.4	2.8
GSONMT00001962001	0.3	0.279437	0.5	0.1	0.5	0.3	0.4	0.5	0.3	0.3	0.3	0.2	0.2	0.4	1	0.6	0.4	0.1	0.2	0.3	0.3	0.5	0.3	0.3
GSONMT00001963001	0.6	0.799802	1.2	1.1	1	1.2	1.2	1.1	1.2	1.2	1.2	0.9	1	1.2	1.7	1.1	1	0.8	1.5	0.6	1	1.2	1	0.9
GSONMT00001964001	1.4	0.812463	1.1	1.2	1.3	1.2	1.1	0.8	0.9	1	0.6	1.2	1.8	1.4	0.9	0.9	1	1.1	0.8	0.6	2.5	1.4	1.2	0.9
GSONMT00001965001	1.1	1.18401	1	1.1	1.6	1.2	1	1.1	1	1.1	0.9	0.7	0.6	1.4	1.2	1.6	0.8	0.8	1.2	0.4	1.6	1.3	1	0.4
GSONMT00001969001	2.8	1.69007	3.7	3.1	1.3	2.5	2.9	2.2	2.3	2.5	2.1	3.1	2.6	3.1	1.9	2.3	3.2	1.6	4	1.2	2.2	1.8	2.2	2.2
GSONMT00001975001	5.1	6.33763	9.4	12	4.3	8.5	7.9	9.9	7.3	7	7.9	12.2	10.8	8.5	6.9	7.8	6.4	6.3	11.8	4.3	4.5	7	7.7	7.6
GSONMT00001976001	1	0.371927	2	1.3	1.2	1.6	1.2	1.9	1.2	1.7	1.1	2	2.1	2.4	1.8	1.8	1.7	0.7	2.1	0.7	2	1.4	0.8	1
GSONMT00001977001	1.7	1.56614	1.5	2.2	2.3	1.9	2.8	1.4	1.2	2.5	1.4	1.4	2.2	1.7	1.6	2.7	2.1	2	2.5	1.2	2.5	2.2	2.2	2.7
GSONMT00001978001	5.1	3.31711	3.9	3.6	2.2	4.5	3.8	4.1	3.6	1.9	2.3	3.9	3.6	3.6	4.4	2.9	3.2	2.8	3.9	2.1	2.6	3	3.1	3.6
GSONMT00001980001	5.4	2.82851	5.9	4.7	3.4	5.8	4.4	4.1	4.2	4.1	4.6	5.3	4	3.9	4	5.4	5.7	3.6	5.2	2	3.6	3.8	4.2	3.8
GSONMT00001984001	3.4	2.7348	2.4	2.6	1.1	2.6	3.4	2.7	2.9	2.2	2.8	3	3.3	3.5	1.9	3.7	2.2	2.3	2.2	2.3	2.4	3.3	2.7	3.5
GSONMT00001988001	1.7	1.24062	1.4	1.9	1.1	0.8	1.5	1.3	1.3	1.9	1.8	1.3	1.5	1.2	0.9	1.6	1.5	1	1.1	0.9	1.2	1	0.7	1.4
GSONMT00001991001	23.2	30.3536	24.1	32.1	17.9	13.6	29.7	27.5	21.3	17.7	27.3	22.6	22.2	30.8	18.4	29.7	12.9	23.8	20.4	21.5	30.7	38.4	24.8	29.3
GSONMT00001992001	0.7	0.233344	0.5	0.7	0.1	0.5	0.4	0.1	0.2	0.6	0.3	0.2	0.2	0.5	0.5	0.2	0.3	0.2	0.4	0.1	0.3	0.6	0.5	0.5
GSONMT00001993001	1.4	0.86942	1.3	0.8	1	1.7	1.1	1.6	1.2	1.2	1	1	1.1	1.2	1.2	1	1.9	1.1	1	0.9	1.1	0.7	1.3	1
GSONMT00001996001	0.5	0.189674	0.6	0.5	0.3	0.6	0.2	0.2	0.7	0.2	0.4	0.5	0.1	0.2	0.3	0.2	0.6	0.7	0.2	0.5	0.1	0.4	0.3	0.4
GSONMT00001998001	5.8	5.75451	7.3	7.3	10.3	8.7	7.1	8.9	8.4	8.2	5.7	6.3	11.7	11.3	8.4	9.7	8.2	6.9	8.1	5.1	10.7	12.5	6.8	7.4
GSONMT00002000001	0.5	0.564449	0.7	0.9	0.9	0.5	0.5	0.6	0.7	0.8	0.6	0.9	0.8	1	0.6	1.1	0.9	0.5	0.7	0.4	0.5	0.8	0.7	0.6
GSONMT00002001001	2.1	1.71041	2.1	4.4	1.8	2.8	2.6	1.5	1.8	1.3	1.8	3.2	2.1	2.5	1.7	1.7	3.5	2.5	3.4	1.2	1.8	2.1	2	3
GSONMT00002004001	1.2	0.232545	1	0.4	0.8	0.8	0.4	0.9	0.8	0.8	0.5	0.5	0.4	0.4	0.5	0.8	1.2	0.6	0.7	0.2	0.3	0.9	0.2	0.4
GSONMT00002006001	6.4	6.66147	6.4	6.1	6.9	6.5	7.3	8.3	8.2	7.3	6.7	7.9	6.9	7	6.1	7.9	6.6	7.4	8.3	6.8	7.6	7.9	8.1	8.1
GSONMT00002008001	0.5	0.824318	0.5	0.5	0.3	0.7	0.8	0.9	0.4	0.4	0.2	0.8	0.6	0.4	0.9	0.7	1.3	0.7	0.5	0.2	0.6	0.7	0.5	0.6
GSONMT00002009001	1.8	1.16643	1.6	1.3	0.9	2.1	1.3	1.9	1.3	2.7	1.2	1.8	1.6	2	1.6	1.3	2.3	1.1	1.6	1.4	1.4	1.2	2.1	1.6
GSONMT00002010001	2.5	2.76685	3.2	3.1	2.5	3.5	2.8	2.5	2.3	3	2.2	2.1	2.2	2	2.9	1.8	3.9	2.5	3	2.8	1.8	2.7	2.8	3.4
GSONMT00002011001	0.7	0.512961	0.9	0.9	1.5	1.3	1.3	1.3	2	1	0.9	0.7	0.8	0.7	1.4	1	1.1	1.2	1	0.6	0.7	1.1	1.1	1.7
GSONMT00002013001	8.2	9.51794	14.4	11.7	12.8	9.3	10.2	11.9	7.8	9	10	8.5	11.3	11.3	7.6	12.9	10.2	8.3	10.1	12.2	14.8	14.1	11	10.5
GSONMT00002014001	4.9	3.64393	6.1	5.7	4.1	3.7	4.8	5.9	2.7	2.6	4.3	3.5	4.3	3.7	3.2	4.8	4.2	3.9	4	3.9	5.9	5.2	4.8	5.8
GSONMT00002015001	1.9	1.87924	2.8	3.5	2.1	1.5	2.1	3.4	1.2	2.1	1.8	2.6	3.3	2.8	1.6	2.3	2.4	1.9	2	2.5	3.7	2	2.9	2.5
GSONMT00002016001	0	0	0	0	0	0	0	0	0	0	0	0	0	0	0	0	0	0	0	0.1	0	0	0	0
GSONMT00002017001	2.3	3.4913	4	3.7	5.6	5	5	5.2	3.2	3.6	4.6	4.2	4.7	2.6	4.2	4.1	4.4	3.2	4.5	4.3	4.3	5.1	5.1	4.8
GSONMT00002018001	0.5	0.517686	0.9	1.4	0.7	0.8	0.6	0.1	0.4	1.5	0.4	0.7	0.8	0.9	0.9	1.7	1.3	0.6	0.7	0.4	1.3	0.6	0.9	0.5
GSONMT00002019001	0	0	0	0	0	0.1	0.2	0.1	0.1	0	0	0	0.1	0	0.1	0	0.1	0	0.5	0	0.3	0	0.2	0.2
GSONMT00002020001	0	0	0.1	0.1	0.1	0	0.1	0.1	0.1	0.1	0.1	0.1	0.1	0.1	0.1	0.1	0	0	0.1	0	0	0.1	0	0
GSONMT00002022001	1.1	0.709171	0.7	0.6	1.3	0.8	0.9	0.8	1.3	0.9	0.5	0.6	1.2	0.9	1.6	1.4	0.7	0.7	0.8	0.5	0.8	1	0.7	0.8
GSONMT00002026001	1.2	0.694306	1.2	0.8	1	1.7	0.9	1.4	0.8	0.6	1	1.5	1	1.1	1.3	1.5	1.3	0.6	2.1	0.8	1.2	1.3	1.3	1.1
GSONMT00002028001	0.6	0.100508	0.4	0.4	0.2	0.4	0.2	0.2	0.3	0.2	0.2	0.5	0.5	0.4	0.4	0.5	0.4	0.3	0.4	0.1	0.2	0.5	0.2	0.3
GSONMT00002032001	0.9	0.625259	0.9	0.2	0.2	0.4	0.8	1.1	0.3	0.6	0.7	0.7	0.1	0.3	0.2	0.9	1	0.8	0.9	0.4	0.7	0.6	0.2	1.3
GSONMT00002034001	0.5	0.47155	1.1	1	1.1	1.9	0.7	0.8	0.3	0.6	0.6	1.2	1	1.4	1.7	1.2	0.8	0.2	1.5	0.6	1	1.1	1.5	0.9
GSONMT00002037001	1.2	0.646697	0.3	0.7	0.6	1	0.9	1	0.6	1	0.8	0.9	1.1	1.2	0.8	1.5	1	0.1	0.4	0.3	1.2	1.2	0.5	0.6
GSONMT00002038001	5.3	4.11879	6.2	5.4	5.4	5.1	5.6	4.8	4.8	5	5.9	5.3	5	6	5.6	6.4	4.9	4.9	6.6	4.1	5	6.6	6.2	4.9
GSONMT00002039001	3.6	3.85084	3.4	3	5.6	4.6	3.8	4.2	3	3.8	2.4	3.1	3.9	3.9	3.9	4.3	3.5	4.1	3.2	2.8	4.7	5.6	3.2	4.1
GSONMT00002041001	5.9	2.38997	4.9	4	4.8	4.7	6.2	4	4.3	4.5	2.5	3.9	3.2	6.4	4.1	3.7	4.5	6.4	3.8	2.8	4.3	3.5	3.9	4
GSONMT00002042001	0.4	0.0677676	0.2	0.6	0.4	0.2	0.2	0.4	0.1	0.1	0	0	0.2	0.1	0.1	0.2	0.1	0.2	0.2	0	0.2	0.5	0.4	0.3
GSONMT00002044001	4.5	3.071	4.9	5.3	3.9	5	3.9	4.5	5.4	4.9	4.2	4.6	4.4	4.2	3.7	4.8	5.7	5	4.3	3.3	4	4.9	4.7	4.3
GSONMT00002046001	4.7	3.72929	3.5	4	4.4	3.7	3.4	3.5	3.9	4.3	3.1	3.2	3.6	4	3.4	3.9	3.6	3.3	3.2	2.4	3.9	4.1	3.3	3.3
GSONMT00002048001	0.8	1.46458	0.9	1.2	0.4	0.6	1.7	0.9	0.5	0.6	0.3	1.1	1.5	1	1.2	1.4	0.9	1	0.8	1.2	1.3	2	0.7	1.1
GSONMT00002049001	1.2	1.0222	1	2.4	0.7	1.6	2.2	1.3	1.4	1.6	2.4	1.5	2.1	1.8	1.1	2.5	2.1	1.1	1.5	1.5	1.8	2.3	1.2	0.6
GSONMT00002052001	5.4	3.3442	5.1	4.6	2.6	4.2	3.3	3.3	5.9	5.4	4.3	4.7	4.1	5.8	3.3	2.7	4.8	3.5	4.3	3.3	2.4	2.9	3.4	3.2
GSONMT00002059001	0.7	0.405392	0.5	0.8	0.5	0.6	0.6	0.4	0.4	0.5	0.2	0.7	0.4	0.1	0.4	0.7	0.4	0.5	1.4	0.2	0.5	0.6	0.5	0.7
GSONMT00002060001	0.9	0	0.9	0.2	0.4	0.6	0.2	0.9	0.5	0.2	0.9	0.9	0	0.8	0	1.6	0.8	0.2	1.1	0.2	0.4	0.4	0.6	0.2
GSONMT00002061001	10.7	6.90541	9.9	6.4	4.8	7.7	5.8	10.8	5.9	2.7	3.4	8	10.1	4	6.6	6.5	5.8	6.1	9.7	7.8	6.2	8.6	8.7	6
GSONMT00002063001	0.9	0.776036	1.2	1.3	2.2	1.5	1.4	2.1	0.8	0.7	1.5	1.2	1.9	1.9	0.7	1.7	1	1	1.4	0.5	2.1	2.1	2.2	1.5
GSONMT00002065001	0.6	0.406045	0.4	0.3	0.3	0.5	0.4	0.7	0.5	0.5	0.4	0.7	0.2	0.2	0.6	0.4	0.6	0.2	0.4	0.4	0.4	0.5	0.5	0.4
GSONMT00002071001	0	0	0	0	0	0	0	0	0	0	0	0	0	0	0	0	0	0	0	0	0	0.1	0	0
GSONMT00002073001	1.3	0.869315	1.4	1.4	0.9	1.5	1.1	1.4	1.2	1.3	0.9	1.4	1.8	2	1.4	1.3	1.9	1.1	1.4	0.5	1.4	1.4	1.7	1.2
GSONMT00002075001	1.2	0.730142	1	0.7	0.5	1.7	1.4	0.8	1.1	1.2	0.2	1.4	1.8	0.6	1.6	1.1	1.7	0.8	1.5	0.7	0.2	0.9	1.9	1.8
GSONMT00002081001	0.3	0.15112	0.6	0.3	0.6	0.6	0.5	0.5	0.4	0.4	0.2	0.5	0.4	0.5	0.5	0.4	0.4	0.2	0.5	0.1	0.4	0.4	0.3	0.5
GSONMT00002085001	4.5	2.35928	1.7	2.5	2.4	2.8	2	2	4.3	3.9	1.7	2.2	3.7	3.7	2.1	1.8	2.7	2.9	2	1.7	2.8	2.5	1.9	2.3
GSONMT00002088001	0.9	0.111867	0.7	0.6	0.7	0.4	0.9	0.1	1.3	0.3	0.3	1.5	0.8	1	0.5	0.9	0.7	0.4	0.7	0.3	0.6	0.8	0.6	0.7
GSONMT00002091001	0.8	0.888349	1.1	1	1.2	1.1	1.4	1.1	1	1.8	1.3	1.4	1.1	1.2	1.1	1.8	1.4	1.2	1.3	0.7	0.9	1	0.6	1.1
GSONMT00002092001	2.1	2.22938	2.7	2.1	2.3	2.4	2.4	2.6	2.6	2.6	2.7	2.5	2.1	3.6	2.3	3.6	2.8	2.2	2.7	1.8	3.2	2.1	2.4	2.6
GSONMT00002094001	7.6	3.4746	8.8	8.9	10.2	7.4	5.8	7.8	4.3	6.1	5.7	7.9	7.9	8.4	4.8	10	5.6	5.4	9.7	4	8.8	9.4	5.7	4.7
GSONMT00002096001	1.5	1.7857	1.4	1.9	2.9	2.1	2.9	2.4	1.7	1.6	1.6	1.5	1.9	1.9	2	2.6	2	1.5	1.4	1.8	2.6	2.9	1.8	2.5
GSONMT00002098001	1.4	1.48388	1.6	1.3	1.5	1.8	1.8	1.7	1.5	1.7	1	1.6	1.4	1.1	1.7	1.3	1.5	1.1	1.6	1.4	1.3	1.6	1.4	1.7
GSONMT00002102001	1.7	2.72048	2.1	3.1	2.3	2.3	2.3	2.1	1.5	2.1	2.1	2.9	1.4	2.9	2.7	2.5	1.6	2.1	2.4	2.6	2.4	4.2	3	3.2
GSONMT00002104001	2	2.87755	3.7	4.9	1.9	2.1	3.4	3	1.8	2.2	3.1	4.2	3.7	4.3	3.9	4.8	2.8	2.3	3.6	2.5	3.6	4.3	4.3	4
GSONMT00002105001	0.6	2.20057	1.6	1.4	2.4	2.1	2.1	2.7	0.7	0.3	0.9	2.4	2	1.9	2.6	2.6	2.5	2.7	2.8	1.3	1.8	0.9	2.2	2.4
GSONMT00002106001	2.2	1.28438	1.5	2.3	2.3	2.3	2.3	2.3	1.3	2.1	1.7	1.8	2.4	2.1	1.6	2.4	2.6	1.4	1.7	1.5	1.9	2.3	2.3	2.1
GSONMT00002109001	3.9	3.30544	3.4	3.2	3.1	4.3	3.4	4.3	2	2	3.3	3.1	2.1	1.7	2	3.5	3.3	2.8	2.7	2.7	2.8	4.1	3.7	4
GSONMT00002111001	3.9	4.2291	3.1	3.1	4.9	3.8	3.9	3.7	3.9	4	2.8	3.6	3.9	4.3	3.5	3.6	3.4	3.4	3	3.9	3.9	4.1	4.3	3.2
GSONMT00002112001	2.8	2.4592	2.5	3.4	3.4	3.1	2.9	3	3.1	2.7	2.3	2.7	3.1	4.2	2.6	4	3.6	2.4	3.1	2.5	4	4.4	2.6	3
GSONMT00002113001	2.5	1.49406	1.7	1.8	1.1	2.2	1.2	1.6	2.5	3.5	2	2.1	2.6	2.9	1.1	1.7	2.7	2.1	2.1	1.4	2.4	1.6	1.4	1.6
GSONMT00002115001	7.4	6.34577	3.3	3.7	3.9	3.9	3.4	3.5	6.8	6.6	3.8	3.8	7.1	7.2	3.6	4.1	5.2	5.7	4.3	3.5	6.2	4.4	4.6	3.9
GSONMT00002118001	1	0.530494	0.8	0.9	0.8	1.2	1	0.9	1.1	1	0.8	1	1.6	2.1	1.1	1.1	0.9	0.6	1	0.4	1.1	1	0.7	0.6
GSONMT00002121001	25.8	34.3897	27.8	30.2	39.1	32.7	35.6	32.6	28.5	33.4	31.3	29.8	28.8	30.4	39.6	34.5	33	28.6	30.3	39.3	36.1	39.3	37.6	40.4
GSONMT00002122001	1.3	1.30622	1.5	1.6	2.6	1.7	1.8	1.9	1	1.2	1.6	1.1	1.4	1.6	1.8	1.8	1.4	1.4	1.3	1.3	1.7	2.6	1.6	1.6
GSONMT00002123001	1.1	0.830499	1.1	1.1	1.4	1.6	1.2	1.6	1	0.8	0.9	1.4	1.5	1.3	1.6	1.4	1	0.8	1.6	0.7	1.1	1.6	2	1.4
GSONMT00002125001	0.1	0.239941	0.1	0.4	0.1	0.3	0.2	0.4	0.1	0.3	0.4	0.5	0.2	0.2	0.3	0.1	0.3	0.3	0.2	0.1	0.2	0.3	0.3	0.3
GSONMT00002127001	0	0	0	0.2	0.2	0.1	0.3	0.1	0.4	0.2	0.2	0	0.2	0.3	0.2	0.1	0	0	0	0	0	0.2	0.2	0.1
GSONMT00002128001	33.4	30.3742	26.2	37	39.9	27.2	32	30.4	24.6	27.1	33.6	26.2	40.6	34	19.9	36	21.2	24.6	27.2	21.6	37.4	38.2	26.9	24.5
GSONMT00002129001	10.4	10.5514	9.1	15.5	11.8	7.6	12.1	9.6	8.2	8.4	12.4	9.6	15	15.5	6.7	15.3	7.5	8.1	8.2	4.8	15.5	14.9	9	6
GSONMT00002130001	7.7	5.16958	4.1	4.2	6.1	3.3	4.1	5.9	3.3	5.3	3.6	5.2	4.4	5.1	3.9	5	4.3	4.4	5.1	5.8	4.4	6.5	5.2	4.2
GSONMT00002131001	0.9	0.938298	1.1	1.2	1	1.4	1	1.1	0.9	1	0.8	1.3	1.1	0.8	0.8	1	0.8	0.9	1.2	1.1	0.9	1.3	0.7	1
GSONMT00002133001	35.6	39.3226	52.7	54	41.2	77	60.6	41.7	66.9	53.8	66	69.8	61.3	62.5	91.2	39.7	59	65.9	59.1	55.4	45.6	38.9	60.4	66.5
GSONMT00002135001	0.4	0.634609	0.8	0.7	0.5	1.4	0.5	0.3	0.3	0.4	0.6	0.8	0.4	0.8	0.8	0.7	0.4	0.1	0.8	0.5	0.7	0.5	0.5	0.2
GSONMT00002137001	1.1	0.996744	0.7	1.6	1.4	1.4	1.5	1.8	0.4	1	0.7	1.1	1.3	1.2	1.8	1.9	0.6	0.3	0.4	0.6	1.4	1.6	1.4	1.7
GSONMT00002138001	2.3	2.00227	2.3	2.3	2.3	2.9	2.4	3.4	1.8	2.4	2.8	2	3.3	3	2.8	2.8	2.5	1.4	3.1	1.2	2.4	1.4	2.3	2
GSONMT00002142001	6.4	4.85023	4.3	6.6	4.5	4.7	5.3	4.4	5.4	5.2	4.3	4.8	5.5	6.1	4.5	4.6	3.7	4.7	6.3	4.2	4.6	5.9	4.7	5.1
GSONMT00002145001	0.9	0.64354	1.3	1.2	1.3	1.3	1.3	1.6	0.9	0.9	1.3	1.3	0.9	1.3	1.7	1.6	1	1.3	1.2	0.9	1.2	2.2	1.2	1.5
GSONMT00002147001	3.6	2.37424	1.6	1.6	2.2	4.2	1.8	2.2	2.9	3	1.2	1.5	2.6	3.1	2.4	3.1	1.3	1.9	1.8	1.8	2.5	2.4	1.6	2
GSONMT00002148001	3.2	2.55954	1.6	1.5	1.9	5.5	1.9	1.4	1.1	1.2	0.6	1.2	2.7	2.9	1.4	2.5	1	2.1	0.9	0.5	2.3	1.5	1.3	1.8
GSONMT00002149001	0.9	0.554029	0.2	0.5	0.8	0.7	0.5	0.5	0.5	0.3	0.5	0.1	1.1	0.3	0.2	0.8	0.2	0.4	0.7	0.3	1	0.8	0.8	1.1
GSONMT00002150001	1.6	1.87395	0.6	1.2	1.7	1.7	1.2	1	0.9	1.8	1	1	2.2	1.6	1.3	2.4	0.5	1.1	1	1.1	1.8	2.4	1.8	2.4
GSONMT00002151001	5.3	4.76513	5.6	4.8	4.8	6.5	5.4	7.7	5	4.8	4.2	5.5	6.9	6.7	5.2	6.2	5.1	4.3	6.1	4.1	6.4	6.6	6.8	5.3
GSONMT00002152001	0.5	0.624602	0.5	0.6	0.5	0.5	0.6	0.6	0.5	0.5	0.6	1	0.2	0.5	0.2	0.6	0.3	0.4	0.4	0.5	0.5	0.5	0.3	0.3
GSONMT00002156001	0	0.0527608	0.1	0.2	0.1	0.1	0	0.1	0	0.1	0	0.1	0	0.1	0.1	0.2	0.2	0.1	0.2	0.1	0.2	0.3	0.1	0.2
GSONMT00002157001	0.4	0.0757425	0.2	0.2	0.1	0.3	0.3	0.3	0.2	0.1	0.3	0.2	0.2	0.1	0.1	0.2	0.1	0	0.2	0.1	0	0.3	0.1	0.3
GSONMT00002158001	4.9	6.11185	4.5	5.3	5	5.7	5	5.8	5.5	5.9	5.2	4.5	5.5	5.4	4.4	5.4	4.8	5.7	4.9	5.5	6.1	5.8	5.3	5.8
GSONMT00002159001	2.6	2.76398	4.6	4.7	4.4	4.2	4.9	4.6	2.8	3.1	3.5	4	4	3.5	3.6	3.7	3.3	3.1	5	3.6	3.8	3.6	4.6	3.9
GSONMT00002161001	0.9	0.519733	1	0.5	0.4	1	0.9	0.7	0.9	1	0.5	0.8	0.8	0.5	0.6	0.6	1.3	0.5	0.8	0.4	0.5	0.8	0.6	0.7
GSONMT00002163001	2	1.82915	2.5	2.7	1.3	1.9	2.2	1.9	2.1	2.7	2.5	2.6	0.9	1.1	1.5	1.4	2.8	2.2	2.1	2.6	1.8	1.3	1.4	1.7
GSONMT00002164001	2	4.34452	3.5	5.2	10.5	9	4.8	5.3	2.3	2.8	3.7	4.3	4.3	6.3	3.9	4.9	3.1	2.8	6.4	2.6	5	5.3	5.2	3.8
GSONMT00002165001	0.6	0.841219	0.6	0.8	0.6	1.1	0.7	0.6	0.9	0.8	0.6	1	0.8	0.9	0.6	0.7	1.4	0.8	0.7	0.6	0.6	0.7	0.8	0.7
GSONMT00002166001	2.7	2.66388	1.8	2.4	2.3	2.8	2.8	2.7	2.4	2.4	1.9	2.2	3	3	2.7	2.3	2.5	2.7	2.2	2.3	2.9	2.8	2.7	2.6
GSONMT00002167001	54.5	50.5015	37.5	45.6	68.6	50.5	49.5	54.4	46.6	50.4	40.8	37.7	58.8	59.7	43	61.2	44	44.5	38.9	46.1	65	71.6	44.4	47.3
GSONMT00002169001	5.1	4.87268	6.2	4.9	7.3	5	5.7	5.2	5	4.3	4	6.6	5.4	6.6	5.8	6.5	7.1	6.1	5.2	4.6	4.5	5.6	6.1	6.4
GSONMT00002170001	17.6	21.0718	14.4	15.6	21.5	18.4	17.3	17.6	17.7	20.7	17.2	16.9	22.1	20.5	17.6	21.4	15.4	18	17.1	17.9	23	19.6	15.1	15.6
GSONMT00002172001	0.3	0.158838	0.6	0.3	0.3	0.8	0.5	0.4	0.5	0.5	0.2	0.4	0.2	0.3	1	1	0.4	0.4	1	0.3	0.3	0.9	0.8	0.6
GSONMT00002174001	1.2	1.14427	1.1	1.2	2.2	1.8	1.5	1.6	1.4	0.8	1.5	1.4	1.5	1.7	1.8	2.1	1.7	1.4	1.2	1.4	1.8	1.5	1.3	1.4
GSONMT00002177001	6	4.89291	7	5.5	5.9	5.4	4.3	4.8	6.7	5.4	4.6	6.7	6.1	6.4	4	5.5	4.8	6.6	7.3	4.5	5.8	5.4	4.9	4.3
GSONMT00002178001	1.8	1.60401	2.2	1.1	2.2	3.1	1.7	2.1	1.2	2.2	1.7	1.7	1.1	1.7	2.8	1.7	2.2	1	2	1.7	1.8	2.8	2	1.7
GSONMT00002179001	15.7	15.0248	17.1	16.6	21.8	14	16.5	19.1	13	16	17.4	15.1	17.3	16.8	15.1	21.7	13.8	13.6	16.3	15.8	20.3	20.6	16.5	16.4
GSONMT00002181001	3.5	2.47093	4	3.4	2.6	4.2	3.2	3.2	4	4.2	2.7	4.7	3.5	4	3.1	3.7	3.8	2.7	4	1.9	3.1	3	3.5	3.1
GSONMT00002184001	0.8	1.06048	2.1	1.6	1.1	2	2.1	2.7	1.3	1.4	1.8	2.1	1.3	2.3	2.1	3.4	1.5	1.1	2.4	1	1.9	2.6	1.7	2.2
GSONMT00002185001	8.7	9.88026	8.2	7.9	10.1	9.7	8.7	9.3	8.4	10	9.4	8	9.2	9.5	8.8	10.3	7.9	9	8.8	9.6	12.3	10.3	9	10.1
GSONMT00002186001	5.4	5.2794	6.8	6	10.2	7.3	6.6	8.8	3.3	4.1	5.5	6.1	5.7	6.1	5.8	7.2	4.9	4.9	7.1	5.4	8.4	10	6.5	5.8
GSONMT00002188001	35.4	41.3104	39.5	37.7	30	30.6	34	35.9	35.1	30.8	35.6	39.1	27.5	30.3	40.8	36.2	39.4	41.4	37.2	42.2	34.5	37.3	36.1	38.5
GSONMT00002192001	136.2	167.175	152.5	161.9	192.3	184	193.2	196.9	122.5	127.5	146.3	136.2	180.6	183.9	157.9	199	124.7	145.6	152.5	154.7	222.5	207.3	177	189.9
GSONMT00002193001	0	0	0.1	0.1	0.1	0.1	1.6	0.3	0.2	0	0.3	0.2	0	0.3	0.3	0.4	0	0.2	0.3	0.3	0.1	0	0.4	0.4
GSONMT00002194001	0	0	0	0	0	0	0	0.3	0	0	0	0	0.3	0	0	0	0.3	0	0	0	0	0	0.3	0.3
GSONMT00002195001	5.1	5.02345	3.5	3.6	8.5	5.9	5.1	6.9	4	4.9	4.7	4.3	6	6.6	5.6	6.4	4.6	5.1	3.9	3.7	8.1	8.3	4.6	6
GSONMT00002196001	3.1	1.99862	2	1.6	2.9	2.3	2.3	2.8	2.3	2.9	2.1	1.7	2.4	2.9	1.7	2.6	2.2	2.6	1.5	2.3	3	3.1	2.1	2.5
GSONMT00002198001	0.1	0	0.1	0	0	0.1	0	0	0.1	0.3	0.1	0.1	0	0	0.1	0	0	0	0.2	0.2	0	0.2	0.2	0.1
GSONMT00002199001	0.7	0.760425	0.9	0.6	0.6	0.8	0.8	0.6	0.7	0.5	0.6	0.8	1.1	0.7	0.6	0.9	0.7	0.7	0.7	0.8	0.8	1	0.8	0.9
GSONMT00002200001	0.8	0.339856	0.5	0.4	0.3	0.5	0.6	0.4	0.4	0.1	0.1	0.3	0.6	0.2	0.3	0.2	0.5	0.2	0.4	0	0.4	0.1	0.3	0.5
GSONMT00002202001	0	0	0	0	0	0.1	0.1	0.1	0	0	0	0	0	0.6	0.1	0.1	0	0	0.1	0	0	0	0	0
GSONMT00002204001	1.7	1.15063	1.9	1.7	1.4	2.2	1.8	1.6	2	1.8	1.4	1.8	1.8	2	1.8	1.6	2	1.5	1.4	1.1	1.9	1.7	1.7	1.6
GSONMT00002209001	0.7	0.517268	0.4	0.7	0.5	0.5	0.5	0.8	0.3	0.4	0.7	0.6	0.4	0.5	0.3	0.4	0.3	0.8	0.5	0.2	0.5	0.5	0.4	0.5
GSONMT00002211001	0.6	0.409055	1.5	1.6	1	0.7	1.4	1.1	0.6	0.7	1.1	1.7	0.6	0.8	0.8	2.1	0.3	0.7	1.5	0.3	0.7	0.8	1.1	1.4
GSONMT00002216001	1.4	0.977024	1	0.8	1.3	0.8	1.3	1	0.4	0.6	0.6	0.7	1.3	0.7	0.6	1.3	1	1	1.3	0.4	1.5	1.3	1	1.5
GSONMT00002217001	0.6	0.592466	0.4	0.4	0.5	0.3	0.4	0.4	0.7	0.5	0.5	0.4	0.7	0.7	0.5	0.5	0.5	0.8	0.3	0.5	0.4	0.5	0.3	0.4
GSONMT00002218001	0.1	0.926554	1.4	1.6	3.9	2.6	1.8	2.4	0.9	1	1.3	2.4	2.1	1.5	1.5	2.6	2.1	0.8	1.6	0.3	1.4	1.1	0.8	1.9
GSONMT00002219001	0.2	0.189674	0	0	0.4	0.3	0.2	0.3	0	0.2	0	0	0.2	0.3	0.2	0.2	0.4	0.2	0.2	0.4	0.5	0.7	0.8	0.2
GSONMT00002220001	864.7	993.115	1201.3	1006.1	457.6	748.9	561	528.2	1646.1	1619.7	1356	1288	927.4	1005.3	834.3	499.8	1668.5	1903	1120.7	1513.8	475.9	517.6	855.5	654.4
GSONMT00002221001	1016.2	404.719	1423.8	1034.6	337.9	708.4	323.4	255.8	1880.5	2055.9	1372.1	1572.1	901.1	1076.2	597.2	345.5	1533	1291.7	1142.6	535.4	237.6	237.5	486.4	401.9
GSONMT00002223001	985.6	1440.64	1551.6	826.7	733.1	837.1	612.9	523.5	1841	2539.1	1528.3	1565.8	1040.4	1007.4	950.6	771.3	783.6	1493.6	1038.6	1448.7	581.6	663.7	955.4	1052.8
GSONMT00002226001	2.1	2.08475	2.3	2.2	1.7	2.3	2	1.8	2.4	3.2	2.3	2	1.6	3.4	3	3	2.6	3.5	4.5	1.5	1.7	3.1	2.1	4.5
GSONMT00002228001	0.1	0.519336	0.4	0.3	1.3	0.8	0.5	0.7	0.1	0	0.5	0.4	0.5	1	0.4	0.5	0.3	0.1	0.3	0.5	0.5	0.6	0.6	0.6
GSONMT00002230001	2.6	2.22313	2.9	2.7	2.6	2.8	2.5	2.5	2.5	2.8	2.3	2.7	2.9	3	2.7	2.8	3	2.4	2.8	1.6	2.6	2.8	2.8	2.7
GSONMT00002232001	0.3	0.16582	0.5	0.9	0.4	0.6	0.4	0.4	0.7	0.7	0.7	0.5	0.4	0.6	0.4	0.2	0.2	0.3	0.2	0.5	0.5	0.7	0.5	0.6
GSONMT00002237001	0.5	0.536947	0.5	0.5	0.8	0.7	0.4	0.4	0.4	0.4	0.6	0.8	0.8	0.9	0.6	0.5	0.9	0.5	0.6	0.4	1.1	0.8	0.3	0.6
GSONMT00002238001	2.3	2.45562	2.2	2.1	2.7	3	2.5	2.7	2.5	2.4	2.2	2.2	2.2	1.9	2.6	3.1	1.9	2.1	2.5	2.3	2.4	2.5	2.9	3.5
GSONMT00002239001	2.7	0.887623	4.6	4.1	7.1	6.1	4.1	4	2.6	1.7	3.1	2.5	3.9	2.7	4.3	6	4.8	3.5	4	3.3	5.5	6.4	3.1	3
GSONMT00002244001	1	0.707325	1.5	1.4	0.9	1	0.9	0.7	0.7	0.8	0.6	2.1	0.6	1	0.9	1	0.3	0.1	1.1	0.5	1.8	1	0.6	0.5
GSONMT00002246001	0.4	0.12061	0.5	0.6	0.7	1	0.5	0.7	0.7	0.6	0.8	0.5	0.8	0.5	0.4	0.7	0.4	0.8	0.2	0.2	0.3	0.6	0.5	0.4
GSONMT00002248001	50.4	26.1918	81	70.8	54.8	65.7	60.1	62.2	48.1	59.6	54.7	79.4	60.7	69.7	65.7	87.7	71.5	40.1	74.8	26	50.8	61.7	53.2	59.3
GSONMT00002252001	31.7	24.6334	28.1	22.5	24.4	29.6	25.3	32.9	23.7	18.1	24.4	27.6	24.5	21.6	22.7	24.3	24.9	24.1	29.7	23.9	22	20.6	24.3	24.8
GSONMT00002253001	10	13.3509	12.1	12	12.6	14.3	12.4	10.9	12.2	12.1	11.1	10.8	14	14.1	13	11.3	13.3	16.5	11.9	14.5	16.6	15.2	12.7	17
GSONMT00002254001	0.4	0.451096	0.5	0.5	0.5	0.7	0.4	0.6	0.5	0.5	0.6	0.2	0.6	0.4	0.5	0.4	0.3	0.2	0.5	0.4	0.6	0.4	0.5	0.4
GSONMT00002255001	1.1	0.77826	0.9	1	1.1	1.3	1.4	0.7	0.8	0.9	1.1	1.2	1.1	1.3	0.5	0.5	1.4	0.9	0.7	1.3	1.3	0.7	1.2	0.4
GSONMT00002257001	392.4	611.347	586.8	656.4	424.7	431.2	598.6	466.3	576.8	467.3	625.2	527.4	545.1	381.6	582.8	470.7	524.9	649.4	533.7	754.2	568.4	486.9	563.9	587.1
GSONMT00002258001	6.7	10.0058	10.8	14.3	7.2	8.9	11	10.9	8.3	7.5	9.3	9.8	11.9	14.4	8.6	14.3	6.6	6.5	8.5	6	12.8	15.2	9.5	11
GSONMT00002259001	5.3	3.48892	4.4	3.1	3	4.9	4.1	3.5	4.6	3.9	3.9	4.7	3.8	3.6	4.4	3.7	5.4	2.9	3.7	4	2.4	4.4	4.1	4
GSONMT00002261001	4.6	4.33743	6	5.4	5	5.6	4.9	5.9	5	4.5	4.9	6.3	4.6	4.6	4.5	5.4	4.4	4.1	6.3	3.3	4.8	5.1	5.2	5.6
GSONMT00002263001	11	8.82137	9.4	8.3	6.8	4	4.3	4.7	5.8	9.1	8.9	6.4	3.9	4.5	3.9	6	7.5	7.4	10.5	8.9	5.6	5.5	6.2	4.8
GSONMT00002264001	1.4	0.675348	0.5	0.7	0.6	1.4	0.6	1.5	0.6	0.7	0.5	0.7	1.1	0.4	0.4	0.8	0.8	0.2	1	0.7	0.5	0.8	0.9	1.2
GSONMT00002265001	3.8	4.97342	6.7	5.7	5.4	5.1	5.9	6.4	4.3	4.3	5	6	4.4	4.5	6.2	6	5.5	5.3	6.3	5.4	5.6	5.7	5.7	6.4
GSONMT00002266001	7.7	5.65569	6.6	6.1	7.1	4.4	5.1	5.8	6.1	8	4.9	5.2	6.4	7.4	4.6	7.4	6.7	5.2	6	5.2	5.4	7	5.7	4.3
GSONMT00002267001	3.8	3.00383	4.7	3.5	3	4.2	3.7	3.3	3.9	4	3.5	4.1	3.8	4.4	4.8	3.2	3.9	3.5	4.2	3.4	3.3	2.9	4.6	4.2
GSONMT00002271001	3.3	3.69298	6.2	4.5	9.9	6.1	6.6	8.2	2.5	3.3	3.7	3.3	8.1	7.2	5.1	9.1	4.2	4	5.2	3.9	10.5	9.7	5.3	3.7
GSONMT00002272001	4.8	3.17366	7.5	6.4	4.6	5.8	4.7	4.5	6	4.2	3.5	6.2	7.3	6.1	5	6.2	6.2	4.5	6.4	3.4	5.4	6.3	5.1	5.4
GSONMT00002273001	0.5	0.262174	1	0.5	0.5	0.7	0.4	1	0.6	0.1	1.3	0.8	1	0.2	1.6	0.9	1.4	0.4	0.9	0.3	1.3	0.9	1.3	1.4
GSONMT00002274001	3.2	2.43755	3.6	3.1	4	3.5	3.3	4.4	2	3.6	2.5	4.1	3.6	2.3	3.5	4	3.2	3.5	4.3	2.1	3.4	4.2	4.4	4.3
GSONMT00002275001	46.8	34.8666	47.2	42.6	38.4	43.2	34.8	36	46.3	40.9	39.1	48.8	48.6	43.9	39.3	47.3	48.6	39.6	45.2	26.5	40	38.2	38.3	44.3
GSONMT00002276001	0	0	0	0	0.1	0	0	0	0	0	0	0	0	0	0	0	0	0	0	0	0	0	0	0
GSONMT00002277001	2.1	1.67662	1.1	1.9	0.4	3.2	1.1	2.9	2.4	2.4	1.2	1.1	2.6	1.5	1.5	0.8	0.4	0.9	0.8	1.3	1.6	1.2	0.8	1
GSONMT00002279001	1.7	1.74012	0.8	1.8	1.2	1.2	1.3	1.5	1.4	1.6	1	0.9	0.9	1.5	1.6	1.1	1.3	1.3	1.1	1.7	1	1.8	1.4	1.8
GSONMT00002282001	0.8	0.657291	1.2	1.1	0.9	0.9	0.8	1.9	0.7	1	0.9	0.9	1.3	1.6	1.3	1.8	1.4	0.4	1.2	0.7	1.3	1.5	1	1.2
GSONMT00002284001	0	0	0	0.4	0	0.1	0.1	0	0.3	0	0	0.1	0.1	0.4	0.3	0	0	0.1	0.3	0.3	0	0.3	0.1	0.1
GSONMT00002285001	0.4	0.236048	0.9	0.6	0.4	0.6	0.7	0.3	0.4	0.5	0.2	0.9	1	0.8	1.2	0.7	0.5	0.2	0.9	0.1	0.4	0.2	0.2	0.3
GSONMT00002287001	0.2	0.233344	0	0.4	0	0	0.4	0	0	0.2	0.2	0	0.2	0	0	0.2	0	0.2	0	0	0.4	0	0.2	0.4
GSONMT00002288001	1.2	0.961306	1.3	1.2	1.8	1.9	1.7	2.2	1.3	1.4	0.9	1.3	2.1	1.9	2.2	2.2	1.2	1.3	1.5	1.3	1.8	1.6	2	1.3
GSONMT00002289001	1.4	2.56679	2.9	1.6	1.7	1.9	2.4	2.4	1.2	1.9	2.6	1.8	2.2	1.4	1.9	3.1	1.5	1.2	1.6	1.1	1.8	2.7	2.1	1.9
GSONMT00002290001	0.9	1.04175	0.8	0.6	0.4	1.1	1.2	0.9	0.8	1.2	0.6	1.2	0.6	0.9	1.4	0.7	0.9	0.4	0.4	0.6	0.7	0.5	0.6	1
GSONMT00002292001	1.3	1.09718	1.4	2	2.7	1.9	1.6	1.6	0.5	1.5	1.6	1.8	2	1.6	1.5	2.3	0.9	1.1	1.8	0.9	1.6	1.9	1.1	2
GSONMT00002294001	11.6	9.21299	10.1	9.4	9.1	11.7	8.7	9.3	13.6	11.2	8.2	9.8	16.9	20.2	7.9	10.6	9.2	9.4	9.4	9.1	17.2	13.3	8.5	7.2
GSONMT00002296001	0.4	0.129044	0.4	0.4	0.1	0.4	0.2	0.3	0.3	0.3	0.1	0.4	0.2	0.3	0.4	0.4	0.1	0.2	0.4	0.1	0.2	0.4	0.5	0.3
GSONMT00002297001	0	0	0	0	0	0	0	0	0	0	0	0	0	0	0	0	0	0	0	0	0.3	0	0	0
GSONMT00002298001	0	0	0	0	0	0	0	0	0	0	0	0	0	0	0	0	0	0	0	0	0	0	0	0
GSONMT00002299001	0.1	0.0567752	0.2	0.1	0.3	0.2	0.1	0.2	0.1	0.2	0.2	0.2	0.1	0.3	0.1	0.2	0.2	0.2	0.2	0.1	0	0.1	0.2	0.1
GSONMT00002300001	3.4	2.73037	3.1	2.7	4.1	3.8	2.7	3.4	2.6	3.5	2.8	2.5	3.2	3.4	2.4	3.7	2.4	2.6	3.1	2.9	2.6	3.7	3	2.3
GSONMT00002301001	3	2.31191	3	2.6	2.5	3.2	2.4	2.5	2.8	2.5	2.5	3.1	3.5	2.9	2.7	3.1	2.8	2.1	2.6	2.5	2.6	3.2	2.4	2.6
GSONMT00002302001	5	2.23633	4.4	4.5	6.5	6.4	3.6	9.5	3.1	3	4	3.6	6.2	10.2	7.1	6.8	4.8	3.2	3.9	2	5.3	4.9	4.6	3.7
GSONMT00002305001	0.2	0	0	0.2	0	0.2	0.2	0.4	0.8	0	0.2	0.4	0	0.2	0	0.2	0.2	0.2	0.5	0	0.2	0	0.2	0
GSONMT00002306001	0.9	1.66429	3	2.2	1.8	2.2	2.8	1.4	2.1	1.8	2.9	2.9	1.1	1.5	4.1	2.1	2.5	2.1	2.5	2.3	1.7	1.4	2.4	2.5
GSONMT00002307001	2.7	5.23512	7.3	5.5	3.5	6.5	5.2	3.9	3.2	2.6	7.5	5.9	3.6	3.3	7.6	3.4	5.5	4.3	5.5	3.4	3	2.6	6.1	5.8
GSONMT00002308001	3.7	4.66002	6.6	4.9	7.9	5.5	5.7	6.4	4	3.6	5.6	6	4.5	5.3	5.5	7.1	5.7	4.4	6.4	5	9.9	7.1	4.1	4.8
GSONMT00002309001	3.5	2.09942	2	2.7	2.3	1.8	2.2	2.7	2.8	1.7	2.1	2.7	2.3	1.3	2	2.3	2.5	1.4	2.8	1.9	1.8	1.7	2.2	2.7
GSONMT00002310001	0.6	0.254637	0.6	0.7	0.4	0.6	0.6	0.8	0.5	0.3	0.6	0.7	0.7	0.6	0.8	0.9	0.7	0.4	1.1	0.1	0.5	0.7	0.4	0.6
GSONMT00002311001	4.1	10.8352	8	7.5	5.5	6.6	14.6	11	9.2	6.1	11.4	9.4	13.1	19.5	7.2	24.9	7.6	9.2	6.8	6.6	11.7	22.7	18.3	22.5
GSONMT00002313001	0.2	0.0401319	0.1	0.1	0	0.1	0	0.2	0.1	0	0	0.2	0.1	0.1	0	0.1	0	0	0	0	0	0.1	0	0
GSONMT00002315001	2.8	1.43632	2.8	2.9	2.3	3	2.2	2.8	2	1.7	2.4	3	2.8	3.4	2.2	3.2	2.2	1.8	3	1.3	2.5	3	2.7	1.9
GSONMT00002316001	1.9	1.64877	1.6	1.6	1.7	2.3	2.2	2.1	1.7	1.5	1.7	1.7	2	1.8	2	2.3	1.6	1.9	1.5	1.2	2.2	1.6	1.6	1.8
GSONMT00002317001	0.9	0.243381	0.3	0.3	0.3	0.5	0.3	0.6	0.4	0.2	0.2	0.6	0.3	1	0.3	0.6	0.7	0	0.5	0.4	0.6	0.3	0.7	0.3
GSONMT00002318001	7	10.4283	10.2	9	15.5	10.9	10.5	14.7	8.6	8.6	8.1	7.5	13.2	13.8	12.5	14.1	9.1	8.9	9.6	8	14.7	13.1	10	9.8
GSONMT00002319001	0.7	0.877476	1.3	1	1.2	2.3	0.9	1.6	0.9	0.5	1.4	1.6	0.8	1.8	2.1	2.1	1.4	0.9	1.1	0.5	1.2	1.6	1.5	1.4
GSONMT00002320001	7	7.20262	6	6.4	8.4	8.2	7.1	7.5	6.7	7.4	6.2	7.1	7	8.3	6.5	7.7	7.3	7.6	6.8	7.5	7.3	8.5	6.9	6.8
GSONMT00002326001	0.8	0.780496	0.7	0.5	0.2	0.5	0.3	1	0.2	0	0.4	0.5	1	1.4	0.7	1.1	0.8	0	1	0.4	0.9	1.8	0.6	0.7
GSONMT00002327001	0	0	0.4	0	0	0	0	0	1.5	0	0	0.4	0	0	0	0	0	0	0.9	0	0	0	0.4	0.7
GSONMT00002328001	0.2	0.0574477	0.4	0.1	0.2	0.2	0.2	0.2	0.2	0.2	0.1	0.2	0.3	0.1	0.1	0.4	0.1	0.2	0.3	0.1	0.2	0.1	0	0.2
GSONMT00002331001	6.7	4.36264	5.9	5.7	6.2	4.2	5.5	5.2	4.9	8.2	6.5	6.7	6.9	5.9	5.5	8.1	5.3	4.4	7.7	5.2	6.2	6	5.5	5.5
GSONMT00002332001	1	0.696443	1	1.1	1.3	1.3	1.2	1.3	0.5	0.8	1.1	0.9	1.2	1.3	0.9	1.6	0.5	0.9	1.1	0.6	1.6	1.3	1	1.1
GSONMT00002333001	0.6	0.416584	0.8	0.8	0.7	1.1	1.2	0.6	0.5	0.9	0.3	0.6	0.4	1.3	0.9	1	0.1	0.4	0.4	0.8	0.7	0.3	0.4	0.3
GSONMT00002334001	0.8	0.225592	0.2	0.2	0.2	0.7	0.4	0.1	0.4	0.5	0.4	0.1	0.7	0.9	0.5	0.6	0.4	0.4	0.8	0.3	0.3	0.8	0.3	0.7
GSONMT00002336001	0.4	0.231751	0.3	0.3	0.3	0.3	0.5	0.5	0.2	0.2	0.2	0.3	0.3	0.5	0.4	0.4	0.4	0.2	0.2	0.2	0.2	0.4	0.5	0.4
GSONMT00002337001	0	0	1.3	0	0.6	0.8	1	0.3	0	0	0.6	0	0.9	0.3	0	0.3	0.3	0	1.2	0	0.6	0.8	0.3	0.2
GSONMT00002338001	0	0	0	0	0	0	0	0	0	0	0	0	0	0	0	0	0	0	0	0	0	0	0	0
GSONMT00002339001	1.4	0.345212	1.5	1.4	0.8	0.9	1.1	1.3	1	1	0.8	1.4	1	1.6	0.8	1.6	1	0.8	1.2	0.4	1.1	0.8	0.8	0.7
GSONMT00002340001	1.6	1.09754	1.9	1.7	1.7	1.7	1.1	1.7	1.6	1.8	1.6	2.1	2	2.3	1.2	2	2.2	1.2	2.4	1.2	2	1.7	1.4	1.4
GSONMT00002343001	0.9	0.696118	1	0.7	0.8	0.9	1.1	1	0.9	0.8	0.7	0.7	0.7	0.6	0.9	1.2	0.9	0.6	0.9	0.8	0.9	1.1	0.6	1.2
GSONMT00002344001	4.3	3.34543	4.6	3.8	2	4.4	3.3	3.8	5.3	4.5	3.2	4.8	4.6	3.4	3.2	3.9	5.2	4	3.5	4.2	3.5	4.3	3.9	3.7
GSONMT00002345001	1.2	1.49191	1.2	1.6	1.2	1	1.2	1.4	1.4	1.6	1.3	1.5	1	1	1.6	1.4	1.8	1.4	1.6	1.5	1.4	1.3	1.8	1.2
GSONMT00002348001	2.7	1.03741	0.9	0.8	0.4	0.4	0.2	0.4	2.1	1.6	0.6	0.5	3.3	1.6	0.7	0.7	0.3	0.6	0.8	0.2	1.4	1	0.2	0.9
GSONMT00002349001	7.9	7.69642	6.5	6.8	7	7	6.6	6.9	5.6	7.2	6	6.2	7.6	6.4	4.8	7.5	5.3	6	6.5	6.1	6.9	6.3	6.4	6.2
GSONMT00002350001	1.8	2.27459	3.3	2.8	2	2.7	2.2	3.8	2.1	1.4	2.3	2.3	2.1	3.4	4.5	3.8	2.5	1.8	2.7	1.7	2.3	2.4	2.7	4.1
GSONMT00002351001	0.8	0.335601	0.2	0.4	0.6	0.6	0.1	0.3	1.8	1.3	0.2	0.4	1.9	1.3	0.1	0.4	0.6	0.8	0.2	0.3	1	0.6	0.1	0.1
GSONMT00002353001	2.5	1.16906	1.9	2.2	1	1.2	1.5	2.1	2	2.2	2	2.5	1.1	2.8	2.1	3.4	2.8	1.8	1.8	1.3	1.9	2.8	0.8	1.4
GSONMT00002355001	1703.6	1848.6	1528.8	1636.8	1907.2	1754.3	1817.1	1800.1	1542.2	1746.7	1884.7	1569.4	1552.4	1436.3	1683.9	1778.6	1760.1	1882.1	1675.6	2046.4	1911.7	1744.3	1885	1780.2
GSONMT00002358001	0.8	0.696233	1.8	1.4	1.1	1	1.2	1.3	0.6	1.1	1.4	1.1	0.7	1.2	1.9	1.2	1.6	0.8	1.6	0.7	1.4	1.7	1.7	1.6
GSONMT00002360001	4.1	3.12198	4.6	3.8	2.7	4.1	2.3	3.5	5.1	5.2	3.6	4.9	4.5	5.1	3.2	5	4.2	4	4.5	2.2	4.4	4.5	3.1	4
GSONMT00002361001	5.2	4.83871	4.7	5.2	4.4	3.7	3.8	4.7	6.3	5.7	3.3	5.3	4.7	6	3.5	5.3	5.2	4.8	4.8	4.6	5.4	4.4	4.1	4.6
GSONMT00002362001	3.7	2.9884	4.3	4.7	4.2	4	4.3	4.2	4.5	2.6	4.1	4.8	3	4.2	4	4.5	2.6	2.8	5	2.3	1.9	2.8	3.6	4.7
GSONMT00002363001	6.3	6.35337	7.1	6.4	7.7	7.5	7.6	7.9	7	5.7	6.5	6.6	6.6	7.3	6.7	6.7	7.1	6.3	6.3	6.2	7.2	7.5	7	7.6
GSONMT00002365001	0.9	0.925742	1.5	1.6	1.2	1.7	1.4	1.2	1.9	2.1	1.2	1.6	1.6	1.4	1.5	1.1	1.8	1.4	1.7	1.2	1.2	1.6	0.8	1.3
GSONMT00002366001	5.4	5.81272	5.1	4.7	5.2	5.6	5.3	5.5	4.7	5.4	4.8	4.2	4.1	5.2	4.4	4.7	5.3	5.5	5.1	5.6	5.3	5.2	5	4.8
GSONMT00002367001	3.1	4.32649	3.9	6	14.2	12.7	5.8	6.3	4	3.4	4.5	5.6	10.1	11.4	3.8	6.1	4	4	5.9	4.4	10.5	9.7	4.7	4.2
GSONMT00002370001	0.2	0.149897	1	0.6	0.4	0.7	0.4	0.4	0.1	0.1	0.4	0.6	0.5	0.8	0.5	1	0.4	0.1	0.3	0.2	0.5	0.5	0.4	0.3
GSONMT00002371001	0.1	0.137178	0	0.1	0.1	0.2	0	0.4	0	0.1	0	0	0	0.1	0	0.4	0.1	0	0.3	0.1	0.1	0.1	0.3	0.2
GSONMT00002373001	1.2	0.227672	1	0.3	1.3	0.8	0.6	0.9	0.3	0.4	0.7	0.7	0.7	1.1	0.5	0.9	0.2	0.1	0.6	0.1	0.2	1.9	0.3	0.3
GSONMT00002376001	3.6	5.77899	3	3.1	2.7	3.7	3.4	3.9	2.1	1.6	4.1	3.3	3.2	3.2	3.7	3.5	2.3	2.9	2.7	2.6	4	4.2	3.7	4.3
GSONMT00002377001	37.6	43.7251	34.1	46.2	38.3	27.4	43.3	46.9	23.7	25	42.3	35.9	35	38.7	32.7	51.4	25.7	29.5	31.6	35.2	43.4	56.5	39.9	45.9
GSONMT00002379001	0.9	0.604255	1	1	0.9	0.9	1.1	0.7	0.4	0.9	0.6	1.1	0.6	1.2	0.6	1.5	0.9	0.7	1.2	0.8	0.8	1.1	1.1	1.1
GSONMT00002381001	0	0.0711773	0.1	0	0	0.1	0.1	0	0.2	0	0.1	0	0.1	0.1	0	0	0	0.1	0.1	0	0	0	0	0.1
GSONMT00002383001	0.2	0	0.1	0.1	0	0.1	0.1	0.1	0.1	0.1	0.1	0	0	0.2	0.1	0	0.2	0	0	0.2	0	0	0.1	0.1
GSONMT00002386001	0	0.0860623	0.1	0.2	0.1	0	0.1	0	0.1	0.3	0	0.1	0.2	0	0.2	0.1	0	0.2	0.2	0	0.1	0.2	0.3	0.1
GSONMT00002388001	1.7	0.839253	1.2	1.4	0.7	1.4	1.3	1.3	2.5	1.4	0.9	1.8	1	2	1.4	1.2	1	1.2	1	1.3	1.1	1.3	1.5	1.6
GSONMT00002389001	13.3	13.3736	15.1	16.7	15.2	20.5	16.7	17.6	16.8	16.9	14.5	17	20.9	20.4	15.7	22.2	17	14.9	17.2	10.3	19.1	17.5	17.2	19
GSONMT00002391001	3.4	3.1679	4.1	3.6	5.1	4.2	4.8	4.3	2.6	2	3.1	4.2	4	2.4	3.4	3.6	1.6	2	2.8	2.5	5.4	4.9	3.6	2.9
GSONMT00002392001	14.1	10.4582	18	17.3	11	14.5	12.3	14.1	17.6	18.8	16.7	18.1	12.9	14.7	20.4	14	19.9	15.2	14.6	11	14	13.9	15.2	13.9
GSONMT00002395001	5.3	3.13641	2.6	3.2	3.7	3.5	3.7	2.9	3.3	5	2.6	2.1	5.3	5.2	3.3	2.8	3.8	5.5	2.4	3.5	3.6	3.4	2.6	4.2
GSONMT00002397001	0.8	0.137595	0.5	0.3	0.4	0.7	0.6	0.7	0.5	0.6	0.3	0.6	0.5	0.5	0.9	0.6	1.1	0.4	0.5	0.5	0.7	0.4	0.5	0.2
GSONMT00002398001	3.4	2.65141	2.4	2.2	4	4	2.7	2.5	3.3	3	3	2.7	3.5	3.5	3	3	2.5	2.7	2.5	2.3	3.1	3.7	2.2	2.6
GSONMT00002401001	0.1	0.145715	0	0.1	0.1	0.2	0	0.1	0.1	0.1	0	0.2	0.1	0.1	0.1	0	0.2	0.1	0	0.1	0.1	0.1	0.1	0
GSONMT00002402001	1.6	2.29356	5	3.6	2.6	4	2.4	3.5	2.5	2.6	4.8	5.1	3.9	3.7	3.6	4.4	3.3	3.6	3.5	1.8	4.4	3.6	2.8	3
GSONMT00002403001	1.4	0.718552	2.1	1.2	1.3	1.5	1.6	1.1	0.8	1	1.1	1.7	1.3	1.1	1.4	1.5	1.7	1	1.8	1	1.4	1.3	0.9	1
GSONMT00002404001	1.2	0.461926	0.9	1.2	1	1.3	1.5	1	0.9	0.4	0.7	1	1.1	1.5	0.8	1	1.3	0.9	1.4	0.5	1.2	0.8	1.3	1.2
GSONMT00002406001	2.4	1.67739	2.5	2.5	2.8	4.2	2.9	2.5	2.4	2.1	1.8	2.4	3.3	3.2	2.9	2.5	2.2	2	2.2	2.1	3.2	3.2	3	2.6
GSONMT00002409001	8.3	8.84954	8.3	11	10.8	9.1	15.8	13.8	8.4	6.9	12	9.9	8.2	5.7	15.7	13.3	9.1	8.1	10.8	9.3	8.1	9.9	10.6	11.2
GSONMT00002410001	2.8	4.22463	5	4.7	5.3	7.3	8.9	7.3	2.8	1.7	5.4	5.4	5.9	4	8.4	7	3.9	3.6	7	2.4	5.5	5.3	5.3	6.3
GSONMT00002413001	0.5	0	0.9	0.5	0.7	0.7	0.2	1.1	1.2	0.7	0.5	0.9	1.9	1.1	0.7	0.9	0.3	0.8	1	0.5	0.5	1	0.3	0.2
GSONMT00002414001	9.5	10.2908	10	9.3	9.7	10.3	9.8	8.7	10.6	8.3	9.1	10.8	8.1	9	9.5	12.9	8.5	8.7	8.4	8.4	8.1	9.9	10.2	11.5
GSONMT00002416001	2.3	3.4891	3.2	3.3	2.2	2.6	2.2	1.7	2.9	3.5	4.1	3	0.8	1.9	3.3	2.5	4.4	3.3	4.2	4.5	2.2	2.4	2.2	3
GSONMT00002417001	1.4	0.668697	1.5	1.5	1.1	1.5	1.3	1.1	1.3	1.2	1	1.8	1.7	1.8	1.2	1.6	1.5	1.2	1.8	0.6	1.1	1.3	1.3	1.2
GSONMT00002420001	7.5	7.88516	6.4	5.4	7.8	7	5.7	7.9	7.1	8.6	6.6	5.1	8.1	7.6	4.7	7.3	6.9	6.2	6	7.4	9.1	7.5	6.5	7.5
GSONMT00002421001	5	8.51854	4.9	6.1	2.4	4.2	5.7	4.5	8	8.5	5.1	5.9	6.4	4.5	4.7	4.6	5.1	7.3	6.3	4.5	5.1	3.7	4.6	4.3
GSONMT00002422001	0.9	1.22877	1.6	1.1	2	1.2	1.4	1.9	1.1	1.3	1.4	1	1	1.6	1.3	1.2	0.9	1.5	1	1.2	1.7	1.5	2.2	1.6
GSONMT00002423001	2.7	0.941232	4.3	2.4	4.3	2.2	1.7	2.5	2.2	5.1	1.2	3	2.8	2.3	2.2	2.7	2.9	1.6	1.8	0.9	2.8	3.5	2.7	2.2
GSONMT00002426001	0.7	0.395245	0.9	0.8	0.9	1	0.7	0.3	1	0.5	0.9	0.6	1.2	1	0.5	0.7	1.7	0.2	1	0.5	0.8	1	0.4	1.2
GSONMT00002427001	11.8	7.97593	11.3	10.7	10.4	9.9	8.1	10.1	9.1	9.2	7.8	9.9	6.5	10.5	8.9	13.1	10.1	8.7	7.6	6.7	8.3	7.7	7.7	8.3
GSONMT00002428001	0.5	0.491814	0.5	0.8	0.6	0.5	0.6	0.7	0.8	0.7	0.5	0.7	0.9	0.8	0.5	0.7	0.6	0.6	0.6	0.4	0.8	0.6	0.6	0.8
GSONMT00002430001	3	2.21945	3.1	2.5	4.1	2.7	3.1	3.4	1.2	2.7	2.7	2.2	2	2.1	2.5	2.3	2.1	2.9	2.7	3.3	2.6	3.1	2.7	2.2
GSONMT00002431001	4.1	3.28062	3.8	4.4	5.5	5.3	4.5	5	3.5	4.7	3	3.3	5.5	5.5	3.7	4.3	4.6	4.1	3.8	2.8	4.7	5.7	3.8	4.3
GSONMT00002433001	3.6	1.70244	2.8	2.8	1.2	2.2	1.3	1.4	1.9	1.9	1.3	4.6	3	4.6	0.5	0.9	1.3	1	3	1.1	0.8	0.6	0.6	0.8
GSONMT00002434001	7.8	7.3605	7.1	6.5	7.8	6.8	6.9	7.1	7.7	7.1	5.7	6.1	8.9	8.9	6.1	7.8	6.1	6.6	7.2	5.8	7.4	7.9	6.3	5.8
GSONMT00002436001	42.9	36.0024	40.1	41.1	34.4	43.8	39.7	39.4	40.8	41.1	37.2	45.2	42.2	42.8	37.3	44.6	44.6	36.4	42.3	31.9	36.6	43	37.7	38.8
GSONMT00002437001	0.6	0.414432	0.7	0.6	0.6	0.6	0.6	0.8	0.8	0.4	0.5	0.9	0.5	0.5	0.8	0.6	0.6	0.6	0.6	0.4	0.6	0.5	0.8	0.6
GSONMT00002438001	2	1.96004	1.8	2.1	1.9	2	1.8	1.7	2.3	2.7	1.7	2.2	1.8	2.1	1.6	2.3	2.3	2.5	1.7	1.7	2	1.9	2	1.7
GSONMT00002440001	0.7	0.0953027	0.5	0.5	0.4	0.6	0.8	0.5	0.7	0.8	0.2	0.4	1	1.3	0.7	0.7	0.4	0.3	0.6	0.3	0.8	1.2	0.7	0.3
GSONMT00002445001	0.1	0.105276	0.5	0.3	0.2	0	0.3	0.7	0	0.5	0	0	0.1	0.4	0.3	0.9	0.3	0.1	0.5	0	0.4	0.4	0.7	0.6
GSONMT00002446001	2.5	2.14329	3.7	2.6	3	1.7	2.3	1.9	1.3	2.6	3.1	2.5	2.1	1.9	1.5	2.7	2.8	2.2	2.9	1.8	3	3.1	2.2	1.2
GSONMT00002447001	0.5	0.361599	0.9	0.6	0.7	0.6	0.5	0.8	0.4	0.4	0.6	0.6	0.6	0.4	0.5	0.6	0.7	0.7	1.1	0.3	0.5	0.9	0.8	0.5
GSONMT00002449001	7.4	6.82121	5.3	6.7	5.3	7	6.7	6.6	7.3	6.9	6.3	6.4	5.1	6.1	5.3	5	6.8	7.6	6.3	5.9	5.3	6.4	7.1	6.7
GSONMT00002451001	0.9	0.519336	0.6	0.4	0.5	0.9	0.6	0.5	0.2	0.4	0.8	0.9	1	0.5	0.2	0.6	0.9	0.2	0.3	0.5	0.6	0.5	0.6	0.3
GSONMT00002452001	4.8	1.90383	2.1	1.6	2.5	3.6	2.3	2.4	2.1	2.3	1.5	2.2	2	2.8	3.1	2.1	2.3	1.6	2.3	1.3	2.5	2	2	2.4
GSONMT00002453001	4	4.64633	3.8	4.8	3.4	4.8	4.3	4.4	4	3.9	4.9	4.5	4.4	4.7	4.7	4.3	3.7	3.8	4.4	4.7	4	4.4	4.7	5
GSONMT00002454001	212.2	247.449	232.6	222.4	240.3	213.7	250.6	236.2	203.7	222.1	225.1	211.7	178.1	176.2	267.7	228.2	226.1	258.7	228	286.3	244.9	258.5	245.4	246.7
GSONMT00002456001	13.3	12.0802	16.6	15.7	14.2	16.2	16.6	16.6	13.9	15.3	14.9	15.5	15	17.2	16.8	19.1	15.7	12.6	16.6	10.9	16	19.1	17.9	16.8
GSONMT00002457001	8.9	5.7479	8.8	8.9	6.3	9.1	9.3	8.6	5.9	6.9	6.7	9.9	9.4	9.2	9	11.2	9.6	5.8	8.3	4.8	7.7	9.1	7.8	7.8
GSONMT00002459001	0.5	0.206707	1.2	0.8	1	0.5	1	1.1	0.2	0.4	0.5	0.7	0.8	0.9	1.1	0.9	0.8	0.5	0.8	0.5	0.6	1	0.5	0.8
GSONMT00002460001	1.7	1.67437	1.6	1.5	2.3	2.4	2.2	2.5	2.4	2.2	1	1.2	5.3	6.4	2.1	2.1	1.3	1.5	1.6	1.5	4.1	3.3	2.3	2
GSONMT00002462001	0.4	0.367292	1.1	0.9	0.7	1.2	1.3	1.1	0.7	0.5	0.8	0.8	0.7	0.8	1.3	1.3	0.8	0.6	1.2	0.4	1.1	1.1	1.3	1
GSONMT00002463001	0.3	0.273069	0.6	0.9	0.7	0.7	0.8	0.9	0.5	0.2	0.4	0.3	0.5	0.8	0.7	1.5	0.9	0.4	0.7	0.3	0.5	1	0.8	0.7
GSONMT00002466001	0.7	0.736934	1.4	1.3	1.2	1.8	1.1	1.3	1.1	0.9	1.7	1.1	1.2	0.9	0.5	1.4	1.7	1.2	0.9	0.6	0.7	0.9	0.8	1
GSONMT00002467001	14.8	17.9189	13.6	18	18.9	16.4	17.6	16.8	11.6	15.9	12	11.9	21.7	20.9	13.7	20.6	11.3	12.2	15.1	13.8	21.4	18.3	16.9	12.2
GSONMT00002468001	0	0.284114	0.1	0.2	0.2	0.4	0.3	0.5	0.2	0.1	0.1	0	0.1	0.1	0.3	0.2	0.2	0.4	0.1	0.2	0.3	0.2	0	0.2
GSONMT00002472001	1.4	0.356447	0.6	0.3	0.3	0.3	0	0.5	0.6	0.5	0.2	0.2	0.6	0.6	0.5	0.3	0.5	0.2	0.4	0.7	0	0.3	0.5	0.4
GSONMT00002473001	0	0	0	0	0	0	0	0.6	0.3	0.2	0	0.2	0	0	0	0	0.2	0.2	0.4	0.2	0.2	0.2	0	0
GSONMT00002474001	2.2	3.67044	2.6	2.7	4.8	4.6	5.1	3.5	2.2	2.3	2.7	2.2	3	3.7	2.4	3.7	1.9	1.5	2.9	4	5.7	4.7	3.2	3
GSONMT00002477001	0	0	0	0	0	0	0	0	0	0.1	0	0	0	0	0	0	0	0	0.1	0	0	0	0	0
GSONMT00002478001	0.8	0.404989	0.9	0.6	0.8	1	0.8	1	0.6	0.6	0.7	0.7	0.9	1	0.8	0.9	0.9	0.4	1.1	0.3	0.6	0.8	0.7	0.7
GSONMT00002480001	1	0.344031	1.8	1.2	1.1	1.4	1.3	1.3	1.1	1	0.8	2	1.6	2.4	1.4	1.9	1.3	1	1.3	0.3	0.6	1.1	1.2	0.8
GSONMT00002481001	3.2	2.65954	6.2	3.5	4.7	4.4	4	5.1	3.7	3.6	4.6	4.7	5.6	6.8	4.5	7.1	3.9	2.6	4.6	2	3.9	6.2	3.3	3
GSONMT00002482001	3.9	2.24258	5.5	3.8	4.3	4.9	4	4.6	4.1	2.8	4.1	4.8	5.9	4.7	3.9	5.5	4	2.9	3.6	2.6	4.1	5.2	4	3.2
GSONMT00002484001	1.8	1.30464	1.9	1.5	2.3	2	1.1	1.9	1.6	1.4	1.8	1.2	1.9	1.7	1.5	1.7	2.2	1.6	1.9	1.3	2.1	2.3	1.8	1.6
GSONMT00002485001	0.6	0.37724	0.8	0.1	0.5	0.9	0.4	0.4	0.4	0.4	0.5	0.4	0.7	0.8	0.5	0.5	0.6	0.5	0.9	0.1	0.1	0.4	0.6	0.4
GSONMT00002486001	1.3	0.735856	1.8	1.5	1.2	1.6	1.1	1	1.2	2	1	1.6	1.5	2.3	1.4	1.5	2.1	1.6	1.6	0.8	1.1	1.1	1.3	0.9
GSONMT00002487001	2.7	2.55601	1.7	2.2	1.9	2.5	2	1.8	2.5	2.9	1.5	2.3	2.6	3.4	1.5	2.1	2.4	2.3	2.6	1.9	2	1.3	1.6	1.7
GSONMT00002489001	0.5	0.577899	1	1.2	0.7	1.4	1	0.6	0.6	0.4	0.6	0.9	0.6	0.9	1.3	1.1	1	0.7	1.3	0.7	0.5	1.1	1	1.4
GSONMT00002492001	2.9	1.94804	3	3.7	2.9	2.8	1.8	2.7	2	3.3	2.1	2.5	3.1	3.1	2.6	3.3	3.1	2.8	2.2	1	3.6	3.2	2.1	2.5
GSONMT00002496001	3.9	5.76466	4	4.3	6.7	4.9	3.3	4.7	4.7	4.8	4.1	4	4.2	4.6	3.2	5.2	5.5	4.7	5.4	4.7	7.7	6.6	5.4	4
GSONMT00002501001	0.3	0.138861	0.4	0.1	0.3	0.2	0	0	0	0	0.3	0.1	0.1	0.2	0	0	0.1	0.1	0.3	0.1	0.3	0.4	0.1	0.2
GSONMT00002502001	0.4	0.326458	0.4	0.2	0.4	0.3	0.6	0.3	0.2	0.3	0.4	0.4	0	0.3	0.2	0.4	0.2	0	0.4	0	0.4	0.2	0.3	0.5
GSONMT00002504001	0.2	0.185909	0.5	0.5	0.5	0.3	0.4	0.5	0.3	0.4	0.5	0.5	0.8	0.8	0.4	0.6	0.8	0.1	0.5	0	0.1	0.5	0.2	0.5
GSONMT00002507001	9.9	11.2629	9.6	9.7	12.2	11.3	10.8	9.9	10.7	12.5	10	9	9.7	10.5	10.7	10.9	10.3	11.7	11.6	10.3	10.2	11.6	11.2	13.1
GSONMT00002510001	0.2	0.0669657	0.2	0.1	0.2	0.1	0.1	0	0.2	0	0.1	0.1	0.1	0.1	0.2	0.2	0	0	0	0.1	0.1	0.1	0	0.1
GSONMT00002511001	0.2	0.117887	0.2	0.1	0.4	0.4	0.3	0.5	0.3	0.2	0.3	0.3	0.1	0.2	0.2	0.4	0.5	0.1	0.1	0.2	0.3	0.3	0.4	0.4
GSONMT00002513001	2	3.07652	3.8	4.1	4.4	4.3	5.2	4.3	2.3	2.2	3	3.7	4	4	4.6	5.6	2.8	2.8	3.5	2.1	6	6.1	5.2	4.7
GSONMT00002514001	2547.5	2472	2213	1768.6	982.9	1899.9	1151.5	946.4	3429.7	3135.1	2848.5	2393.1	1759.9	2141.6	1794.9	866.3	2852.3	2695.3	1821.8	2747.5	791.8	778.5	1404.8	1283.6
GSONMT00002515001	3615.3	2721.82	3402	2780.9	1575.9	2531.4	1469.3	1250.6	4477	4179.5	3910.5	3512.3	2390.3	2674.5	2083.8	1012.8	3932.8	3620.8	2533.5	3020.6	1011.6	891.4	1846.5	1434.1
GSONMT00002516001	2.1	1.90383	3.9	3.2	2.6	4.3	3.5	2.6	4	2.5	2.8	3.1	2.5	3	4.7	3.2	3.5	2.3	2.8	2	1.9	2.9	3.2	3.1
GSONMT00002520001	0.6	0.138719	0.4	0.3	0.3	0.7	0.4	0.5	0.7	0.4	0.4	0.2	0.9	0.4	0.5	0.3	0.4	0.1	0.3	0.1	0.2	0.1	0.6	0.2
GSONMT00002522001	1.3	0.785916	1.9	0.7	0.9	1.2	1.7	1.2	1.3	1.1	1.4	2.1	0.8	0.8	0.6	0.9	2.5	1.5	1.6	0.9	1.5	1	1.7	0.9
GSONMT00002523001	5.5	5.12304	5	5.1	3.7	3.3	4.1	4.1	4.3	4.1	4	4.4	4.3	4.8	3.8	5.2	4	4.5	4.6	3.5	5.6	5.5	4.3	4.8
GSONMT00002526001	2.7	3.74691	5.9	3.7	4.1	4.4	3.3	5.1	3.2	3.8	4.8	5.3	3.8	3.9	4.4	6.5	3.4	4.4	4.4	4.4	5.3	3.6	5.1	3.9
GSONMT00002528001	0.8	0.238257	0.8	0.9	0.9	0.5	0.9	0.9	0.8	0.7	0.1	0.7	1.6	0.8	0.7	0.8	0.3	0.5	1.2	0.2	0.9	0.6	0.8	0.7
GSONMT00002529001	2.7	1.74783	2.8	1.5	2.9	2.1	2	2.5	1.1	1.4	2.1	2.4	2	2.4	2.6	2.5	2.8	1.8	2.3	1.8	2.2	2.5	2.1	1.9
GSONMT00002530001	0.2	0.858176	0.7	1.1	0.6	1	1.1	1.5	0.6	0.8	0.7	0.9	0.9	1.7	1.4	1.2	0.6	0.6	0.3	0.5	0.7	0.4	0.5	0.7
GSONMT00002532001	2.1	2.86394	1.9	1.5	1.9	1.7	1.9	3.9	2.8	1.6	1	1.7	2.1	2.6	1.4	1.3	2.3	1.8	2.1	2.3	2.8	2.4	1.2	2.7
GSONMT00002536001	2.6	2.36185	3.1	3.3	2.8	3.1	3.8	4.7	2	2.4	4.2	3.1	2.5	2.6	3.6	4.8	3.8	2	3.4	2.7	2.2	3.4	3.3	3.5
GSONMT00002537001	7.5	7.65756	11.4	8.4	20.1	13.5	13.9	15.4	6.1	7.5	10.5	8.4	11.9	10.3	17	16.9	7	5.9	8.7	6.9	18.5	17.7	10.9	11.1
GSONMT00002538001	13.7	14.1503	13.4	12.7	18.8	14.9	15.3	14.8	10.1	11.5	13	11.2	11.7	12.9	14.4	16	11.5	12.9	14.3	11.2	15.7	17.1	13.1	10.2
GSONMT00002539001	5	4.2076	3.9	3.6	7.5	4.6	4.8	4.3	3.4	3.9	3.5	2.4	4.3	4.2	3.6	7.7	3.5	4.1	2.8	2	5.5	6.7	4.4	2.8
GSONMT00002541001	27.5	25.4141	15.9	18.9	47.7	41.9	21.4	21.8	21.7	23.5	16.5	16.4	33.1	37.3	16.2	20.8	16	22.4	19.2	19.6	34.7	27.4	18.8	17
GSONMT00002542001	11.7	8.9883	14.3	14.1	12.4	14.6	13	12.7	11.3	12.2	11.1	13.2	13.9	14	14.9	13	10.6	10.3	12.5	9.2	14.7	12.1	12.6	13.7
GSONMT00002543001	2	1.47776	2.2	2	2.8	2.6	2.5	2.5	1.8	2	1.7	2.5	2.7	2.1	1.6	2.9	2.2	1.3	2	1.5	3	3.5	2.3	2.4
GSONMT00002544001	1.8	0.599586	1.5	1.1	1.5	1.5	1.5	1.8	0.8	1.5	0.6	1.7	1.6	1.7	1.2	1.6	1.4	1.1	1.2	0.3	2	2.6	1	1.2
GSONMT00002546001	4.5	3.85217	3.2	3.5	2.4	3.3	3.1	3.2	3.7	3.9	2.8	2.2	3.1	3.4	2.9	3.2	3.8	3.5	3.3	3.6	2.7	2.5	2.8	2.7
GSONMT00002548001	6.8	6.56704	8.9	8.4	6.6	8.4	7.9	9.1	5.1	7.8	5.7	7.2	6.6	8.2	8.4	6.8	7.2	9.4	7.6	7.9	7.5	8.8	6	6
GSONMT00002549001	8	3.58876	1.6	1.1	3.4	4.1	1.1	2.1	6.6	4.1	1.1	0.8	12.6	12.6	1.3	1.5	3.2	6	1.3	0.9	7.9	4.2	1.5	1.7
GSONMT00002551001	10.4	14.424	15.9	13.7	14.8	15.8	14.5	15.1	14.3	14.1	14.3	14.9	13.3	13.9	17.1	15.8	15	12.3	17.4	11.9	17.6	15	13	14.4
GSONMT00002553001	3.3	3.16288	3.2	2.7	2.9	2.8	2.8	3.4	3	2.7	3.8	2.9	3.1	3.3	3.4	3.5	3.5	3.1	3.3	2.1	4.7	3.6	2.8	2.8
GSONMT00002555001	4.7	2.60576	4.3	4.4	3.8	3.7	3.3	3.4	4.1	3.9	3	3.5	4.2	4.8	3.3	4.5	4	2.8	3.9	1	4.6	4.4	3.1	3.1
GSONMT00002556001	4.3	1.57305	4.9	4.7	4.2	4.1	3.1	3.3	3.5	4.7	3.1	4.5	5.5	5.2	4.3	4.4	3.8	2.4	3.9	1.5	3.9	4.2	4	2.4
GSONMT00002559001	2.5	2.6073	3.3	3	2	1.8	2.2	2.4	2	3.6	3.7	2.4	2.7	3.1	1.8	2.3	2.3	3.6	2.5	2.5	3.8	3.4	1.6	2.7
GSONMT00002561001	2.7	1.87371	1.9	2.3	1.9	1.5	2.1	2	2.7	2	1.2	1.3	2.7	2.4	1.4	1.8	1.8	2.1	1.7	1.1	2.6	1.1	1.2	1.5
GSONMT00002563001	1.1	1.37505	1.4	1.1	1.4	1.7	0.9	0.8	0.5	0.7	0.7	0.6	0.8	1.1	0.4	0.9	1.7	0.9	0.9	0.8	1	0.8	0.8	0.7
GSONMT00002564001	0.7	0.659254	0.7	0.6	0.3	1	0.5	0.8	0.5	0.4	0.4	0.5	0.1	0.4	0.2	0.6	0.5	0.5	0.6	0.3	0.3	0.1	0.4	0.4
GSONMT00002565001	2	1.66916	1.9	1.7	1.9	1.8	1.6	1.6	2	2	1.5	1.6	2.4	2.1	1.7	1.7	2	1.7	1.9	1.5	1.7	2	1.5	1.8
GSONMT00002567001	7.8	6.1743	6.2	6.6	6.8	7	7	6.5	7.5	7.7	6.1	6.6	6.6	7.3	6.9	6.7	6	6.9	7.1	6.2	6.5	7.6	6.6	7.4
GSONMT00002568001	5.1	3.73179	3.2	3.3	4.7	3.9	3.5	3.8	4.8	4.7	2.9	3.2	5.1	4.6	3.3	3.2	2.7	4.1	3.2	3.3	5.3	4.4	3.7	2.9
GSONMT00002571001	2	1.94009	3.2	3.4	1.1	2.3	0.8	1	1.8	1.1	2.4	4.9	1	0.9	1.4	1.3	1.4	3.1	2.4	2.2	2.3	2	2.2	1.7
GSONMT00002572001	1062.5	1102.06	1136.9	1041.4	1221.7	1056.2	1186.8	1106.4	1300.8	1254.2	1299.3	1223.8	934.8	897.3	1476.4	956.2	1125.1	1190.9	1081.1	1206.3	816.7	831.6	1171.1	1159
GSONMT00002574001	12.5	8.06829	8.2	8.5	8.9	11.5	6.7	9.1	10.7	10	5.2	4.5	14.2	16.3	6.6	7.3	8	8.2	8.3	6.8	13.4	10.2	5.5	7.5
GSONMT00002576001	10.8	10.293	11.7	11.1	8.1	11	9.1	13.4	14.1	14.3	6.1	4.6	24.6	18.8	5.3	10.2	8.8	12.3	8.5	7.4	20.5	10.3	11.7	10.5
GSONMT00002577001	1.1	0.525872	1.2	1.2	1.4	1.5	1.3	1.3	1	0.8	1	0.8	1.4	1.6	0.8	1.1	0.5	0.4	1.1	0.5	1.6	1.1	0.4	0.9
GSONMT00002579001	3.7	2.88507	3.3	3.2	3.3	3.2	4	4.3	2.4	2.4	2.7	3.2	3.4	3.1	4.8	3.4	3	2.6	2.9	2.9	3.1	2.6	4.2	3.3
GSONMT00002581001	0.8	0.356213	0.5	0.5	0.6	0.7	0.6	0.7	0.6	0.5	0.6	0.6	0.5	0.6	0.5	0.5	0.6	0.4	0.5	0.5	0.4	0.4	0.6	0.5
GSONMT00002582001	3.3	2.20505	3.9	3.6	3.4	3.3	3.6	3.2	1.9	2	3	3.5	2.2	2.7	3.4	3	3.4	2.2	3.9	2.2	2.4	2.7	3.4	3.6
GSONMT00002583001	3.6	1.11649	3.5	3	2.9	3.1	2.6	3.1	4.3	4.2	3.4	3.7	3.6	3.3	3.6	3.6	4.6	2.7	2	1.7	2.3	2.9	2	2.6
GSONMT00002585001	3.7	1.17509	3.2	2.6	2.3	3.4	3.2	2.9	3.8	5	3.4	3.9	4.3	3.4	2.7	3.6	4.7	2.5	3.3	0.9	1.8	3.3	2	3
GSONMT00002586001	7.1	5.96533	6	5.3	6.8	6.1	5.6	7.2	6.8	7.6	7.5	5.6	7.4	6	6.3	7.1	4.8	5.8	5.7	6.9	5.9	6.5	6.6	6.5
GSONMT00002588001	0	0	0	0	0	0.1	0	0.3	0	0	0.1	0.1	0	0.1	0.3	0.3	0.2	0	0.1	0	0.2	0	0.1	0.2
GSONMT00002598001	0.6	0.707995	0.7	0.7	0.4	0.4	0.4	0.6	0.7	0.3	0.3	0.4	0.4	0.2	0.3	0.2	0.3	0.1	0.1	0.2	0.5	0.5	0.5	0.2
GSONMT00002599001	0.1	0.115188	0.1	0.2	0.1	0	0.1	0.2	0	0	0.1	0.1	0	0.1	0	0.1	0.1	0	0.1	0.1	0.1	0.2	0.1	0
GSONMT00002600001	19.4	19.2983	17.3	18.3	20	19.2	18.7	21.4	17.9	18	20.4	17.6	17.4	19	18.2	18.3	16.7	15.7	17.9	19.4	21.2	22.1	16.8	17.5
GSONMT00002601001	1.9	1.63072	2.8	2	2.8	2.2	1.7	2.5	1.7	1.9	1.6	2.1	2.1	2.4	2.1	3	2.6	1.6	2.8	1	2	2.6	2	1.6
GSONMT00002602001	0.2	0.150228	0.2	0.2	0.2	0.1	0.2	0.3	0.1	0.1	0.1	0.1	0.3	0.2	0.1	0.2	0.2	0.1	0.1	0.1	0.2	0.2	0.2	0.1
GSONMT00002603001	9.9	3.71551	0.3	1.9	2.9	2.5	0.1	0.1	8.4	4.5	0.3	0.5	17.6	24.9	0.1	0.4	3.5	4.6	0.5	3.9	8.7	2	0.1	0.1
GSONMT00002608001	2.1	0.857363	2.3	1.6	2.1	1.9	1.4	2	0.6	1.4	1.7	2.4	2.5	3.3	1.7	3.3	1.3	1.4	3	1	2.1	2	2.1	0.8
GSONMT00002613001	1.2	1.67662	4	3.2	1.6	1.9	3.2	2.6	1.5	2	1.5	2	2	3.6	2.2	4.2	2.6	1.4	2.5	1.2	3.5	2.6	2.1	1.7
GSONMT00002614001	1593.3	1722.94	1422.1	1652.8	1183.6	811.5	1143.2	1196.3	1162.5	672.4	1492.6	1516.4	899.7	895.2	773	1142.9	949.4	1011	1251.9	1106.9	787.6	999.8	1834.4	1180
GSONMT00002617001	0.5	0.481583	0	0.4	0.5	0	0.4	0.4	0	0.2	0	0.6	0.3	0	0	0.2	0.5	0	0.5	0	0.5	0	0.5	0.2
GSONMT00002618001	3.5	1.34019	1.8	2.7	2.2	2.2	2.7	2.3	7	2.7	1.1	1.4	4.8	4.4	2.1	3.1	2.3	3.1	3.1	1.4	4.1	2.5	1.9	1.8
GSONMT00002619001	1.2	0.712271	2.4	1.1	0.7	2.6	1.8	1	1.1	2.3	1.4	1.8	1	1.2	1.3	1.3	0.9	0.5	0.5	1	1.4	0.2	3.3	2.4
GSONMT00002620001	0.3	0.246696	0.4	0.6	0.8	0.8	0.7	0.7	0.2	0.2	0.4	0.5	0.8	1	0.3	0.3	0.5	0.5	0.5	0.2	0.7	0.9	0.7	0.2
GSONMT00002621001	15.8	17.0109	12.8	14.1	19.4	14.5	14.1	15.1	16.3	19.4	14.9	11.9	18.3	18.9	12.9	16.3	13.4	14.3	12.7	13.9	18.5	18.7	13.5	15
GSONMT00002622001	6	5.04796	3.8	6.1	7	7.5	6.7	7.1	7.3	5.1	3.9	4.9	7.2	7.8	5.1	4.9	4.3	5.2	5	5.2	7	7	5.7	6.1
GSONMT00002623001	13.6	10.7013	9.2	10.8	14.7	17.3	15.7	16.3	13.6	9.7	9	9.5	22.6	24.8	13.1	15.7	8.3	10.3	9.1	10.3	22	15.5	15.6	15.7
GSONMT00002624001	12.8	12.6549	11	12.3	12.8	12.8	10.6	11.6	11.9	11.7	11	10.9	12.6	11.7	10.9	10.5	10.9	11.2	10.6	12.9	13	11.4	11.2	10.9
GSONMT00002625001	9.2	6.4045	11.4	9.1	9.3	10.5	10.7	8	8.7	10.5	11.8	11.1	8.2	7.5	8.9	6.4	11.6	8.6	10.6	9	8.9	6.7	9.7	10.2
GSONMT00002628001	1.3	2.16341	2.6	2.6	1.7	1.7	2	2.6	1.5	1.4	1.3	2.1	2.6	2.7	1.9	2.3	2.1	1.8	0.8	1.8	2.8	2.7	1.8	2.6
GSONMT00002631001	5.9	4.80447	5.5	5.9	5.8	6.6	4.8	5	2.6	7.1	6.3	5.5	8.7	7.8	5.6	5.5	5	3	8.3	2.9	4.3	5.4	3.2	5.3
GSONMT00002632001	5.5	7.82798	4.2	5.4	6.4	6.2	6.7	7.4	5.5	4.4	4.8	5.9	4.2	7.1	5.5	6.4	4.1	4.8	3.8	4.6	5.1	5.3	7.1	5.8
GSONMT00002633001	5.4	6.65133	5.4	5.6	5.9	5.6	6.6	6.2	4.4	6	4.2	4.8	6.9	4.2	4.8	4.6	6.1	5.7	5.2	3.9	6.2	4.7	4.9	6.4
GSONMT00002634001	18.4	20.0091	15.8	18.2	29.1	21.2	21.4	24.7	16.2	18.7	14.7	14.9	19.3	21.3	18.3	22.6	16.3	17.6	16.4	19	26.4	28.3	20.4	20.3
GSONMT00002636001	2.6	1.93528	2.7	2.7	2.6	3	2.4	2.3	2.9	2.9	2	2.7	2.7	3.7	2.7	2.5	2.8	2	2.4	1.8	3.1	3.1	1.8	2.2
GSONMT00002637001	5.2	4.28184	5.4	4.9	5.3	4.9	4.7	5.6	5.3	5	4.8	5.1	5.3	5.7	4.7	6.6	5.6	4.7	4.9	3.6	6.6	6.2	5.5	4.4
GSONMT00002644001	9.1	6.13203	12.3	12.5	11.9	10.7	13.6	13.8	6.9	7.3	12.1	10.1	12.7	12.3	11.6	12.3	11.1	8.5	11.1	5.6	11.3	11.4	11.7	10.9
GSONMT00002645001	9	8.446	14.7	14	13.5	13.4	14.1	16.1	7.3	8.1	11.7	15.6	13.5	12.8	13.7	15.8	11	8.3	13	8.1	11.7	16.7	12.5	13
GSONMT00002647001	5.1	3.72324	4.9	4.6	4.5	5.7	5.2	5.5	4.6	5.2	4.1	4.8	5.8	6.5	5	6.1	5.3	4.4	4.9	3.7	5.2	6.2	5.3	5.1
GSONMT00002649001	3	3.24452	4	3	4.4	3.9	3.2	3.6	3.3	4.1	2.9	3.3	3.5	3.5	3.3	3.9	3.4	2.7	3.1	3.5	3.5	4.1	3.1	3.1
GSONMT00002650001	0	0.0857363	0.2	0	0	0.4	0	0.1	0	0	0.2	0.2	0	0.1	0.2	0	0.1	0	0.1	0	0.1	0.2	0.1	0
GSONMT00002651001	2.6	0.89582	1.8	1.4	1.5	1.9	1.5	1.9	1.5	1.4	1.6	1.7	1.2	2	2.1	1.8	1.2	1.3	1.8	1.3	1.4	1.4	2	2.2
GSONMT00002652001	0.2	0.0493124	0.3	0.3	0.2	0.3	0.4	0.3	0.1	0.2	0.5	0.4	0.2	0.3	0.1	0.2	0.1	0.2	0.5	0.1	0.2	0.4	0.3	0
GSONMT00002654001	3.8	3.73751	3.3	3.4	3.2	3.5	2.8	3	4.5	4.8	3.2	3.3	4	4.3	2.8	3.4	4.5	4.4	3.3	3.4	3	3.4	3.1	3.5
GSONMT00002655001	1.7	0.952461	1.5	1.5	1.1	1.4	1	1.2	1.6	1.9	1	1.4	1.6	1.9	0.9	1.4	1.8	1.3	1.4	0.7	1	1.2	1.2	0.9
GSONMT00002656001	7	7.06982	5.5	6.4	10	7.7	7.5	7.2	6.7	7.1	5.3	6.1	8	8.9	7.2	8.4	6.3	6.5	5.9	6.5	9.6	10.5	6.6	7.6
GSONMT00002657001	3.2	2.13532	1.6	3	5.7	4.6	3.7	5.1	2.8	2.5	2.4	3	3	4	3.9	2.8	2.9	2	2.4	1	3.3	5.6	1.8	2.5
GSONMT00002658001	10.4	8.56495	8	7.6	13.6	8.8	8.8	9.2	8.2	9.7	6.4	7.3	9.1	9.3	6.6	10	10.2	7.4	7.6	7	10	10.9	8.4	6.6
GSONMT00002659001	5.7	3.89445	4.2	3.9	6	4.3	5.1	6	3.6	5.9	3.4	4.6	4	5.6	3.8	5.9	5.7	4.1	5.4	3.8	6.1	6.7	4.3	3.7
GSONMT00002660001	3.4	3.29894	1.6	2.2	2.1	2.5	3.3	2.3	2.6	1.8	2.4	2.8	2.4	3.2	2.3	2	2.4	1.9	2.8	2.8	1.9	2	2.3	2.3
GSONMT00002661001	2.3	1.40368	1.4	1.5	1.5	1.9	1.4	1.1	2.1	1.2	1.5	1.6	2.5	1.7	1.4	1.7	1.7	1.2	1.4	0.9	1.7	1.7	1.3	1.7
GSONMT00002662001	3	2.276	2.8	2.3	2.9	2.7	2.8	2.9	2.7	2.8	2.5	3.4	2.9	3.1	2.8	3.1	3.1	2.2	3.1	2.3	3	4	2.2	2.7
GSONMT00002663001	1.9	0.689976	2.2	1.6	1.7	1.9	1.6	1.4	1.8	1.5	1.2	1.8	2.2	2.3	1.4	2.8	1.9	1.4	1.4	0.8	2.2	2.2	1.6	1.2
GSONMT00002664001	2.1	1.22963	2.4	2.4	2.5	2.1	1.8	1.4	1.7	1.9	1.8	1.8	2.9	2.3	1.6	2.5	2	1.7	2.3	0.7	2	2.3	1	1.7
GSONMT00002667001	0.7	0.409549	1.4	1.5	0.5	0.7	0.5	1	0.4	0.8	1.1	1.5	0.7	0.7	0.5	0.9	1.7	0.9	1.8	0.3	0.5	0.5	0.6	0.5
GSONMT00002669001	0.9	0.368039	1.4	0.8	0.5	1.3	0.6	1.8	0.4	1.1	0	0.8	1.9	2.4	1.2	0.8	0.4	0.8	0.6	0.2	1.4	0.9	0.4	0.6
GSONMT00002670001	4.1	0.984104	1.8	2.4	0.8	0.5	1.7	0.9	2.4	0.7	1.2	0.9	2	1.9	0.8	0.9	1.2	0.8	0.8	1.3	0.8	0.8	2	0.7
GSONMT00002671001	6.8	14.5728	13.4	13.3	29.9	13.4	16.6	18.9	5.4	10.2	10.8	4.9	9.4	10.6	7.3	8.1	7.3	6.1	13.8	8.7	9.9	12.5	12.2	21.2
GSONMT00002673001	1.2	0.166429	0.6	0.9	0.5	0.3	0.7	0.6	0.4	0.6	0.8	0	0.5	0.7	0.9	0.5	1	0.2	0.7	0.5	0.2	0.2	0.7	0.7
GSONMT00002674001	2.1	1.00597	1.4	0.6	1.2	0.9	1	1	0.5	0.7	2	1.7	1.3	0.9	0.6	0.8	0.9	0.4	0.9	1	0.9	1.5	0.8	0.4
GSONMT00002676001	1.4	0.38041	0.9	0.8	0.6	1	1.1	0.8	0.7	0.5	0.8	0.8	0.8	1	1.1	0.6	0.6	0.4	0.7	0.5	0.6	1	0.6	0.6
GSONMT00002679001	3.7	2.72301	3.4	3.4	1.9	3.4	2.7	2.3	3.2	3.3	2.5	2.7	3	3.3	3.8	2.1	3.6	2.6	3.2	2.8	2.3	2.1	3.5	2.9
GSONMT00002681001	4.8	7.11196	6.3	7.2	6.8	9.5	6.6	7.4	5.9	6.6	5.6	6.7	11.9	11.2	6.9	9.3	4.3	4.8	7.2	5	10.8	8.1	7.4	8.4
GSONMT00002684001	7	6.93086	6.2	8.3	11	8.6	8.8	8.8	4.7	4.5	6.3	7.6	5.1	5.7	7.1	8.3	6.6	5.6	6.8	8.6	7.1	9.9	8.6	9
GSONMT00002685001	39.9	47.3232	43	44.3	50.5	49.1	54.5	45.9	26	29.6	47.2	46.2	37.9	32.7	52.7	53.6	33.4	34.3	45.8	49.9	42.4	54.2	51.5	53.1
GSONMT00002687001	0.5	0.0992736	0.3	0.5	0.2	0.6	0.6	0.4	0.6	0	0.4	0.5	0.2	0.3	0.7	0.5	0.5	0.4	0.4	0.3	0.4	0.7	0.4	0.3
GSONMT00002689001	6.3	5.44215	8.5	7.6	10.1	4.4	4.7	6	7.8	9.6	8.8	6.9	5.4	6.1	5.2	9.7	7.4	4.8	7.1	5.9	7.7	6.5	5.7	4.9
GSONMT00002691001	0.1	0.044179	0.2	0.1	0.1	0	0	0.1	0.1	0.1	0	0.1	0	0	0.1	0.2	0.1	0.1	0.2	0.2	0.1	0.1	0.1	0.1
GSONMT00002695001	15.7	16.4607	4	7.3	14.9	55.8	5	4.2	27.8	26	7.5	5.8	70.4	61.9	4.4	3.9	8.3	10	8.4	7.2	36.9	16.2	4	4.2
GSONMT00002696001	150.9	168.319	26.6	61	178.9	669.2	24.7	25.9	301.6	247	58.1	40.1	940.6	793.1	29.7	27.3	69.4	81.9	89	53.9	445.4	159.4	23	18.4
GSONMT00002697001	4.7	7.14183	3.5	4.8	3.9	7.6	5.5	4.2	7.8	7.3	4.3	5.7	12.1	12	5.5	4.5	4.5	5.8	5.3	2.8	9.5	4.7	4.8	5.9
GSONMT00002698001	19.2	15.3645	16.7	16.3	17.2	18.5	16.9	16.5	16.4	17.9	14.8	17.5	16.5	15.9	14.6	18.3	17.5	14.5	16.8	14.8	16.8	16.4	15.6	15.8
GSONMT00002699001	6.6	4.65694	8.3	7.6	6.5	9.3	8.1	7.9	7.5	8	5.9	7.2	10.5	8.4	8	8.5	7.4	5.7	8.5	3.9	9	6.9	6.4	6.5
GSONMT00002701001	5	5.71861	4.5	5.9	3.3	5.4	5.1	4.8	4.2	5.7	4.2	6.1	5	5.4	4.2	4.9	5.3	5.1	5.5	4.3	5.5	5	4.7	5.1
GSONMT00002702001	3.1	2.02778	3.3	2.7	2.1	4	2.5	2.7	3.4	2.9	2.4	3.2	4	3.2	2.3	3.2	2	3	3.5	2.3	2.6	2	2	2
GSONMT00002704001	15.7	8.55224	19.1	15.9	12.2	11.9	10.3	12.2	15.6	16.9	18.1	15.2	12.3	12.7	14.8	15.9	18.2	13.6	17.3	10.5	13.2	12.5	12.6	13.5
GSONMT00002706001	19	8.45193	7.9	11.3	7.2	12.2	7.1	7.2	16.6	15.4	7.1	8.4	17.9	16.4	6.2	9.2	13.8	12.2	10.6	6.5	13.2	8.2	6.3	6.1
GSONMT00002707001	52.4	31.8955	15.9	25.5	20.4	29.2	18.6	17.3	43.4	39.3	18.7	22.1	40.7	34	16.6	18.3	31.9	37.7	21	28.9	32.2	18	16.6	15.3
GSONMT00002709001	0.3	0.485023	0.4	0.4	0.2	0.6	0.3	0.1	0.4	0.3	0.3	0.8	0.7	0.4	0.3	0.4	0.2	0.3	0.3	0	0.6	0.5	1	0.1
GSONMT00002710001	5.7	5.88494	4.1	6.5	5.4	7.7	6.1	5.9	4	2.8	4.7	6.5	5.4	7.5	6	7.4	3.3	4.3	8.6	6.3	7.2	6.8	2.9	7.4
GSONMT00002711001	0.4	0	0	0	0.4	0	0	0	0	0.4	1.2	0	0.4	0.7	0	0.4	0.8	0	0.4	0	0.8	0.4	0	0
GSONMT00002713001	0.5	0.197776	0.8	0.8	0.5	0.5	0.7	0.6	0.3	0.5	0.4	0.8	1.1	1	0.6	1.3	0.9	0.3	0.6	0.1	1.3	0.9	0.4	0.8
GSONMT00002714001	7.2	52.4212	36.8	41.6	47.9	52.5	193.1	149.3	81.1	44.9	62.3	74.7	183.3	358.7	110.3	265.8	40.1	64.5	40.2	41.4	140.7	227.4	213.1	196.2
GSONMT00002716001	2.3	1.27869	1.4	1.4	1.7	1.6	1.1	1	1.5	1.8	1	1.2	1.7	2.2	1.2	1.6	1.4	1	1.4	1	1.4	1.2	1	1.1
GSONMT00002717001	105.6	86.5068	91.7	107.2	85.4	102.2	80.6	99.8	94	93.8	94.9	111.6	99.3	95.9	92.7	88.6	117.3	85.7	96.6	76.7	84.6	80.5	76.4	88.7
GSONMT00002720001	2.4	1.83126	2.4	3	2	3	2.8	2.7	2.2	2	2.5	2.6	2.9	3.3	2.8	3.1	2.5	1.9	1.5	1.3	2.2	2.8	2.8	2.9
GSONMT00002722001	3.9	4.2012	4.4	6.5	4.9	6.9	5.2	6.7	5.4	4.7	3.5	6.3	6.6	7.4	6.1	8.4	5.1	4.2	5.5	3.1	6.9	5.3	5.3	4.6
GSONMT00002725001	0.8	0	0.7	0	0	0	0	0.2	0	0	0	0	0	0.5	0.5	0	0	0.3	0.3	0	0	0.3	0	0
GSONMT00002727001	4.6	4.69342	4	4.5	6	4.4	5.5	5.3	4.2	4.1	5.9	4.1	4.8	3.6	3.3	4.7	6.2	6.1	4.4	4.2	4.9	5.3	5.7	6.3
GSONMT00002728001	3.9	4.39127	3.5	3.6	3.7	4.1	4.3	4.3	4.2	3.9	2.9	3.3	4.7	5.5	3.6	3.9	3.4	4.3	3.7	4.1	4.3	5.2	4.7	4.6
GSONMT00002729001	2.7	3.47934	3.2	3.7	1.4	3.4	3.4	3.6	3.4	2.2	2.4	2.9	3.4	3	4.8	6	3.8	2.6	4.6	2.8	3	3.4	3.7	3.7
GSONMT00002730001	1.5	0	0.4	1.8	0.6	0.4	0.5	0.6	1	1.3	1.1	1.3	0.7	1.7	0.8	1	0.4	0.2	1.1	0.4	0.6	0.8	0.6	0.9
GSONMT00002731001	0	0	0.1	0	0	0	0	0	0.2	0	0	0	0	0	0	0	0	0.1	0	0	0	0	0	0
GSONMT00002732001	3.5	2.54041	5.2	3.2	2.5	3.5	4.3	5.4	6.4	0.9	2.1	3.2	3	2.6	6.9	1.7	2.6	4.8	1.4	3.3	4.4	2.8	3.2	1.8
GSONMT00002736001	15.3	16.3868	18.9	21.5	15.3	19.4	20.3	13.8	21	19.8	17.3	18.7	19.2	21.1	23.8	16.5	20.9	22.7	20.4	18.6	14.8	16	19.3	19.8
GSONMT00002740001	2	1.37101	1.7	1	1.7	1.8	2.1	1.1	1.5	1.3	1.1	1.9	1.4	1.7	1.4	1.8	2.1	1.4	1.5	1.1	1.2	1.1	1.2	0.9
GSONMT00002743001	2.7	3.00599	3.7	4.1	3.8	3.5	2.9	4.3	3.1	4	3.3	3.3	4.2	4.5	3	3.5	2.7	2.4	3.2	2.2	3.5	3.8	3.3	3.1
GSONMT00002744001	3.5	1.67414	3.3	3.2	2.9	2.9	2.5	2.2	3.2	3.2	2.9	3.2	3.5	3.2	1.9	3.2	3.2	2.6	3.3	2	2.7	2.7	2.2	2.3
GSONMT00002746001	5.7	3.74483	4.2	3.9	4.2	4	3.7	3.7	3.5	4.3	4.2	4.1	4	2.9	3	4.9	4.2	3.9	4.8	3.5	4	4.2	4.2	3.8
GSONMT00002748001	1.5	1.26685	2.2	1.8	1.7	1.7	1.9	1.5	1.4	1.4	1.6	1.7	1.4	1.4	2	1.9	2.3	1.2	1.9	1.2	1.3	1.5	1.9	1.4
GSONMT00002749001	1.1	0.743737	1.4	1.3	1.3	1.3	1.5	1.4	1	1.1	1	1.1	1.8	1.8	1.3	1.9	1.3	0.8	1.2	0.6	1.5	1.4	1.4	1.2
GSONMT00002750001	1.2	0.350921	1.5	0.3	0.3	0.7	0.3	0.6	1.2	0.7	0.5	0.7	0.6	0.5	1.3	0.8	0.9	0.6	1.6	0.5	0.7	1.3	0.9	0.9
GSONMT00002752001	0	0	0.8	0.6	0	0.6	0.2	0.2	0.3	0.4	0	0.2	0	0.6	0.2	0.4	0	0	0.2	0.7	0.2	0.9	0	0
GSONMT00002753001	0.5	0.0872231	0.6	0.4	0.3	0.3	0.5	0.3	0.4	0.4	0.4	0.4	0.5	0.5	0.3	0.6	0.5	0.2	0.3	0.2	0.2	0.2	0.4	0.4
GSONMT00002754001	0.4	0.914863	0.5	0.6	0.8	1.5	0.6	0.7	0.6	0.6	0.5	0.4	0.6	0.8	0.8	0.6	0.9	1	0.7	0.6	0.5	0.9	0.7	0.8
GSONMT00002756001	6.3	7.55974	6.8	7.2	8.5	8.4	6.8	7.5	7.2	6.6	7.4	6.6	7.3	7.5	6.7	6.7	7.3	6.9	5.9	6.3	6.8	7.3	7.1	7.3
GSONMT00002758001	1.4	1.44563	3.2	2.7	2.1	3.3	2.8	2.3	1.7	1.8	2.2	2.2	1.9	1.7	2.5	2.5	2.7	2.1	2.9	1.7	2.3	2.2	2.3	2.1
GSONMT00002759001	4.3	6.20479	7.2	6.8	3.6	6.4	5.2	6.9	6.3	8.8	4.5	6.1	13	18.6	6.2	7.6	8.5	5.6	5	4.6	10.8	5.5	5.4	4.9
GSONMT00002760001	2.3	2.0124	1.7	1.4	1.6	1.5	1.6	1.9	2	1.6	2	2.3	2	2	2.2	2.2	1.6	1.4	1.4	1.3	2.1	1.8	1.7	1.1
GSONMT00002761001	0.7	0.0923853	0.4	0.2	0	0.9	1.2	1	0.5	1.9	0.8	0.9	1.1	0.2	0.7	1.3	0.7	0.7	0.6	0	0.4	0.3	0.4	0.9
GSONMT00002765001	1.6	1.60582	1	1.1	0.8	1.2	0.6	0.6	1.3	1.7	0.8	1.1	1.7	3.7	0.5	0.7	0.7	1	0.9	0.8	1.8	0.8	0.5	0.6
GSONMT00002766001	1.6	0.99396	1	0.6	0.5	1.1	0.9	0.8	1.3	1.6	0.7	0.9	1.7	1.4	0.9	0.7	1.2	1.5	0.9	0.5	1.3	0.8	0.8	0.9
GSONMT00002769001	0.7	0.328564	0.5	0.3	0.2	0.6	0.6	0.6	0.3	0.5	0.4	0.7	0.5	0.3	0.9	0.4	0.9	0.2	0.6	0.4	0.2	0.4	0.4	0.5
GSONMT00002773001	3.6	1.70663	3.5	2.5	2.3	3.3	2.9	2.6	1.9	1.9	1.8	2.6	2.3	2.2	2.4	1.8	2.3	1.6	2.5	1.6	1.7	1.9	2.2	2
GSONMT00002777001	0.3	0.549823	0.8	0.8	1.1	2.3	1.2	1.8	0.3	0.2	1	0.7	0.8	1.2	1.6	1.8	0.8	0.3	1.4	0.6	1	1.6	1.7	1.4
GSONMT00002779001	0.3	0	0.2	0	0	0.5	0.7	0.2	0.3	0	0	0.2	0.6	0.2	0.3	0.3	1.1	0.6	0.3	0	1.1	0.5	0.3	0.2
GSONMT00002781001	0.6	0.702931	0.8	1.2	0.7	1.3	0.8	1.5	0.7	0.3	1.2	0.7	0.7	0.9	1.3	0.8	1.3	0.8	1.1	0.2	0.4	0.5	0.8	0.8
GSONMT00002782001	0.1	0.126803	0.2	0.1	0.1	0.3	0.2	0.2	0.2	0.1	0.1	0.2	0	0.3	0.2	0.2	0.2	0.1	0.1	0.1	0.1	0.2	0.1	0.4
GSONMT00002784001	2	2.25825	2.1	1.9	1.7	1.5	2.2	2	1.4	2.3	1.3	1.8	3	1.8	1.1	2.5	2.3	2.3	1.2	1.3	1.6	2	1.5	1.8
GSONMT00002785001	0.3	0.0742111	0.8	0.6	0.5	0.2	0.9	0.5	0.5	0.4	0.5	0.6	0.5	0.7	0.5	0.1	0.4	0.2	0.4	0.3	0.4	0.3	0.7	0.2
GSONMT00002787001	0.4	0	0.4	0.5	0.1	0.6	0.5	0.1	0	0.1	0.3	0.2	0.1	0.6	0.3	0.8	0.4	0	0.6	0	0.8	0.5	0.1	0.1
GSONMT00002789001	0	0	0	0	0	0.3	0	0	0	0	0	0	0	0	0	0	0	0	0	0	0	0.1	0	0
GSONMT00002790001	0.8	0.350016	0.7	0.5	0.4	0.5	1.4	0.3	0.4	0.1	1	0.5	0.5	0.4	0.4	0.5	0.7	0.6	0.2	0.6	0.7	1.1	0.2	1
GSONMT00002791001	4.2	3.19203	2.7	2	2.9	3.3	5.2	5.2	2.5	2.5	3.4	5.4	3.6	3.2	4.7	5	5.7	4.1	3.9	5.4	4.1	5.4	4.5	7.2
GSONMT00002792001	130.9	101.627	88.3	53.1	85.6	104.9	107.7	97.1	83.8	49.4	73.7	103.4	91.3	63.8	88	101.9	130.8	72.7	56.1	89.4	75.4	103.1	94.3	111.3
GSONMT00002793001	79.1	66.6797	49.6	32.7	51.3	65.9	80.2	77.3	57.1	40.2	63.1	80.9	65.5	47.2	63.9	72.2	103.8	61.4	40.7	66	62	73.4	67.2	91.8
GSONMT00002794001	71.9	59.2751	57.1	33.2	49.1	70.1	72.1	81.5	60.1	40.9	61.5	61	54.9	42.6	55.7	68.8	89.6	61.1	42.9	64.7	54.2	80.2	64.1	74.3
GSONMT00002795001	76.6	76.4321	64.8	40.1	56.2	70.8	77.4	74.6	60.7	39.8	55.2	69.2	66.6	43.6	59.2	72.2	94.9	59.2	47.5	66.1	61.8	82.1	77.4	80.1
GSONMT00002796001	107.4	83.5209	78.2	46.9	74.8	83	89.4	89.3	71.3	43.7	64.6	82.4	74	56.5	70.9	99.1	107.5	61.6	50.1	72.4	69.4	95.9	90.8	105.9
GSONMT00002797001	92.3	95.445	75.2	42.8	75.3	94.9	94.2	82.2	64.6	39.3	61	85.5	77.9	53	71.1	89.3	109.7	57.1	50.7	73.1	69.6	98.5	79.6	96.6
GSONMT00002799001	32.5	40.6179	43	23.2	32.8	34.2	53.3	51.4	30.9	19	33.6	49	39.1	29.8	37.8	46.9	57.6	33	22.7	31.2	34.9	45.4	36.5	45.9
GSONMT00002800001	6.1	3.84358	5.9	1.8	2.8	4.4	5	4.6	3.5	1.2	2.9	4.5	4.5	2.2	3.5	2.7	6.2	2	0.6	2.1	3.5	5.2	3.4	4.3
GSONMT00002802001	51.8	42.8862	44.3	25.6	35.6	43	51.9	42.6	40.8	22.6	39.3	43.7	48.3	29.4	38.3	53.9	59.4	37.8	30.7	49.3	39.9	59.5	42.5	51.1
GSONMT00002804001	0.3	0.287725	1.3	0.3	0.6	0.5	0.6	0.5	0.3	0	0.9	0.8	1	0.7	0.4	0.3	0.7	0.1	0.6	0.2	0.7	1.1	0.6	0.6
GSONMT00002805001	0.2	0.225342	0.2	0.2	0.1	0.4	0	0.1	0.4	0.4	0.4	0.1	0.4	0.7	0.2	0.1	0.4	0.3	0.2	0.4	0	0.2	0.1	0.2
GSONMT00002806001	0.2	0	0	0.1	0.1	0.1	0.1	0	0	0	0	0.1	0	0	0.2	0.1	0	0.1	0	0	0.1	0.1	0.2	0.2
GSONMT00002807001	0.4	0.0420453	0.3	0.2	0.1	0.2	0.3	0.1	0.2	0.2	0.1	0.3	0.2	0.1	0.2	0.4	0.2	0.1	0.4	0.3	0.3	0.3	0.4	0.4
GSONMT00002810001	1.5	2.11582	2.5	2.2	2.2	2.3	1.9	1.9	1.6	1.9	2	2.5	1.8	1.8	2	2.5	2.5	1.9	2.4	1.7	2.7	2.9	2.2	2.4
GSONMT00002811001	0.3	0.164017	1	1.1	0.2	0.3	0.3	0.1	0.6	1.1	0.3	0	0.3	0.6	0.5	1.6	1	0.2	0.8	0.3	0.5	0.5	0.5	0.8
GSONMT00002812001	1.7	0.665717	2	1.8	0.9	1.7	1.1	0.9	1.2	1	2	0.8	1	3.5	0.9	2.7	2.6	0.7	3	1.3	1.3	1.9	0	1.9
GSONMT00002813001	0.3	0.242264	0.9	0.8	0.7	0.7	0.7	1	0.6	0.6	0.7	1.1	0.9	0.9	0.6	1.1	1.2	0.3	1	0.1	0.7	0.8	0.7	0.5
GSONMT00002815001	16.1	21.4527	21.4	19.4	13.8	17	18.1	17.2	18.8	21.2	20.3	18.7	13.1	12.8	14.9	14.7	21.8	21.8	17.1	22.6	11	14	20.9	18.3
GSONMT00002816001	1.9	0.684163	1.4	1.1	1.2	1.2	1.5	1.1	1.2	1.2	1.3	1.5	1	0.9	1.4	1.7	1.1	1	1.1	1.2	1.1	1.4	1.6	1.2
GSONMT00002819001	1.5	0.998576	2.4	2.4	1.8	2.6	2.2	1	0.6	1.4	1.5	1.4	1.7	2.3	0.9	2.1	1.8	1	2.3	0.6	1.3	2.2	0.9	1.9
GSONMT00002822001	8.3	7.09097	8	5.9	6.9	8.6	9.1	6	7.6	5.7	6.6	6	6.8	6.6	8.8	7	8.5	5.3	6.5	5.9	5.8	6.7	7	7.9
GSONMT00002824001	8.7	6.92971	2.8	4.9	4.5	5.1	6.4	4.7	6.3	5.9	4.3	3.9	6.3	6.3	4.3	4.3	4.4	6.1	4.3	4.7	5.8	4.1	6	5.5
GSONMT00002825001	4.8	1.07783	1.5	1.2	2.4	1.2	1.6	1.5	2.5	1.3	1.5	1.5	3.9	2.2	1.2	1.6	1.2	2	1.5	1.6	3	2.1	2.8	2
GSONMT00002826001	3.9	1.54325	1.5	1.2	1	2	2.6	2.7	3	0.7	0.5	1.5	2.7	2.5	0.5	1.2	1.3	3.8	1.5	2.3	2	2.9	0.8	1.5
GSONMT00002827001	1.8	1.89332	2.5	2.2	2.9	2.8	2.7	3.6	1.9	1.9	1.6	1.6	2.6	2.7	2.5	3.9	1.9	1.6	2.1	2.1	3.2	3.9	3.3	3
GSONMT00002828001	1.8	1.5568	2.2	2.5	2	2.3	1.8	2.6	1.8	2.5	1.9	2.8	2.1	2.4	2.7	2	2.2	2.1	2.5	1.7	2.2	2	2	1.8
GSONMT00002829001	4.4	5.71816	5.5	5.3	6.5	7.4	6.3	7.4	3.2	4.1	5.5	3.4	4.7	3.9	5.5	6.8	5	3.8	6.4	4.9	6.2	6.7	6.5	7.8
GSONMT00002830001	308.5	336	329.4	305.6	348.5	315.3	379.8	373.6	304.5	301.8	348.9	299.4	322.5	312.8	372.3	363.1	339.5	335.6	341.3	348.8	376	364.5	376.1	393.4
GSONMT00002832001	0	0.233344	0.2	0.3	0	0	0.3	0.3	0.1	0.2	0.2	0.1	0	0.3	0.1	0	0.1	0	0.4	0.1	0.2	0.2	0.1	0
GSONMT00002833001	0.1	0.109787	0.2	0.2	0.3	0.2	0.1	0.2	0.5	0.3	0.2	0.2	0.3	0.5	0.2	0.3	0.4	0.1	0.3	0.2	0.2	0.4	0.1	0.3
GSONMT00002834001	0.3	0.384503	0.7	0.6	0.9	0.7	0.7	1.1	0.3	0.6	0.7	0.5	0.3	0.3	1	1.2	0.4	0.7	0.6	0.2	0.4	0.3	0.2	0.6
GSONMT00002836001	0.4	0.371868	0.4	0.5	0.4	0.4	0.6	0.6	0.5	0.4	0.4	0.8	0.4	0.3	0.8	0.7	0.3	0.2	0.3	0.3	0.3	0.6	0.9	0.4
GSONMT00002838001	57.8	47.5215	40	42.8	60.1	54.8	43.1	43.7	46	45.5	39.7	34.2	61	55.5	40.5	44.2	41.1	48	43	51.4	62.8	54	37.1	43.3
GSONMT00002841001	3.6	1.74902	3.7	2.9	3.6	3.2	3.2	3	2.3	2	3.2	2.7	4.5	5.2	2.8	3.4	3.6	2.2	4.3	2.3	4	4.7	3	4.1
GSONMT00002842001	1.8	1.2244	2.1	1.9	1.9	2.8	2.4	2.5	2.3	2.2	1.3	1.6	2.1	2.1	2.2	2	2	1	2.3	2.1	1.7	2	1.5	1.4
GSONMT00002843001	3	2.20885	2.3	2.4	1.6	1.7	1.6	2.3	2.5	2.9	2.2	2.5	2.9	2.9	2.1	1.8	2.2	1.9	2.1	1.5	2.1	2.4	1.7	2.1
GSONMT00002844001	2.4	1.03587	1.4	1.7	1.3	1.7	1.4	1.5	2	2.1	1.3	1.7	2.1	2.2	1.4	1.9	2.1	1.7	1.7	1.1	1.7	1.5	1.3	1.2
GSONMT00002847001	6.4	5.74865	5.3	5.1	3.1	5.4	5.6	5.1	4.3	4.9	5.5	3.8	5.5	6.2	5	4.1	5	6.1	5.7	5.9	4.4	4.1	6	4.4
GSONMT00002848001	3.8	3.75669	4.3	3.6	6.5	4.4	4.8	5.5	3.6	2.5	3.4	3	5.3	4.6	4	5.3	3.6	3.1	3.9	3.5	6.4	7.3	4.5	4.2
GSONMT00002849001	2.4	0.794189	0.7	0.7	1.1	0.7	0.7	1.4	0.5	1.2	0	1.4	0.4	0.7	1.1	0.7	1.2	0.4	0.8	0	0.8	0.4	1.2	0.3
GSONMT00002850001	7.8	4.51881	6.7	5.6	6.3	7.4	5.5	6	6.6	7.7	5.5	6.5	5.2	7.3	5.4	6.4	8.6	5.8	7	4.8	6.3	5.6	6.3	6.5
GSONMT00002852001	50.3	68.1134	57.5	65	65.6	72	76.6	68.7	52.4	58.1	66	62.5	63.9	64.1	72.6	76.5	59.6	58.3	61.8	62	65	67.5	71.2	76.2
GSONMT00002853001	0.8	0.330429	0.1	0.8	0.2	0.6	0	0.3	0.2	0.2	0.3	0	0.5	0.4	0.3	0.6	0	0.2	0.2	0.2	0.3	0.2	0	0
GSONMT00002854001	1.8	1.54793	1.7	1.5	1.4	1.8	1.9	2	1.6	1.8	1.8	1.9	1.9	2	2	2	1.7	1.4	1.8	1.3	1.5	1.8	1.7	2.2
GSONMT00002855001	2.7	1.82816	0.9	2.1	1.1	1	2.4	1.1	1.2	2.1	1.6	2.2	1.4	1.4	0.7	1.5	1.3	1.8	0.7	1	0.8	1.1	0.9	1
GSONMT00002856001	0	0.0992736	0.3	0	0	0.3	0.1	0.1	0	0	0.1	0.2	0	0.1	0.1	0.4	0	0.1	0.2	0	0.3	0	0.5	0
GSONMT00002857001	4.9	3.84124	4.4	4.3	4.5	5.3	4.1	4.9	4	4.2	4.4	4.3	4.3	3.9	4.2	4.4	5	4	4.6	3.8	4	5.4	3.8	4.2
GSONMT00002858001	3.6	2.0978	3.2	3.2	2.3	3.3	3.2	3.1	3.2	3.3	3.1	3.6	3.3	3.2	3	3.3	3.7	2.5	3.4	2.3	2.2	2.7	2.5	2.8
GSONMT00002861001	0.3	0.312438	0.2	0.4	0.2	0.3	0.3	0.4	0.2	0.2	0.3	0.2	0.2	0	0.2	0.6	0.4	0	0.1	0.3	0.5	0.2	0.1	0.3
GSONMT00002863001	0.3	1.34272	0.8	0.7	0.3	1.7	1	1.1	0.6	0.4	0.8	0.9	1	0.3	0.6	0.6	0.7	0.3	0.7	1.5	0.5	0.2	0.9	1.4
GSONMT00002864001	0	0.481583	0.2	0	0.5	0	0.8	0.6	0.3	0	0.9	0.6	0.8	0.2	0.9	0.2	0.2	0	0.2	0.5	0.2	0	0.5	0.4
GSONMT00002865001	0.2	0.116552	0.3	0.2	0.3	0.2	0.3	0.2	0.4	0.3	0.2	0.3	0.3	0.5	0.3	0.4	0.6	0.2	0.4	0.1	0.2	0.2	0.3	0.4
GSONMT00002868001	29.6	26.9302	38.1	31.2	25.1	24.8	25.6	24.5	32.5	35	34.5	33.2	21.8	23	28.5	22.3	41.2	35.7	35.4	29.8	22	20.4	26.1	23.7
GSONMT00002869001	18.8	20.9511	21	19.4	17.1	17.8	15.1	18.4	20.5	20.8	21.2	21	15	15	17.9	15	22.5	22.2	19.2	21.5	15.6	13.9	16.9	15.8
GSONMT00002870001	29.8	33.7433	26.8	29.4	31.8	31.3	30.8	32.8	24.9	26.9	30.5	27.2	24.7	27.5	31	28.6	28.8	32	27	34.7	31.7	29.7	34.3	32
GSONMT00002874001	0.4	1.49649	0.8	1.6	0.2	0.3	1.7	2.3	0.2	1.3	1.3	1	1.6	1.1	1	1.7	1.5	0.8	3	0.9	1.6	0.9	0.6	1.2
GSONMT00002875001	1.1	0.996378	1.9	1.8	1.7	2	1.9	2.4	0.8	1.2	0.9	1.6	2.5	3.2	2	3.4	1.5	0.7	1.5	1.1	1.9	1.5	1.5	1.7
GSONMT00002877001	4.6	7.38341	6.7	8	4.7	6.5	9.4	7.6	4.8	4.5	6	5.6	4.6	6.2	8.3	8.2	5	3.8	5.6	5.8	6.1	9.7	9	11
GSONMT00002878001	5.3	4.18361	5.2	6.8	6.5	6.5	6.3	6.8	7.1	6.5	5.5	5.8	7.8	10.9	5	8.2	6	5.8	6.4	4.4	7.4	7.6	6.1	5.7
GSONMT00002879001	2.1	2.70261	4.1	3.1	3.5	4.9	4.5	8.2	0.4	1.3	4	4.9	1.8	3.2	3.4	5.5	1.6	1.8	1.7	4.7	2.6	2.5	5.4	3.9
GSONMT00002889001	4.5	5.11535	6	5.2	6	2.7	4.2	6.2	1.6	2.7	2.1	2.8	3	3.2	3.8	7.1	3.7	4.5	5.3	5.2	6	7.7	5.9	5.7
GSONMT00002891001	0.4	0.129339	0.6	0.4	0.3	0.3	0.6	0.4	0.2	0.3	0.3	0.7	0.6	0.9	0.5	0.6	0.6	0.5	0.5	0.3	0.4	0.6	0.3	0
GSONMT00002893001	13.9	7.83651	3.1	3.4	10.9	1.6	4.6	5.8	11.7	12.1	5.6	6.1	6	9.8	3.7	4.3	3.3	6.7	4.3	5.9	6.7	2.9	2.5	4.6
GSONMT00002894001	77.8	27.7671	14.9	17.9	7.9	14.3	8.9	9.9	59.6	58	13.3	17.8	28.1	35.7	9.1	12.7	26.7	42.2	12	31.7	17.3	12.5	9.6	10
GSONMT00002895001	20.5	19.1538	12.9	17.3	11.2	13.7	14	14.2	20.9	20	15.5	14.9	14.6	19.1	11.4	16.2	13	17.5	15.1	14.3	17.3	13.9	13.5	13.3
GSONMT00002896001	0.7	0.350921	0.6	0.2	0.4	0.6	0.5	0.5	0.7	0.3	0.6	0.6	0.3	0.8	0.4	0.3	0.8	0.1	0.6	0.3	0.3	0.7	0.8	0.5
GSONMT00002897001	0.7	0.502414	0.8	0.6	0.5	0.8	0.6	0.9	0.6	0.5	0.6	0.7	0.6	0.6	0.8	0.8	0.7	0.7	0.8	0.5	0.5	0.7	0.7	0.7
GSONMT00002900001	7.7	10.0871	8	10.2	6.7	5.5	10.1	11.3	5.2	7.6	4.6	6.5	7.7	12.6	6.6	9.6	6.2	6.2	6.7	7.1	6.6	8.3	9.8	10.9
GSONMT00002901001	3.4	7.35134	4.1	4.6	3.8	4.2	6.4	5.4	3.2	4.2	4.3	3.5	3.8	5.2	3.8	5.5	3.5	3.6	5.2	3.5	5.4	6.9	4	4.6
GSONMT00002902001	3.5	2.79054	3.3	3.2	3.1	3.2	3.4	2.8	2.5	3.2	2.8	3	3.7	3.8	2.6	3.7	3.1	2.8	3.5	2.1	3.3	3.5	2.2	2.6
GSONMT00002906001	1.9	1.00084	1.7	1.6	2	1.4	1.2	1.3	2.2	2.1	1.3	1	2	1.7	1.3	2.4	1.7	1.8	0.8	1.4	1	1.4	2.2	1.4
GSONMT00002907001	5.1	4.10218	4	4.9	4	4.8	4.3	4.7	5.1	4.7	3.4	4.8	6.7	5.6	3.9	5.4	5.1	3.7	3.8	3.2	4.9	5.3	3.5	4.2
GSONMT00002908001	7.7	3.30085	6.1	6.1	3.8	6.5	3.8	4.3	9.8	9.2	7.4	7.5	7	7.1	4	4.2	10.3	5.9	5.5	3.6	4.1	4.2	4.6	3.9
GSONMT00002909001	6	5.20815	4.4	4.7	3.9	4.9	4.2	4.3	6.4	6.6	5.2	4.3	4.1	4.5	4.1	3.7	5.4	6.7	3.8	4.5	3.9	4	4	4
GSONMT00002910001	12.1	10.4216	8.3	9.5	9.7	9.4	10.3	10.8	9.3	9.1	8.5	9	9.4	9.8	8.4	10	8.2	9.9	8.8	8.8	9.4	9.3	9.1	11.4
GSONMT00002912001	0.2	0	0	0	0.2	0	0.1	0.1	0	0.2	0	0	0	0.3	0.2	0.3	0.3	0	0.2	0	0	0	0	0
GSONMT00002913001	0.8	0.348221	1	1.2	0.7	0.7	0.6	1	1.1	0.7	0.5	1.2	1.1	0.7	0.6	0.7	1.2	0.4	0.7	0.3	0.9	0.7	0.5	1
GSONMT00002915001	0.2	1.02884	0.7	1.2	2.9	2.8	1.5	1	1.2	1.7	0.7	0.9	3.4	3.2	1.2	0.8	1.1	1.2	0.5	0.6	3.5	1.9	0.6	1.3
GSONMT00002921001	7.2	5.51122	8.6	6.8	8.1	10.2	9.9	9.2	5.9	5.7	7.7	6.9	6.7	5.8	9.4	7.5	9	7	8.1	5.6	7.8	9.6	8.2	9
GSONMT00002923001	0.4	0.895145	0.8	0.7	2.1	0.6	1	1.2	0.4	0.8	0.8	0.6	1.2	0.8	0.5	0.5	0.7	1.2	1.2	1.8	1.1	2.1	1.5	0.5
GSONMT00002924001	4.1	3.17812	4.7	4.6	3.7	4.6	4.7	4.5	5.1	4.9	4.2	4.1	4.9	4.4	4.1	3.9	4.8	3	5	3.6	3.8	5.9	3.3	3.5
GSONMT00002925001	6.9	6.73907	5.5	6.2	6.4	6.4	5.8	6	6.9	6.7	6.1	6.3	6.7	7	5.4	6.6	6.3	7.3	6.7	5.8	7.3	6.1	5.8	6
GSONMT00002927001	0.6	0.231357	1.1	1.3	0.7	0.6	0.1	0.8	0.3	0.4	0.6	0.7	0.6	0.3	0.3	1	0.8	0.1	0	0.7	0.6	0.4	0.8	1
GSONMT00002929001	5	7.84876	5.3	7.3	5.5	7.1	7.9	6.6	5.1	5.3	5	6.3	6.9	8.6	5.6	6.4	4.4	5.3	5	4.8	7.1	6.8	7	6.7
GSONMT00002930001	4	6.17912	6.5	6.2	8.2	8.3	7.6	7.6	3.4	5.9	5.3	6.5	7.1	7.2	8	6.5	5.5	5.4	6.1	5.5	7.7	6	6.5	7.8
GSONMT00002931001	0.9	0.239941	0.3	0.5	0.9	0.7	0.5	0.4	0.3	0.6	0.5	0.4	0.3	0.5	0.4	0.6	0.7	0.6	0.7	0.3	0.8	0.9	0.5	0.4
GSONMT00002936001	30.1	23.6032	30.2	24.9	42.2	27.5	25.7	31.4	19	26.3	27.6	27.4	28.1	24.8	21.4	33.4	24	24.9	31.1	27.7	35.6	26.4	24	19.6
GSONMT00002937001	35.1	48.2672	29.8	58.3	10.1	27.9	16.7	20.6	58.2	41.4	33.5	51.2	64.5	59.4	17	23	29.1	42.3	41.3	19.9	32.6	17.2	33.3	27.8
GSONMT00002939001	12.3	14.4392	12.1	21.7	3.4	6.8	4.2	6.4	18.1	15.5	10	19	24.1	20.9	4.7	7	11.7	14.8	13.3	6.6	11.1	6.6	12.2	9.9
GSONMT00002941001	0.5	0	0.3	0.1	0.1	0.1	0.1	0.3	0.1	0.2	0.2	0.1	0.1	0.2	0.1	0.4	0.2	0.1	0.1	0.1	0.2	0.2	0	0
GSONMT00002945001	3.3	2.01646	2.3	2.7	5	3.9	2.8	4.2	3.1	3.5	3.2	2.7	3.9	3.7	4	3.3	3	3.1	2.7	2.7	5.1	5	3.2	4
GSONMT00002946001	158.8	192.124	178.7	178.6	208.7	173.8	172.3	190.1	161.4	189.5	182.4	180.3	161.4	160	185.8	183	180.9	174.7	176	198.8	209.8	198.5	185.3	184.5
GSONMT00002947001	1.8	1.96821	1.1	2.3	1.9	2.2	1.5	2.3	2.7	1.9	0.8	2.2	2.6	2.3	2.4	3.3	1.3	1.2	2.1	1.2	2.4	3.4	1.8	1.9
GSONMT00002950001	1.7	1.48287	3.6	3.5	1.9	2.9	3.5	3.2	1.8	2.5	2.6	3.5	2.6	3.8	4.3	5.1	3	1.8	2.8	1.3	3.4	3.9	2.8	3.3
GSONMT00002951001	0	0	0	0.4	0	0.7	0	0.3	0	1.1	0.8	0	0.8	0.7	0	0	1.1	0	0.4	0	0	0.7	0.8	1
GSONMT00002953001	0.5	0.532574	0.7	0.7	0.9	0.6	1.1	0.6	0.3	0.8	0.7	0.6	0.5	0.4	0.6	0.5	0.5	0.5	0.5	0.4	0.3	0.6	0.7	0.8
GSONMT00002955001	7.9	4.4067	5	5.9	3.6	6.8	3.5	4.4	8.2	7.2	5.1	5.3	6.3	7.3	6.4	4.2	9.8	4.7	5.2	5	5.4	5.4	5.4	3.3
GSONMT00002957001	0.1	0.0446438	0.5	0.4	0.5	0.5	0.3	0.5	0.4	0.6	0.5	0.4	0.5	0.2	0.4	0.8	0.3	0.6	0.5	0.2	0.3	0.3	0.2	0.6
GSONMT00002959001	0.3	0.100152	0.1	0.3	0.2	0.6	0.3	0.2	0.2	0.1	0	0.3	0.1	0.6	0.3	0.4	0.6	0.4	0.4	0.2	0	0.2	0.1	0
GSONMT00002960001	0.9	0.133143	0.7	0.5	0.2	0.6	0.6	0.3	0.3	0.3	0.4	0.5	0.6	0.6	0.6	0.2	0.5	0.2	0.5	0.2	0.2	0.1	0.5	0.4
GSONMT00002963001	0.1	0	0	0	0	0.2	0.2	0.1	0.1	0.1	0	0.1	0.1	0	0.1	0.1	0.3	0	0.1	0.3	0.1	0.1	0.2	0.3
GSONMT00002966001	0.1	0	0	0.1	0.1	0	0.1	0.1	0	0	0.1	0	0.2	0.1	0.2	0.1	0.1	0.1	0.1	0	0.1	0	0.1	0.2
GSONMT00002967001	1.8	0.860931	1.2	1.3	1.2	1.1	1.2	0.9	1.7	1.2	1.8	1.8	1.3	1.5	1	1.4	1.5	1.2	1.4	1.3	1.1	1.3	1.7	2
GSONMT00002968001	0.3	0.143256	1	0.1	0.5	2.4	0.4	0.6	0.5	0.4	0	0.5	0.1	0.6	0.5	1.4	0.1	0.3	0	0.6	0.4	0.8	0.7	0.5
GSONMT00002969001	3.7	2.80157	2.7	2.9	3.5	3.4	3.1	3.5	3.2	3	3.2	3.5	3.9	3.4	3.3	4.1	2.8	2.6	3.3	2.9	3.5	3.6	2.9	3.3
GSONMT00002971001	0.8	0.40844	0.6	0.6	0.4	0.4	0.4	0.6	0.6	0.4	0.5	0.3	0.4	0.4	0.5	0.2	0.7	0.2	0.6	0.1	0.3	0.5	0.3	0.6
GSONMT00002973001	2.9	2.08752	3.1	2.6	2.5	3	3	2.4	3.1	2.1	2.1	2.4	2.6	2.6	2.6	3.1	2.5	2.7	2.3	2.3	2.1	2.7	2.5	2.9
GSONMT00002975001	0.6	0.195875	1	0.5	0.4	0.4	0.6	0.5	0.9	0.4	0.8	0.5	0.8	0.6	0.7	0.9	0.8	0.1	0.5	0.2	0.5	0.2	0.6	0.9
GSONMT00002976001	2.8	2.68544	2.7	2.6	2.6	3.2	3.2	3.2	2.7	2.8	2.5	3	3.2	3.1	2.6	2.6	2.8	2.4	2.6	2.2	3.2	2.8	2.8	3.2
GSONMT00002977001	0.2	0	0	0	0	0	0	0	0	0	0	0	0	0	0	0	0	0	0	0	0	0	0	0
GSONMT00002978001	1.3	2.0285	1.9	2	1.8	1.3	1.6	1.7	1.5	1.5	1.4	0.9	1.8	1.7	2	2.1	1.9	1.5	1	1.3	1.8	2.2	2.1	1.1
GSONMT00002980001	3.9	2.65905	1.9	3	2.3	3	3.1	3.4	2.8	2.1	2.4	2.1	3.7	2	2	2.8	3.4	2.6	3.5	1.8	2.3	2.1	2.8	2.7
GSONMT00002981001	0.1	0.113456	0.1	0.2	0.2	0.2	0.1	0.3	0.1	0.1	0	0	0.1	0.2	0.2	0.3	0.4	0.1	0.2	0.1	0.1	0.1	0.1	0.2
GSONMT00002983001	0.6	1.1054	1.6	1.3	1.8	1.5	1.7	2.3	1.3	0.9	1.6	2.2	2	3.4	1.9	1.7	1.5	0.8	1.4	0.9	3.3	2.4	2.7	1.6
GSONMT00002984001	2.4	2.78147	2.3	2.9	2.8	1.8	3.4	4.1	1.2	2	2.5	2.3	1.8	3	2.9	3.6	1.6	1.4	2.1	2.2	2.5	4.1	2.1	3.1
GSONMT00002985001	4.6	4.46079	3.9	3.4	5.3	5.1	4.1	4.5	4.6	4.3	3.6	3.7	5.4	5.2	4.7	5.5	4.8	4.1	4	4	4.3	5.4	4	4
GSONMT00002986001	0.6	0.251261	0.3	0.6	0.4	0.3	0.7	0.8	0.6	0.7	0.6	0.8	1	0.8	0.6	0.9	0.9	0.5	0.7	0.7	0.6	0.6	0.8	0.7
GSONMT00002987001	0.3	1.17581	0.8	0	0.8	1	0.7	1	0	0.9	1.7	0.8	1.5	1	1.4	0.3	1.1	2.5	1.2	1.5	0.6	0.8	0.3	1
GSONMT00002989001	0.4	0.277407	0.9	0.4	0.6	0.8	0.6	0.7	0.6	0.5	0.4	0.7	0.8	0.6	0.6	0.7	0.5	0.3	0.4	0.6	0.7	0.7	0.7	0.6
GSONMT00002991001	2.2	1.69475	1.9	1.3	2.1	1.6	1.3	1.7	1.3	1.3	1.5	1.6	1.2	1.7	1.3	1.6	1.7	1.3	1.4	0.9	1.5	1.7	1.5	1.2
GSONMT00002993001	48.3	75.233	59.4	69.9	59.4	79.9	77.6	71.2	56.2	57.6	59.4	59.3	77.5	75.9	71.9	76.9	66.3	60.4	58.7	65.4	70.8	66.9	77.6	77.7
GSONMT00002994001	5.9	4.77316	6.1	5.6	4.2	4.6	5.1	4.7	5.4	6.3	5	5.5	5.5	4.8	4.9	5	5.4	5	5	4.5	4.6	4.9	4.7	5.1
GSONMT00002996001	7.9	4.45754	5.6	4.5	3.5	4.8	4.2	4.7	6.9	7.2	4.3	6.3	5.5	5.7	4.7	5	6.2	4.5	4.8	3.8	4.7	4.1	3.9	4.7
GSONMT00003001001	11.2	11.5961	12.5	12.7	17.6	14.3	14.2	15.2	11	12.6	12.2	12	13.3	14.3	14.8	16.6	11.5	11.2	13.2	11.1	15.2	15.7	14.6	14.6
GSONMT00003002001	1.7	2.01507	2.5	2.4	2.4	2.4	2.6	2.1	2.4	2.3	3.5	2.4	1.8	1.4	2.7	1.4	2.7	2.9	3	2.8	3.5	1.8	2.4	2.7
GSONMT00003003001	1.6	0.679032	2.3	2.4	1.5	2	1.4	2	1.8	2	1.5	2	2	2.1	1.7	2.6	2.2	1.1	2.1	0.6	1.6	1.8	1.3	1.3
GSONMT00003005001	9.2	6.12785	8.7	7.6	5.3	13	7.6	7.3	6.8	6.6	5.9	8	7.6	9.9	9.1	10	6.6	5.3	6.5	3.5	8.9	10.2	6.3	4.1
GSONMT00003006001	0.7	0.933377	1.2	0.9	0.9	0.6	0.8	1	0.3	0.7	0.5	0.6	0.2	0.6	0.6	1.3	1.8	1.2	0.5	0.5	0.7	0.9	0.9	0.4
GSONMT00003008001	5.5	5.04895	6.7	6.4	4.3	5.8	5.7	5.4	5	5.5	4.7	6.2	5.6	6.4	5.3	7	5.7	4.2	7.2	4.4	6.4	4.8	5.9	6.1
GSONMT00003012001	0.7	0.0665717	0.6	0.7	0.5	0.9	0.7	0.6	0.4	1	0.9	1.1	0.8	0.6	0.6	0.5	0.8	0.6	0.5	0.5	0.5	0.6	0.4	0.8
GSONMT00003014001	1.2	0.79819	1.3	1	1.1	1.4	1.3	1.1	1.5	1.8	0.7	1.5	1.1	1.1	0.8	1.5	1.1	1.4	1.8	1	1.6	1.3	1.1	0.7
GSONMT00003019001	0.1	0	0.3	0	0.2	0	0	0.2	0	0.2	0	0	0.1	0.3	0	0.3	0	0	0.2	0.1	0	0.3	0.2	0
GSONMT00003020001	1	2.70365	5.1	3.2	2.4	3	3.7	2	2	1.5	5.9	4	2	2.3	4	3.2	2.6	1.3	4.3	3.1	2.7	1.7	2.7	2.7
GSONMT00003022001	5.3	2.56808	7.8	6.3	3.9	5.1	3.9	4	5.9	7.6	5	8.9	6.2	5.4	6	3.9	8	3.4	5	2	3.6	2.8	4.9	2.8
GSONMT00003023001	6.3	9.17379	7.2	4.5	9.4	6.4	7.5	9.3	7.5	7	7.1	6.7	6.2	7.9	8.2	9.5	6.1	7.3	5.2	7.1	10.3	9.2	7.8	6.9
GSONMT00003024001	26.5	27.0831	26.6	28.1	34.6	32.6	30.2	26.8	25.8	24.5	26	22.8	30	24.4	29.5	30.5	25.9	26.1	25.6	29.8	30.4	33.9	28.6	32.6
GSONMT00003027001	1.5	1.58838	3.1	2.6	2.5	2.1	1.8	2.5	1.5	1.5	2.6	1.5	1.8	1.7	2.3	4	2.2	1.7	2.5	1.5	1.4	3.2	0.8	1.9
GSONMT00003028001	4	4.21218	3.2	3.5	3.3	3.7	3	3.5	4.2	4.4	3.6	4.2	1.7	2.3	4.5	2.9	4.7	3.1	3.1	5.9	3.4	2.2	4.3	3.5
GSONMT00003029001	0.1	0.105385	0.2	0.2	0.1	0.3	0.3	0.1	0.1	0.3	0.1	0.3	0.1	0.1	0.2	0.4	0.2	0.3	0.2	0.1	0.2	0.2	0.2	0.1
GSONMT00003031001	46.3	40.0614	39.2	43.2	53.2	52.3	44.3	50.3	37.8	44.2	38.5	41	50.2	54	39.7	53.7	39	38	41	31.6	55.3	56	40.7	41.7
GSONMT00003033001	9.2	9.24939	7.5	7.6	8.7	8.1	8.8	8.1	7.5	7.7	6.9	7.4	8	8.1	7.2	8.2	8	6.8	7.3	9	8.9	9.4	7.7	8.2
GSONMT00003035001	5.4	3.70687	5.9	4.3	4.6	6.8	4.6	5.2	4.7	4.1	4.3	5.9	3.7	6.2	6.6	7	4.7	3	5.3	2.4	4.1	5.2	4.4	4.8
GSONMT00003037001	11.4	6.01952	15.2	12.2	6.9	9.1	8.1	8.1	12.9	13.4	12	15.4	7.7	7.8	10	8.8	17.2	9.9	12.3	7	6.6	6.8	9.3	7.7
GSONMT00003038001	4.2	0.505985	5.3	4.8	2.1	2.5	1.7	1.2	2.4	3.9	3.3	4.7	2.3	2	2.6	2	7	2	4.8	1.1	1.3	1.6	1.6	0.6
GSONMT00003040001	3	2.73995	2.9	2.2	2.4	2.4	2.5	2.7	3.6	3.1	2.3	2.9	1.5	2.2	2.5	2.2	2.6	2.9	3.5	3	1.1	2.4	1.8	2.3
GSONMT00003043001	16	12.5589	14.8	16.6	19.1	18	16.5	17.6	15.8	16.1	14.7	15.8	22	21.9	16.1	20.9	13.8	12.7	16.9	10.5	19.3	20.3	16.1	15.3
GSONMT00003044001	0.4	0	0	0	0.4	0.3	0.3	0.3	0.4	0.4	0.7	0	0.4	0	0.3	0.7	0.7	0	0	0	0.4	0.7	0.7	0.3
GSONMT00003046001	2.4	2.07897	2.6	2.2	2	2.2	2.5	1.9	3.7	2.2	2.8	2.5	2.1	3	2.3	2.3	2.5	2.2	2.9	1.3	2.1	1.6	2.4	1.7
GSONMT00003047001	74	85.2855	76.9	82	84.9	91.7	85.6	84	74.9	78.6	76	73.8	79.7	78.1	86.4	79	81.2	81.1	75.7	93.4	78.5	77.4	88.6	85.2
GSONMT00003048001	1.6	0.666061	1.9	1.8	1.2	1.8	1.3	1.5	1.1	1.6	1.1	1.4	1.4	1.5	1.1	1.4	1.5	1.1	1.6	0.7	1.1	1.4	0.9	0.9
GSONMT00003050001	1.2	1.03951	1.2	2.2	0.9	1.3	1.7	1.7	1.2	1	1.9	2.1	1.6	1.8	1.3	1.9	0.9	0.7	1.4	0.9	1.5	2.1	2.2	2
GSONMT00003052001	0.7	0.22863	0.5	0.4	0.2	0.4	0.4	0.5	0.7	0.5	0.5	0.4	0.6	0.4	0.3	0.4	0.4	0.2	0.5	0.2	0.2	0.4	0.3	0.3
GSONMT00003053001	2	1.86501	1.7	2.4	2.6	2.5	3.1	3.9	2.8	1.9	1.3	1.6	2.8	2	2.9	2.2	2.2	1.9	1.8	2.6	2.8	3.4	2.9	2.7
GSONMT00003054001	1.6	1.27082	1.4	1.4	2.1	1.6	1.5	1.7	1.5	1.6	1.1	1.4	1.2	1.4	1.5	1.6	2	1.2	1.7	0.9	1.8	1.6	1.6	1.3
GSONMT00003055001	0.3	0.348384	0.6	0.5	0.7	0.5	0.6	0.9	0.5	0.2	0.7	0.8	0.7	0.5	0.6	1.1	0.3	0.2	0.7	0.2	0.6	0.8	0.6	0.3
GSONMT00003057001	0.7	0.646697	1.2	0.5	0.7	1.2	0.8	0.7	0.9	0.4	0.9	0.6	0.7	0.4	0.8	0.7	1	0.6	1.1	0.6	0.4	0.6	0.6	0.9
GSONMT00003058001	0.5	0.301792	0.5	0.1	0.4	0.8	0.4	0.5	0.2	0.3	0.3	0.5	0.1	0.7	0.4	0.3	0.4	0.2	0.4	0.1	0	0	0.2	0.3
GSONMT00003059001	0.3	0.26473	0.2	0.2	0.3	0.8	0.2	0.9	0.3	0.3	0.5	0.5	0.4	0.1	0.9	0.2	0.6	0.3	0.5	0.3	0.4	0.4	0.7	0.2
GSONMT00003061001	22.9	10.3087	20.3	11.6	19.2	26.4	18	15.4	19.6	13.3	10.6	21.5	25.5	22.4	27.3	11.2	15.7	8.1	16.3	19.2	20.2	21.7	14.8	22.3
GSONMT00003064001	59.5	24.9815	45	38.2	20.2	29.9	20.1	19.6	41.5	22.6	28.6	40.2	28.7	33.6	24.1	20.8	30.2	41	31.4	27.4	30.2	22.6	25.3	24.3
GSONMT00003066001	2	0.622149	2.5	2	1.2	1.8	1.3	1.6	1.9	2.2	1.6	1.9	1.8	2.1	1.9	2.5	2.3	1.3	2	0.9	1.3	2	1.1	1.3
GSONMT00003069001	5.3	5.81712	6.2	5.4	6.8	5.5	5.4	6.2	5.2	5	5.2	5.2	5	6.3	5.7	7.1	5.9	5.4	6.2	5.5	8.2	6.7	6.1	5.9
GSONMT00003071001	0.6	0.62233	0.8	0.7	0.7	0.9	0.6	0.5	0.6	0.4	0.5	0.8	0.7	2.1	0.5	1	0.3	0.4	0.6	0.3	0.7	0.5	0.7	0.6
GSONMT00003072001	4.2	2.81756	4.8	4.6	3.7	2.7	3	3.5	4.6	3.5	2.8	3.5	6.7	4.1	3.8	5.3	2.9	3.5	3.5	3.3	3.3	3.6	4.1	3.6
GSONMT00003073001	0.2	0.601397	0.5	0.3	0.3	0.6	0.1	0.9	0.8	0.6	0.5	0.9	0.2	1	0.4	0.6	0.6	0.6	0.5	0.4	0.7	0.5	0.5	0.2
GSONMT00003074001	0.3	0.126981	0.2	0.3	0.2	0.2	0.2	0.2	0.4	0.3	0.2	0.5	0.3	0.6	0.5	0.4	0.6	0.2	0.6	0.2	0.2	0.3	0.3	0.3
GSONMT00003075001	4.9	5.85683	5.1	5.7	6.9	6.6	6.5	5.9	4.5	4.9	4.6	5.4	6	6.2	5.3	5.8	4.6	4.8	5.8	4.8	6.5	6.4	6.2	5.6
GSONMT00003076001	1.8	1.2707	3.2	2	2.5	1.8	2.3	2.8	3.5	3.2	1.2	2.7	2.1	2.9	1.4	2.7	2.7	1.8	1.9	1.1	2.4	3	2.8	2.2
GSONMT00003077001	1.2	2.3905	3.2	2.8	2.8	2.4	3.5	3.7	1.8	2.3	2.8	3	1.7	2.3	3.5	3.9	2.2	2.4	2.5	2.6	2.6	3.6	3	3.8
GSONMT00003079001	7.2	7.6354	6	6.7	7.7	8	6.4	5.2	7.6	8.3	6	6.1	10.7	9.2	6.4	6	7.3	8.7	6.9	7.6	8.8	7.8	5.4	5.9
GSONMT00003082001	3.5	1.04681	1.9	1.9	1.7	2.8	2.3	2.1	2.2	1.8	2	2.8	2.1	1.8	2.2	2	2.6	1.6	2.5	1.1	1.5	1.7	2.1	1.4
GSONMT00003083001	0.3	0.0967282	0.6	0.2	0.3	0.4	0.4	0.5	0.1	0.1	0.3	0.2	0.5	0.3	0.3	0.4	0.3	0.3	0.3	0	0.3	0.4	0.5	0.2
GSONMT00003084001	3.4	4.65817	6.4	5.5	3.9	5.3	5.4	4.4	2.5	4.7	4.5	4.5	3.7	3.6	3.1	4.1	4.3	4.5	5.2	4.2	4.6	4.8	4.9	5
GSONMT00003087001	3.4	2.86915	1.9	2.7	1.9	3.2	2	2.2	2.5	3.6	2.8	2.3	1.7	2	2.3	2.1	3.5	2.7	2.4	2.6	2.4	2.1	2.4	2.2
GSONMT00003088001	4	3.3678	3	2.9	3.5	3.4	3.2	3.4	3.4	3.9	3	2.9	4	4.4	2.8	4.2	3.1	3.1	3.3	2.8	4.4	4.3	3.3	3
GSONMT00003089001	1.8	1.28396	1.7	1.9	2.1	2	1.2	1.8	2	2	1.7	1.4	2.6	2.6	1.8	2.4	1.8	1.8	1.9	1.2	2.7	2.4	1.8	1.4
GSONMT00003093001	1.6	0.626156	0.7	0.8	1.6	1.6	0.9	1.8	0.6	1.3	1.1	1	1.8	2.1	1.2	2.2	0.9	0.8	1.9	0.8	2.3	2.1	1.6	1.1
GSONMT00003094001	93	199.502	152.6	177.9	191.7	326.4	228.9	181.1	100.3	89.4	176.4	169.9	168.7	143.3	231.6	152.2	140.4	117.3	183.4	157.4	197.2	150.1	189.9	205.4
GSONMT00003096001	3.6	1.4891	3.6	3	2.7	2.9	2.9	1.9	2.6	3.2	2.8	3.7	4.1	3.6	2.5	2.3	3.8	2.2	4.8	2.1	3.3	3.5	2.5	2.4
GSONMT00003097001	0	0	0	0	0.1	0	0.1	0	0	0	0.1	0.1	0	0	0.1	0	0.1	0	0	0	0.1	0.1	0.1	0
GSONMT00003100001	0.2	0.0757003	0.1	0	0.1	0.3	0	0.1	0	0	0	0.1	0.1	0.3	0.2	0.2	0.3	0	0.1	0.2	0	0.4	0.1	0.3
GSONMT00003101001	680	753.335	665.1	639.4	688.5	620.4	721.3	728.5	658.3	740.2	735.8	659.9	700.3	673.4	740.4	778.4	715.4	757	765.2	840.4	853.5	787.6	752.9	756.7
GSONMT00003103001	0.6	0.869315	0.9	0.8	0.5	1	0.6	0.7	0.9	0.7	0.7	0.7	1	0.8	1	0.7	1	0.7	0.9	0.6	0.7	0.7	0.8	0.8
GSONMT00003105001	1.8	2.24103	1.2	2.2	2	3	2	1.1	1.8	2.5	1.3	1.6	2.1	2.2	2.5	2	1.4	2.8	1.9	1.5	2.1	2.5	2.8	0.6
GSONMT00003106001	1.3	1.10798	1.5	2.6	2.7	2.3	1.7	2.2	1.1	1.7	0.6	2	1.2	1.4	2.2	2	2.5	1.2	1.1	0.6	1.4	1.3	1.9	2.2
GSONMT00003107001	3	2.14529	2.2	2.6	1.8	2.6	2.4	2.5	2.6	3.2	2	2.5	2.6	2.7	2	2.2	3.6	3.2	2.3	2.1	1.8	2.2	2.2	2.8
GSONMT00003109001	1.6	1.768	1.4	1.2	1.8	1.5	1.5	1.7	1.2	1.3	1.3	1.7	2	1.2	1.5	1.3	2	1.6	1.7	1.6	1.6	1.9	1.9	1.4
GSONMT00003110001	1.2	1.25848	1.7	1.5	1.4	1.8	1.4	1.5	0.7	1.4	1.2	1.3	1.1	1.1	1.1	1.3	1.7	1.3	1.6	1.1	1.8	2.2	1.8	1.2
GSONMT00003111001	3.4	1.95686	4.9	4.7	2.8	4.6	3.5	3.2	4.6	3.8	4.2	5.7	3.9	5	4.4	5.1	4.3	3.9	4.2	2.6	4	4.9	3.8	4.4
GSONMT00003112001	2.6	1.09101	3	3.2	1.9	2.8	2.1	2.2	2.2	2.9	2.3	3.6	2.2	2.8	2.1	3	2.9	2	2.9	0.6	1.5	2.4	2.1	1.8
GSONMT00003114001	0.8	0.392113	0.7	0.7	0.2	0.5	0.4	0.5	0.6	0.8	0.4	0.7	0.7	0.7	0.5	0.8	0.8	0.3	0.7	0.2	0.6	0.6	0.3	0.4
GSONMT00003115001	4.8	3.27264	4.6	4.1	4.6	4.6	3.5	4.5	3.7	4.2	3.5	3.8	4.6	4.4	3.7	4.7	3.8	3	4.1	2.8	4.7	5.1	3.7	3.7
GSONMT00003116001	6	6.557	6.6	6.1	6.1	6.2	6.4	7.8	6.3	6.2	5.7	6.5	7.2	5.9	6.6	7.1	8.5	6.4	6.3	5.9	5.5	5.7	6.9	6.3
GSONMT00003117001	1.1	0.831376	1	0.7	0.7	1.3	1.1	0.7	0.7	1	1.3	0.9	0.8	0.6	1	0.8	1.5	0.9	1	1	0.6	0.7	0.9	0.8
GSONMT00003119001	3	2.55911	3	2.8	2.8	2.8	3.2	3	2.9	3.1	2.9	2.9	2.6	2.8	2.7	3.2	3.1	2.7	3.1	2.7	2.8	3	3.1	3.2
GSONMT00003120001	3.9	1.44475	3	3.1	1.9	3.1	2.1	2.1	2.2	2.6	1.5	3.3	2.8	3.1	1.9	2.4	3.4	2.7	3.1	1.2	1.4	1.8	2	1.8
GSONMT00003122001	4.3	2.8708	3.2	2.5	1.7	4.1	2.6	2.6	3.9	3.6	2.1	4	3.2	3.7	2.5	3	3.4	2.5	3.3	1.7	2	1.8	3.2	3
GSONMT00003123001	4.3	3.20802	5.4	4.6	3.4	4.7	4.2	2.9	3.3	5	2.5	3.2	4.1	4	2	2.7	4	4.3	3.9	2.7	1.7	2.2	3.7	2.5
GSONMT00003124001	8.1	3.28768	4.9	4.9	3.7	6.6	5.5	3.1	6.1	4	4	5.2	6	6.4	4.9	4.1	6	6.1	5.7	2.2	3.8	3.5	5.3	4.9
GSONMT00003125001	4.5	3.89608	5.1	4.1	3.2	5.9	3.9	2.9	3.5	4.1	4.2	4.4	2.9	4.4	3.9	3.2	6.3	3.9	5.9	3.7	2.3	2.8	2.4	2.2
GSONMT00003126001	8.5	7.51289	6.7	6.4	5.3	8.2	7.1	7.1	6.2	7.6	5.8	7.4	6.3	7.2	5.8	6.2	7.7	8	5.7	6.7	4.7	3.6	4.9	5.2
GSONMT00003128001	0	0	0	0.1	0	0	0	0	0	0.1	0	0	0	0	0.1	0	0	0	0	0	0	0	0.1	0
GSONMT00003129001	4.5	3.71328	3.8	4.7	3.8	4.2	4.3	4.3	3.7	3.7	3.8	4	4	3.6	4.2	4.7	4.2	4	4.7	3.5	4.2	5.1	4.9	4.7
GSONMT00003130001	0.7	0	0.6	0	0.4	0.2	0.6	0.4	0.1	0.3	0.1	0.4	0.5	0.4	0.3	0.9	0.3	0.1	0.2	0.1	0.2	0.1	0	0.2
GSONMT00003131001	1.2	4.06258	1.5	4.5	1.4	1.2	3.9	3	2.4	1.4	2.6	2.7	2.4	2.5	1.3	4.5	1.7	2.1	1.7	0.3	3.1	3	2.6	2.9
GSONMT00003134001	16.3	14.2689	11.2	12.2	8.7	10.4	10.5	9.3	15.3	11.9	11.1	13.9	14.1	15.6	9.7	13.3	14.4	14.4	13.2	9.5	11.8	14.4	10.4	11.1
GSONMT00003138001	0.2	0	0.1	0.2	0.2	0.1	0.1	0	0.2	0	0.2	0.3	0.5	0	0	0.3	0.5	0	0	0	0.2	0	0	0
GSONMT00003139001	1	0.142057	1.3	1	1.1	1.8	1.2	1.6	1	0.4	0.6	0.8	2.1	3.1	1.6	2.8	1.7	0.9	1.7	0	1.2	1.2	0.1	0.5
GSONMT00003141001	0.5	0.345563	0.9	1	0.5	0.4	0.7	0.8	0.6	0.8	0.8	0.3	0.5	0.5	0.5	0.6	1	0.2	0.9	0.3	0.8	1	0.9	0.1
GSONMT00003142001	3.4	4.40189	5	4.6	4.8	4.5	4.8	4.5	3.7	5.2	3.9	4.2	5	4.3	5.8	5.3	4.1	3.8	5.5	3.3	4.5	5.3	5.3	6.3
GSONMT00003145001	3.4	1.89105	4.2	4.5	3	3.1	3.4	3.1	3.2	4.2	2.6	4.2	4	4.4	3.2	3.9	4.1	1.9	3.7	1.7	2.8	2.7	3	2.5
GSONMT00003146001	8.5	7.38352	9.5	8.6	8.5	7.1	7.3	8.5	8.4	7.4	8.1	8.1	7.7	7	7.7	8.7	8.2	8.8	6.5	7	8.4	9	7.5	5.3
GSONMT00003147001	1.9	1.69487	2.1	1.6	1.8	1.5	1.4	1.7	2.6	2.1	1.2	1.8	1.8	2.3	1.7	2.1	2	1.6	1.5	1.4	1.5	2	1.6	1.4
GSONMT00003149001	2.2	3.22226	3.8	3.6	3.7	2.3	2.6	2.2	2.2	3.7	2.4	1.6	2.3	1.9	1.4	2.1	2.1	4.2	2	2.2	2.9	2.3	3.9	2.6
GSONMT00003150001	2.3	2.16564	3.3	2.3	2.2	2.1	2.5	1.9	2.4	2.1	2.2	2.4	2.7	2.4	1.7	2.8	2.9	2.1	2.7	1.3	1.5	1.8	2.3	2.3
GSONMT00003153001	1.1	1.60401	2.3	2	1.2	2.1	1	1.4	1.5	1.9	1.9	2.1	1.7	0.9	1.6	2.1	2.3	1.3	2	0.5	1.5	1.5	1.9	1.8
GSONMT00003154001	0.5	0.319795	0.2	0.2	0.1	0.2	0.1	0.2	0.3	0.2	0.1	0.3	0.1	0.2	0.1	0.3	0.2	0.1	0	0.2	0.1	0.1	0.1	0.1
GSONMT00003156001	12.7	23.2651	24.9	29.9	21.4	28.6	24.5	29.7	16.3	15.2	37.8	29.3	24.8	24	19.4	19.1	24.2	19.5	26.6	23.1	19.8	18.1	24.8	25.8
GSONMT00003157001	0.3	0.732768	0.8	1	1	1.7	2	1.1	0.2	0.6	0.7	1.3	1.3	1.8	2.2	2.3	1	0.5	1.7	0.8	1.7	1.7	1.4	1.5
GSONMT00003158001	0.7	1.45247	0.6	2	2.3	2.4	1.8	2.4	1.4	0.8	1.8	1.9	3	3.2	2	3	1.7	0.9	1.8	1.6	2.9	4.2	3.2	2.5
GSONMT00003159001	1.1	1.94605	1.9	1.7	2.9	2.4	1.9	1.8	2.5	1.7	1.9	1.4	2.7	2.5	2.6	2	1.8	1.2	1.9	1.6	3.3	2.4	2.1	2.7
GSONMT00003160001	2	2.41305	1.5	1.6	2.5	2	1.7	2.1	1.4	1	1.6	1.5	2.5	1.6	2.4	1.8	1.2	1.6	1.3	1.6	1.4	1.9	1.6	2.1
GSONMT00003161001	1.8	1.36078	2.8	3.2	2.8	2.3	2.5	3.2	2.5	2.2	2.6	3.6	2.5	2.9	3	5.7	2.5	1.6	3.1	1	2.9	4.6	2.4	1.9
GSONMT00003165001	2.1	1.72702	1.8	0.9	0.9	1.3	0.7	1.4	1.5	1.3	0.8	1.3	1.3	1.3	1.2	1.2	1.5	1.3	0.9	0.6	1.4	1	1.6	1
GSONMT00003168001	0	0	0	0	0	0	0.1	0	0.1	0	0.1	0	0	0	0	0.1	0.1	0	0	0	0	0	0	0
GSONMT00003171001	1.8	0.543225	1.9	2	0.9	0.6	1.1	1.1	0.8	1.4	1.1	0.8	0.4	1.9	0.5	1.8	0.5	0.6	0.5	0.9	0.5	1.5	1.4	0.8
GSONMT00003172001	0.2	0	0	0	0.2	0	0.1	0	0	0	0	0	0	0	0	0	0	0	0	0	0	0	0	0.1
GSONMT00003177001	4.6	3.00037	6	3.3	3.9	5.3	3.2	4.1	5.5	4	4.3	4.6	6.9	6.6	4.1	4.6	2.2	2.8	4	3	7.1	4.9	3.9	5
GSONMT00003180001	0.4	0.148585	0.5	0.7	0.7	0.6	0.4	0.6	0.5	0.3	0.6	0.8	0.8	1.3	0.7	1.2	0.6	0.3	0.6	0.3	1.1	0.7	0.4	0.4
GSONMT00003181001	0.1	0	0.2	0.1	0.2	0.3	0	0	0.1	0.1	0	0	0	0.1	0.3	0.2	0.1	0	0	0.1	0	0.1	0	0
GSONMT00003182001	2.7	0.451184	0.8	1.7	0.9	1.6	0.8	1.2	1.8	2.1	0.9	1.1	2.4	3	1.2	1.2	1.4	0.9	0.6	0.8	1.3	1.2	0.9	1.3
GSONMT00003188001	46	62.7267	50.7	64.8	46.9	65.2	80.3	73	53.7	35.9	55	62.9	40.1	39.8	84.6	69.4	44	50	61.6	53.5	44.9	52.4	69.8	70.9
GSONMT00003189001	14.2	16.0477	18	20.4	14.7	20.4	27.2	19.9	13.2	10.1	13.8	21.6	14.2	15.3	24.6	23.4	11.6	11.9	23.6	13.1	15.1	16.6	22.7	18.8
GSONMT00003192001	0.6	0.253749	0.7	0.4	0.4	0.7	0.5	0.6	0.3	0.4	0.5	0.6	0.4	0.6	0.6	0.5	0.8	0.4	0.5	0.2	0.3	0.5	0.4	0.5
GSONMT00003193001	0.4	0.144168	0.6	0.2	0.2	0.5	0.2	0.2	0.2	0.4	0.2	0.5	0.3	0.5	0.4	0.4	0.6	0.3	0.3	0.1	0.2	0.2	0.1	0.1
GSONMT00003195001	6.9	4.51255	1.2	1.9	3.7	4	1.9	0.6	7.9	5.5	0.7	0.8	7.3	6.6	1.2	1.5	2.6	3.2	1	1.5	6.1	3.2	1.5	0.6
GSONMT00003197001	4.9	5.57227	5.3	5.4	5.4	7.1	6.6	6.1	4.7	5.7	4.1	4.7	4.6	4.9	6.3	6.3	4.6	4.3	4.1	4.3	7	6.3	5.7	4.8
GSONMT00003198001	4.6	4.40535	4.3	4.3	4.3	5.2	5.1	5.9	3.6	3.4	4.9	5.6	3.8	5	6	5.4	7.1	2.1	5.2	3.3	4.5	5.1	5.1	6.2
GSONMT00003199001	0.3	0.150896	0.1	0.1	0.1	0.1	0.4	0.1	0	0.3	0.3	0.3	0	0	0.3	0.1	0.4	0	0	0	0.1	0.3	0	0
GSONMT00003200001	0.5	0.151008	0.6	0.1	0.5	0.5	0.4	0.6	0.4	0.4	0.2	0.5	0.3	0.2	0.3	0.5	0.8	0.2	0.5	0.2	0.2	0.4	0.5	0.3
GSONMT00003201001	0.7	0	0.8	0.2	0	0.2	0.3	0	0	0.2	0.5	0.5	0	0.2	0.3	0.2	0.5	0	0.7	0	0	0.7	0.5	0
GSONMT00003202001	2.9	3.15332	2.3	2.5	1.9	2.4	1.7	2.4	2.3	2.8	2.2	3	2.3	2.6	2.4	2.6	2.8	2.3	2.2	2.1	2.3	2.3	2.4	2.9
GSONMT00003203001	0.7	0.555445	1.1	0.9	0.4	0.7	0.2	0.2	0.5	1.3	0.5	0.6	0.3	0.6	0.6	0.1	1.1	0.3	0.8	0.3	0.5	0.6	0.6	0.1
GSONMT00003204001	1.6	0.474847	0.8	0.7	0.9	1.2	0.9	0.9	1	0.8	0.8	1.5	1	0.8	0.6	0.9	1.1	0.4	1	0.7	0.7	0.9	1	1.1
GSONMT00003206001	12.1	11.2544	10.4	11.9	13.3	13.2	12.2	13.9	10.9	12.4	10.3	11.1	15.1	13.9	11.8	12.8	12.7	11.9	10.2	9.3	13.4	14.3	12.4	14
GSONMT00003208001	7.9	6.13969	5.4	7	8.8	7.7	6.1	5.7	4.5	5.3	5.9	5.5	8.8	8.8	4.1	7.8	4.6	5.7	6.6	5	8.3	8.4	7.1	5
GSONMT00003209001	0.1	0.114315	0.1	0.2	0.1	0.1	0.3	0.1	0.1	0.4	0.2	0.4	0.4	0.1	0.1	0.2	0	0.2	0.2	0	0.2	0	0	0.2
GSONMT00003211001	0.1	0.260165	0	0.6	0.2	0.2	0.2	1	0.6	0.4	0.3	0.3	0.4	0.3	0.1	0.7	0.6	0.3	0.3	0	0.4	0	0.3	0.2
GSONMT00003214001	2.2	2.61886	1.9	2.8	1.9	2.4	2	1.6	3.1	2.9	2.1	1.4	3	2.9	1.6	2.6	2.1	1.6	2.1	0.9	2.7	1.9	2.1	1.2
GSONMT00003215001	2.2	1.80339	2.2	2.1	1	1.9	1.4	1.1	2.4	3	1.6	2.2	2	2.4	2	1.6	1.9	2.2	1.8	1.4	1.4	1.6	1.1	1.9
GSONMT00003217001	1.5	1.49786	1.4	1.5	2.6	2.4	2.1	2.6	1.3	1.4	1.5	1.5	2.6	3	1.4	2.5	1.3	1.2	1.7	1.3	2.2	1.8	1.3	1.4
GSONMT00003220001	0.4	0.8103	1.1	0.8	0.7	0.6	0.8	0.8	0.8	0.6	0.9	0.4	0.7	0.8	0.7	0.8	0.6	0.5	0.8	0.3	0.7	1.1	1	0.5
GSONMT00003221001	0.1	0.22471	0.3	0.2	0.4	0.6	0.6	0.4	0.1	0.1	0.3	0.3	0.3	0.3	0.4	0.4	0.4	0.3	0.4	0.3	0.5	0.4	0.4	0.4
GSONMT00003222001	0	0	0	0	0	0	0.1	0	0	0	0	0	0	0	0	0	0	0	0	0	0	0	0	0
GSONMT00003223001	1.9	0.892504	3.1	3	1.9	2.7	2.2	2	1.9	2.2	2.1	3.2	3	3	2.5	3.1	2.8	1.7	3.2	0.7	2.4	2.6	2.2	2.1
GSONMT00003225001	0.8	0.259172	0.7	0.4	0.3	0.6	0.4	0.5	0.3	0.5	0.5	0.5	0.5	0.5	0.3	0.5	0.4	0.5	0.8	0.4	0.2	0.3	0.5	0.5
GSONMT00003226001	2.1	2.90609	2.5	3.1	3.1	3.1	3.4	4.1	1.6	2.1	2.6	2.5	2.3	2.3	3.1	4.2	2.2	2.4	2.6	2.7	3	3.5	3.2	3.7
GSONMT00003227001	1.1	0.699518	0.8	0.6	0.6	1.1	0.9	1	0.5	0.7	0.4	0.6	0.3	1	0.9	0.5	0.6	0.6	0.7	0.9	0.7	0.5	1.3	0.9
GSONMT00003229001	1.3	2.60895	4	3.2	3.6	3	3.7	4	2	2.5	3	3	1.7	2.5	4.9	3.4	2.6	2	2.2	3	2.2	3.3	2.9	3.5
GSONMT00003231001	64.5	109.336	103.4	174.3	63.4	96.9	108.6	181.2	159.6	129.1	289.6	185.1	167.1	179.5	160.6	125.8	96.4	45.9	93.1	89.7	99	126.1	265.7	120.3
GSONMT00003232001	0.1	0	0.1	0	0	0	0.1	0	0.1	0	0	0	0	0	0.1	0.1	0.1	0	0	0	0.1	0	0	0
GSONMT00003237001	0	0.25337	0.4	0.7	0.2	0.4	0.3	0.4	0.7	0.6	0.4	0.4	0.6	0.7	0.4	0.6	0.2	0.4	0.7	0.1	0.7	0.3	0.3	0.4
GSONMT00003238001	0.2	0.214206	0.1	0.8	0.5	0.3	1	0.3	0.8	0.4	0.6	0.6	0.6	0.7	0.7	1.1	0.5	0.3	0.4	0.1	0.5	0.3	0.6	0.2
GSONMT00003239001	2.5	1.94009	3.2	3.3	3	3.9	2.5	3.7	2.4	2.4	2.7	3.1	4.2	5	2.7	3.4	2.6	2.1	3.6	1.8	3.8	2.9	2.8	2.5
GSONMT00003241001	0.3	0.357856	0.3	0.4	1	0.7	0.5	1	0.2	0.7	0.4	0.6	0.7	0.5	0.6	0.8	0.5	0.1	0.3	0.1	0.8	0.7	0.2	0.8
GSONMT00003246001	0.4	0.666201	0.9	0.9	0.6	0.4	0.6	1	0.3	0.4	1	0.7	0.5	0.6	0.6	0.6	0.6	0.5	0.6	0.4	0.4	0.3	0.5	0.5
GSONMT00003248001	1.2	0.935305	1	0.6	0.6	0.6	0.9	0.7	1	0.5	0.5	1.1	0.7	0.7	1	0.4	0.4	0.7	0.7	0.7	0.6	0.4	0.7	0.8
GSONMT00003249001	2.7	1.59415	3	2.8	1.7	2.2	1.8	2.2	1.4	2.5	1.8	2.4	1.5	1.6	2.4	2.8	3.5	1.9	3.9	2.3	1.9	2.6	2.5	2.5
GSONMT00003251001	0.7	0.51055	0.4	0.3	1.1	1.3	1.1	0.7	1	1	0.2	0.4	0.2	0.7	0.8	1.1	0.7	0.9	0.7	1	0.2	1	0.3	0.3
GSONMT00003254001	2	3.38349	2.9	2.7	2.9	3	2.1	3	2.6	2.1	2.9	3.5	2.2	2.6	3.5	2.5	2.3	1.6	2.9	1.5	3.1	2.4	2.3	2.4
GSONMT00003255001	9.7	7.4775	10.8	10.6	9.9	9.6	9.1	9.4	8.5	8.1	9.4	10.6	10.4	10.9	8.4	11.4	9.8	8	9.9	7.2	10.4	11.7	9	7.3
GSONMT00003256001	7	6.27907	9.7	9.5	8.3	7.7	9.8	8.2	5.8	4.4	8	6.8	6.5	6.6	8.9	12.1	5.2	4.5	11.1	4.7	6.9	8	9.6	9.1
GSONMT00003259001	0.1	0.0747832	0.2	0	0.1	0.1	0.2	0.2	0.1	0	0.1	0.1	0.1	0	0.3	0.1	0.1	0	0.3	0.1	0	0.2	0.3	0.2
GSONMT00003260001	0.6	0.269993	0.8	0.7	0.6	1.4	0.8	1	1.1	1.1	1	1.4	1.2	1.5	0.6	1.2	1.4	0.6	0.8	0.1	0.8	1	1.1	0.8
GSONMT00003261001	0.7	0.662932	0.5	0.2	0.7	0.5	0.7	0.6	0.9	0.5	0.4	0.4	1	0.9	0.6	0.5	0.5	1	0.4	0.8	0.9	0.7	0.9	0.4
GSONMT00003263001	16.3	11.9735	17.9	15.2	17.1	15.9	15.1	17	15	14.4	13.2	14.7	17.6	19.5	14.8	21.9	14.9	13	18.7	9.2	17.4	20.2	15.7	14.3
GSONMT00003268001	13.7	14.9047	14.5	13.4	17.2	15.3	15.3	17.1	13.2	15.6	13.3	13.5	14.4	14.1	15.3	16.4	16.9	14.5	14.9	14.5	18.2	17.9	15.5	17.7
GSONMT00003269001	2.7	1.60631	3.4	5.9	1.7	3.2	4.4	3.6	3.4	3.7	2.4	3.1	4.1	1.9	4	2.8	4	2.2	4.1	1.5	2.9	2.7	2.5	2.3
GSONMT00003271001	2.4	1.50395	3.4	3.3	3.1	3.9	4.3	3.6	1.4	1.4	3.6	4.4	3.8	4.3	3.7	5.7	3	1.1	3.1	1.5	3.1	3	3.4	3.5
GSONMT00003273001	10.5	14.712	12.1	13.2	14.2	13.6	15.3	15.5	10.8	13	11	11.3	14.2	15.4	13.9	16.4	10.2	10.6	12.2	13.8	15.3	15.6	13.6	15.2
GSONMT00003275001	5.5	5.97236	6.8	6.3	7.1	7.7	7.9	6.9	5.4	6.7	7.5	7.4	6.8	7.3	8.9	8.3	5.4	5.2	6.5	6.7	7.1	9.5	7.8	8.7
GSONMT00003277001	13	15.7194	11.7	16.3	13.7	13.6	13.8	15.7	12.1	11.4	10.8	10.7	17.3	16.6	10.4	17.2	8.5	12.1	11.2	10	16.7	16.2	11.9	15.6
GSONMT00003278001	10.4	8.62753	9.9	12.3	19	8.3	15.5	19.4	6	6.2	7.8	7.8	15.9	17.6	8.2	23.4	8.1	5.3	7.9	4.6	21	35.6	9.9	13.3
GSONMT00003281001	0.8	0.37724	0.9	0.8	0.8	0.7	0.6	1	0.1	0.5	0.7	1.3	1	1	0.8	0.9	0.6	0.3	0.6	0.3	0.6	1.1	0.7	0.5
GSONMT00003282001	2	1.31214	2.4	2	1.9	2.3	2.6	2.4	1.6	1.5	1.7	2.3	2.1	2.3	2	2.6	1.8	1.2	2	1.4	2.5	2.3	2.5	1.9
GSONMT00003284001	0.2	0	0.8	1	0.2	0.8	0	0.6	0.3	0.2	0.4	0.4	1.2	0	0.8	1.2	0.4	0.5	0.7	0	0.4	0.2	0	0.4
GSONMT00003285001	0.5	0.188882	0.8	0.4	0.4	0.6	0.4	0.5	0.3	0.2	0.7	0.5	0.4	0.3	0.5	0.9	0.5	0.3	0.7	0.2	0.6	0.7	0.5	0.4
GSONMT00003286001	1	0.479316	0.8	0.8	0.7	0.9	1	1.3	1.2	1	1	1	1.1	0.7	1.1	1.1	0.8	0.6	1.3	0.4	0.6	0.8	1.1	1
GSONMT00003287001	6.5	5.19278	5.5	6.1	5.9	5.8	6	5.6	6.9	6.4	5.4	6.3	5.2	5	6	5.6	6.4	6.3	5.9	5	4.5	5.5	5	5.7
GSONMT00003288001	0.6	0.725314	0.7	0.7	0.9	0.9	1.2	0.8	0.8	0.7	1.1	1	0.3	0.7	0.6	0.8	1.1	0.8	0.8	0.9	0.6	0.9	1.1	0.8
GSONMT00003289001	11.5	11.4964	12.8	14.1	9.1	9	11.5	17	7.8	7.2	7.6	9.1	8.6	10.2	11.6	19.9	9.4	7.8	9.7	8.9	12.2	17.7	15.4	16.4
GSONMT00003290001	2.2	1.67503	6.4	6.4	2.8	3.1	5.5	6.7	3.8	2.6	2.8	3.7	4.1	5.8	5	11.7	5.8	2.1	4.2	0.8	5.6	7	4.9	5.5
GSONMT00003291001	5.3	3.4092	4.4	3.7	4.2	5	3.4	5	5.4	4.2	3.8	4.3	4.3	5.4	4.4	4.8	4.3	4.8	3.9	4	5	5.3	4.5	4.4
GSONMT00003293001	2.4	1.3027	2.8	2.1	2.5	2.7	2.3	2.5	1.8	1.9	2.7	2.7	2.8	2.2	2.6	2.8	2.5	1.8	2.1	1.5	1.4	3.1	2.6	2.1
GSONMT00003294001	4	3.17826	3.9	4.3	4.4	3.4	4.3	4.9	4.4	3.9	4.3	4.1	3.6	3	4.4	4	4.5	4.7	4.1	3.1	3.6	4.1	3.6	3.3
GSONMT00003298001	195.8	238.555	199.7	202.4	230.3	223.8	242	215.5	194.8	225.1	216	188.2	202.6	203.6	207.7	239.7	220.2	220.3	204.5	239.8	230.9	219	211.9	251.8
GSONMT00003300001	1.8	0.573023	4	5.3	1.2	3.5	3	4.3	1	1.1	2.1	2.6	2.4	2.3	2.7	5.3	1.7	1.3	3.3	0.3	1.6	1.8	2.8	2
GSONMT00003301001	0.2	0.421105	0.5	1	0.6	0.7	0.5	1.2	0.5	0.5	0.7	0.7	0.7	1	0.9	1.2	0.8	0.6	0.5	0.1	1	0.8	0.7	0.6
GSONMT00003303001	9.9	9.09287	8.6	8.8	10.6	9.8	7.7	7.7	11.7	12	8.7	8.6	11.6	11.7	8.1	9.4	10.8	11.2	8.6	9.3	11.7	10.7	7.1	7.8
GSONMT00003304001	3.1	1.20755	3	3.1	1.6	2.6	2.2	2.3	2.6	2.6	2.1	2.3	3.1	2.9	2.4	3.1	2.8	1.7	2.8	0.8	2	2.2	1.7	1.8
GSONMT00003305001	3.1	2.57368	3.1	3.4	3.4	3.9	3.3	3.6	2.4	2.9	2.4	3	3.3	3.4	3.3	3.3	3.4	2.5	2.7	2.5	3.2	3.6	3.2	3.1
GSONMT00003306001	1.2	2.79601	1.9	2.9	5.5	3.5	3	3.3	1.4	1.3	2.2	2	3.7	3.7	2.6	3	2	1.8	2.9	1.9	4.2	4.2	3.5	2.2
GSONMT00003307001	4.3	1.94499	5.2	3.9	2.7	3.7	3.6	3.5	3.9	4.7	3.2	4.4	4.3	4.3	3.3	3.9	5	2.8	4.4	1.7	3.1	3.5	3.6	2.8
GSONMT00003310001	1.8	0.823069	1.1	1.1	1.7	1.2	1.3	0.9	0.7	0.8	1.3	1.6	1.6	1.3	0.9	1.6	2.2	1	1.6	0.6	1	1.4	1.5	1.6
GSONMT00003311001	2.2	2.00358	2.3	2.1	1.6	2.1	1.6	1.9	1.7	1.8	2.4	1.8	1.8	1.4	2	1.5	2.1	3	1.8	2.3	1.3	1.1	2.1	2.3
GSONMT00003312001	2.1	1.55929	2.6	1.8	1.4	2.9	1.6	1.5	2.8	2.7	2.6	3	1.8	2.2	1.7	1.8	2.5	2.4	2.3	1.9	1.7	1.8	2	2
GSONMT00003313001	2.7	2.16503	2.2	2.7	3.5	2.5	2.4	2.6	1.2	1.4	2.3	2.3	2	3	2.3	3	2.1	1.6	2	2	2.5	3.5	2.5	2.7
GSONMT00003314001	1.5	1.43147	1.7	1.8	1.1	1.5	1.4	1.3	1.6	1.2	0.9	1.2	1.8	2.1	1.2	1.7	1.6	1.2	1.9	0.8	1.4	1.6	1	1.7
GSONMT00003315001	0.7	0.385266	1.2	1.1	1	1	0.7	0.9	0.6	0.7	0.6	1.2	0.8	1	0.8	1.2	1.1	0.3	1.3	0.2	0.8	1.2	0.8	0.8
GSONMT00003316001	0.4	0	0.5	0.9	0.5	0.4	0.7	0.4	0.2	0.5	0.2	0.3	0.7	0.8	0.1	0.7	0.5	0.1	1.1	0.1	0.8	0.8	0.3	0.4
GSONMT00003318001	1	0.695254	0.5	0.9	0.4	1.3	1.6	0.8	0.5	1	0.8	1.3	2	1.1	0.6	1	1.1	0.9	1.2	0.3	0.8	1.5	1.5	1.7
GSONMT00003320001	2.9	4.50436	4.1	6	5.9	6.2	5.6	7.1	2.1	3.1	3.8	4.1	4.4	4.9	4	5.3	3.1	2.9	4.2	4.2	5.7	6.6	4.5	4.3
GSONMT00003321001	6.6	14.0978	14.9	13.6	19	15.8	18.2	17.5	8.6	12.5	11.6	15.9	18.9	16.7	12.8	16.7	10.9	13.3	12.5	15	19.3	20.7	20.2	17
GSONMT00003323001	3.4	3.03275	2.7	2.9	3.7	3.4	2.8	3.5	3.2	3.5	3.5	2.4	2.9	2.8	3.6	3.7	2.8	2.7	3.2	2.7	2.9	3.3	3.1	2.8
GSONMT00003324001	1.1	0.949031	1.8	1.5	1.5	1.7	1.1	1.2	1.7	1.4	1.1	1.8	1.6	1.6	1.3	1.8	1.7	1	1.5	1	1.3	1.8	1.5	1.3
GSONMT00003325001	1.2	0.676571	1.1	1.2	1.1	1.4	0.8	1.7	1.1	0.8	0.9	0.8	1.8	1.3	1.1	1.6	1.1	0.8	1.4	0.6	1.4	1.3	1	1
GSONMT00003326001	9.6	8.46792	6.8	8.1	9	8	8.8	8.7	8.3	7.3	7.1	7.5	9.6	9.8	6.6	6.9	7.3	7.8	6.5	7.8	9.8	8.5	7	7.5
GSONMT00003327001	0.3	0.370381	1.2	1.1	0.7	0.9	1	1.1	1.1	0.9	0.8	1.2	0.7	1.4	1.5	1.5	1.7	0.6	1	0.8	1	1.2	1.1	0.9
GSONMT00003332001	16.4	21.1698	22.2	16.9	23.7	16.9	18.7	20.2	13.4	16.2	15.2	17	14.7	14.2	18.2	19.7	19.9	22.9	24.7	23.9	22.1	19.4	22.4	24.8
GSONMT00003333001	0.4	0.159272	0.3	0.2	0.3	0.3	0.3	0.2	0.2	0.2	0.1	0.2	0.2	0.2	0.3	0.4	0.1	0.2	0.2	0.1	0.2	0.3	0.3	0.1
GSONMT00003334001	0	0.246026	0.1	0.2	0	0.1	0	0	0	0.1	0.2	0.1	0.1	0.1	0	0	0	0.2	0	0.1	0	0.1	0.2	0.1
GSONMT00003337001	1.7	1.57632	1.6	1.7	1.4	3.2	1.7	2.2	1.8	1.3	2.1	2.1	1.5	1.6	1.4	2	2	0.8	1.2	1.3	2.1	2	2.2	1.4
GSONMT00003338001	0	0	0	0	0	0	0	0	0	0	0	0.5	0	0	0	0	0	0	0	0	0	0	0	0
GSONMT00003339001	0.1	0.228246	0.1	0.4	0.4	0.5	0.4	0.3	0.3	0.4	0.2	0.2	0.5	0.2	0.2	0.3	0.3	0.2	0.3	0.1	0.3	0.4	0.2	0.3
GSONMT00003340001	11.8	13.1415	9.9	10.7	14.5	12.5	10.5	13.1	10.5	11.6	11.5	9	13.4	14.4	10.2	13.8	9.8	11.6	9.3	11.9	16	16.1	9.8	12.2
GSONMT00003341001	0.1	0	0	0	0.1	0	0	0	0	0.1	0	0	0.1	0	0.1	0	0	0.1	0	0	0	0.2	0.1	0
GSONMT00003342001	0	0.0367441	0	0.1	0	0	0.1	0	0	0.2	0	0.1	0.1	0.2	0	0	0.1	0.1	0	0	0.1	0	0	0
GSONMT00003343001	7.6	11.163	7.4	9.1	10.6	12.5	11.4	8.5	9.6	8.9	9.2	9.8	8.3	10	12.5	9.3	10	10	7.4	10.3	8.8	7.5	8.9	10.7
GSONMT00003345001	11.2	12.9794	10	11.5	12.9	11.7	10.3	14.7	9.8	8.9	10.6	9.1	14	10.3	9.2	12.3	10.5	10.1	8.9	10.1	10.8	11.4	12.1	10.3
GSONMT00003346001	0.6	0.870553	0.8	0.4	0.4	1.1	0.6	0.7	0.6	0.6	1	0.7	0.6	0.3	0.8	0.5	0.7	0.5	0.5	0.8	0.5	0.7	0.9	0.7
GSONMT00003347001	0.7	0.517357	0.7	0.7	1	1.3	0.8	1	0.6	0.5	0.6	0.6	0.8	0.8	0.6	0.6	1	0.7	0.5	0.5	0.7	0.6	0.7	0.6
GSONMT00003348001	2.6	4.64933	5.3	5.1	3.7	6.4	5.8	11.5	4.2	1.8	3.3	4.2	4.3	2.7	5.4	7.2	2.6	4.3	5.7	2.6	2.9	4.5	8.6	4.9
GSONMT00003350001	0.9	0.7796	1.2	0.9	1	1.3	1.3	1.1	0.6	0.7	0.9	1.4	0.9	1	1.4	0.8	1.1	0.8	1.6	0.6	0.9	1.3	1.2	1.1
GSONMT00003351001	1.9	1.84326	1.7	1.5	2.5	1.7	2.5	1.7	1.9	1.5	1.7	1.8	1.4	1.7	1.7	1.4	2.4	1.8	1.9	1.7	2.7	2.3	1.5	1.8
GSONMT00003353001	11.4	13.3664	3.5	7.5	4.1	4.5	6	8.1	10.3	5.9	5.7	4.4	10	7.7	4.5	7.7	4.3	6.9	6.2	5.1	9.9	10.3	4.8	9.1
GSONMT00003354001	2.7	1.92738	2.1	2.6	3	1.6	2.3	2.6	2.3	2.2	2.2	1.9	2.6	2.7	2.1	2.4	2.4	2.4	2.2	2	2.6	2.6	1.9	3
GSONMT00003355001	1.1	0.577081	1.3	0.8	0.8	0.7	1	1	0.9	0.7	0.9	0.8	1.1	0.8	0.6	0.9	1.1	1.2	1.2	0.4	0.8	1	0.6	0.8
GSONMT00003356001	1.6	1.09975	1.5	1.3	1.2	1.2	1.2	1.5	1.3	1.6	1.3	1.6	1.5	1.5	1.2	1.2	1.8	1.5	1.2	1.3	1.1	1.6	1.7	1.3
GSONMT00003357001	1	0.820087	1.5	1.2	0.6	0.6	0.5	1.3	0.6	0.6	1	1	1.7	0.6	0.5	0.7	0.8	0.2	1	1	0.9	0.3	0.8	0.8
GSONMT00003358001	0.3	0.206393	0.5	0.3	0.4	0.3	0.3	0.5	0.2	0.2	0.3	0.2	0.3	0.2	0.2	0.5	0.2	0.2	0.4	0.1	0.3	0.5	0.3	0.2
GSONMT00003362001	0.2	0	0.5	0.5	0.1	0.7	0.4	0.6	0.5	0.4	0.3	0.5	0.2	0.3	0.5	0.6	0.6	0.4	0.6	0.2	0.2	0.6	0.2	0.4
GSONMT00003363001	22.4	24.6338	21.8	24.2	33.3	28	29.7	26.7	18.9	22.3	22.4	23.4	27.9	29.4	25.6	27.7	19.1	24.2	23.6	27.6	27.4	29.7	24.2	27.1
GSONMT00003364001	0.7	0.557497	2.1	2.3	0.3	1.6	2	2.2	1.3	1.1	1	1.2	0.9	1.2	1.7	2.3	1.5	2.1	1.1	3.2	1.2	3.8	2.8	2.2
GSONMT00003366001	11.3	11.0379	13.4	12.1	8.4	13.8	12.1	12.1	13.6	12.2	11.2	12.8	12.9	15.2	14.1	13.6	13.3	9	11.6	7.9	10.6	9.6	11.5	10.6
GSONMT00003368001	2.3	1.81713	3.7	2.6	2.1	2.1	2.8	2.7	1.6	1.7	2.1	2	1.5	1.5	1.6	3	3	1.3	1.8	1.2	1.1	2.2	2.8	2
GSONMT00003369001	3.4	3.04857	5.3	4.6	4.1	5.6	4.9	4.8	2.5	3.7	4.6	4.4	3.3	4.4	5	5	4.4	2.7	4.8	3.7	4.2	3.2	4.7	5.1
GSONMT00003370001	4.5	2.77397	3	2.9	2.9	1.7	2.1	2.1	1.7	3.3	2.8	2.2	1.5	1.7	1.4	2.1	3.1	3	4	2.5	1.8	2.3	2.3	1.4
GSONMT00003382001	3.4	2.6966	3.1	2.7	1.6	2.7	2.3	2.3	3.2	3.6	2.3	2.8	2.1	2.5	2.1	2.7	3.6	2.5	2.3	2.6	2.5	2.5	2.2	2.4
GSONMT00003383001	2.5	1.88719	1.9	2.2	1.7	1.8	1.6	1.5	2.3	2.3	2.5	2.2	2.8	2.5	2.1	2.2	2.2	1.9	2.2	2	2.3	2.7	1.7	2.6
GSONMT00003385001	1.3	0.597739	1.7	1	0.7	1.1	0.8	0.8	0.8	0.3	1.4	1.3	1.1	2	1	1.8	1.2	0.8	1.2	0.4	1.1	1.3	1.1	0.5
GSONMT00003386001	2.3	0.905376	1.7	1.5	0.9	0.2	0.9	0.8	0.5	0.2	0.4	1	1.2	0.8	1	0.8	0.9	0.5	2	1.4	1.1	2.1	1.3	0.6
GSONMT00003387001	0.3	0.594896	0.2	0.6	0.6	0.7	1.4	0.5	0.6	1.2	0.8	0.7	1.1	0.5	0.8	0.8	0.8	1.3	0.8	0.6	0.6	0.8	0.8	0.6
GSONMT00003389001	0.1	0.126097	0.5	0.2	1	0.4	0.5	0.2	0.1	0.2	0.4	0.4	1.1	0.3	0.3	1.5	0.4	0.7	0.3	0.4	0.7	1.9	0.6	0.7
GSONMT00003390001	2.7	2.15669	1.6	2.3	1.5	1.8	1.9	1.6	2.1	2	1.3	2.2	1.5	1.9	1.2	1.8	2.1	2	1.4	1.4	1.3	2.5	1.6	1.9
GSONMT00003391001	17.4	12.1757	17	19.3	20.2	13.5	15.6	16.7	19.3	17.1	12.3	15.3	17.8	17.1	15.2	18.9	16.3	16.2	20.5	16.3	16.7	17.5	14.1	17.1
GSONMT00003392001	1.3	1.49844	1.8	2	1.8	1.6	1.6	2.3	1.2	1.9	1.6	1.7	2.1	1.9	1.4	1.6	2.6	1.3	1.9	1	1.5	2.4	1.6	1.7
GSONMT00003396001	3.2	0.81811	1.5	3.1	1.9	1.4	1.6	1.6	1.9	2.9	1	2.3	2.7	2.4	2.1	3.3	2.3	0.6	1.9	0.9	1.8	1.3	2.1	1.7
GSONMT00003402001	1.4	1.40007	1.6	1.9	1.3	1.5	1.8	2.1	1.6	1.5	1.3	2	1.9	1.7	1.5	2	1.4	1.2	1.9	0.4	1.5	1.6	2.2	1.3
GSONMT00003404001	94.6	83.3496	84.7	85.2	86.7	72.5	70	77.2	88.7	97.8	80.6	78.4	90.3	89.8	73.7	84.2	90.8	92.7	95.2	85.6	99.3	93.3	75.1	73.2
GSONMT00003405001	6	3.8891	2.9	3.2	3	4.3	2.4	2.5	4.9	7.2	2.2	3.9	8.6	6.9	2.2	2.9	4.4	4.1	3.3	2.4	4.7	3.3	3	2.1
GSONMT00003406001	40.3	31.9358	27.5	29.7	28.4	34.1	27.8	27.2	34.7	36.8	27.6	32.7	34.7	35.3	26.2	28.9	32.4	31.3	27.2	28.8	29.8	25.1	28.6	28.2
GSONMT00003407001	2.2	1.41629	2	1.8	3.2	2.5	1.8	2.5	1	1.2	2	2.5	2.4	2.7	1.7	2.7	1.6	1.2	2	0.5	2.2	2.8	1.1	1.7
GSONMT00003408001	1.3	1.27113	0.9	1.4	1.2	1.8	1.5	1.4	1.2	0.9	1.8	1.8	1.9	1.7	1.4	1.7	1.4	1	1.6	1.6	2.2	1	1	1.4
GSONMT00003410001	1.2	0.461926	1.2	0.6	0.9	1	1.9	1.2	0.8	1.3	1.1	1.4	1	2	1.9	4.2	1.8	1.2	1.6	0.5	1.3	1.3	0.9	1.9
GSONMT00003413001	28.9	27.7335	21.9	27.8	30.9	25.4	30.4	29.9	19.4	24	22.8	24.4	24.9	24.9	27.6	28.1	25.5	27.1	25.7	21.9	33.3	38.8	29.3	34
GSONMT00003416001	0	0	0	0	0	0	0	0.1	0	0.1	0	0	0	0	0	0	0	0	0	0	0	0	0	0
GSONMT00003423001	0.7	0.548712	1.1	0.8	0	1.2	0.9	0.5	0.6	0.1	0.7	0.7	0.9	0.5	0.5	1.2	0.1	0.3	0.3	0.3	0.7	1.5	1	0.5
GSONMT00003424001	0.6	0.14891	0.6	0.4	0.2	0.4	0.6	0.7	0.4	0.3	0.4	0.5	0.6	0.7	0.4	0.7	0.6	0.2	0.3	0.2	0.2	0.5	0.4	0.4
GSONMT00003425001	1.7	2.68604	3.5	3.3	3.2	2.6	3.4	3.8	1.5	2.7	3.6	2.7	2.5	2.6	2.8	4.5	2.3	2.3	3.4	2.4	2.8	3.6	4	3.9
GSONMT00003426001	33.7	36.8272	32.7	32.9	38.1	36.1	35.7	40.1	30.8	34.4	29.4	33.9	36.5	39.7	40.3	36.6	33.7	37.7	35	38.4	39.7	42.8	38.1	39.5
GSONMT00003428001	3.3	2.92703	2.5	2.3	3	2.8	2.9	3.3	2.6	2.8	2	2.2	3.5	3.9	3.2	3.5	1.5	2.6	2.2	2	3.7	3.8	3.1	3.7
GSONMT00003430001	1.3	0.25337	1.5	1.4	1.7	2.1	1.5	1.7	0.5	0.8	1.4	1	1.5	1.5	0.9	0.9	0.7	0.4	1.1	0.9	1.8	1.6	1.3	1.4
GSONMT00003431001	0.5	0.74701	0.3	0.3	0.6	0.6	0.5	0.6	0.6	0.5	0.7	0.5	0.7	0.6	0.5	0.9	0.9	0.5	0.6	0.4	0.1	0.2	0.4	0.4
GSONMT00003435001	6.2	6.34566	7.8	7.9	7.7	8	7	8.3	7	6.1	6.9	8.5	6.8	8.6	9.3	8.1	6.5	5.2	6.8	5.3	9.4	8.9	6.5	6.6
GSONMT00003436001	1.6	1.29761	2	1.4	1.6	1.9	1.5	1.8	1.6	1.8	1.5	1.8	2.2	2.3	1.7	1.8	1.7	1.3	1.7	0.9	1.9	1.8	1.7	1.8
GSONMT00003440001	0.4	0.138296	0.5	0.4	0.3	0.2	0.1	0.2	0.2	0.2	0.3	0.3	0.1	0.2	0.3	0.4	0.1	0.1	0.7	0.1	0.5	0.4	0.1	0.1
GSONMT00003442001	1	0.448841	1.2	1.8	1	1.5	1.1	0.8	0.9	1.2	1.3	1.9	1.3	1.7	1.3	1.4	1.4	0.3	1	0.4	1.4	1.4	1	0.4
GSONMT00003443001	7.8	11.3785	11	12.6	12.8	13.6	12.9	13.1	9.4	7.5	10.6	11.6	13.5	13	9.9	11.4	8.3	9.6	11.5	10.3	14.7	13.8	13.3	14.8
GSONMT00003444001	1.6	1.81443	1.6	2	2.1	2.1	2	2.1	1.8	1.6	2	1.9	2.5	2.2	1.6	2.4	1.8	1.5	1.7	1.8	2.1	1.9	2.1	2.6
GSONMT00003446001	1.2	1.32596	1.3	1	1.3	1.5	0.6	1	0.8	0.5	0.7	0.7	0.8	0.8	1	0.6	0.7	0.8	0.8	1.1	1	0.9	0.7	0.9
GSONMT00003448001	2	0.553859	1.7	1.4	0.9	1.7	1.1	0.7	1.3	0.8	1.1	1.4	0.7	1.3	1	1	1.2	1.2	0.4	0.2	1.4	1.7	1.4	1
GSONMT00003452001	5.5	1.90892	8.1	7.5	4.2	6.5	4.7	4.7	5.9	6.5	5.4	7.1	5.5	7.5	6.6	6.1	8	3.7	6.4	1.5	4.5	5.4	4.5	4.9
GSONMT00003456001	16.1	16.5449	16.6	16.2	18.3	17.1	18.8	14.7	12.9	18.7	15.2	15.3	13.7	14.4	18.4	13.4	16.5	20	18.3	16.2	17.8	17.4	19.2	18.1
GSONMT00003461001	129.5	92.9201	126.7	111.3	164.5	128.7	115.2	142	103.2	110.9	99.4	113.2	143.9	154.3	121.8	167.8	105.3	100.7	129.8	98.4	159.8	163.3	113.6	113.7
GSONMT00003467001	6.9	7.31173	5.9	5.9	6.1	7.2	6	7.3	6.7	7	4.7	5	5.6	6.9	5.8	7.9	5.6	7.2	5.5	6	8	10.1	6.1	7.8
GSONMT00003470001	0.5	0.216548	0.3	0.1	0.2	0.2	0.2	0.2	0.4	0.2	0.2	0.1	0.2	0.1	0.1	0.2	0.2	0.2	0.1	0.1	0.2	0.2	0.1	0.2
GSONMT00003473001	2.1	1.26626	1	2.9	1.2	1.8	2.7	2.6	0.7	0.8	1.7	1.5	0.8	2.3	2.8	3.4	1.9	0.5	1.7	0.8	2.1	2.4	4.1	2.6
GSONMT00003476001	1.6	1.00042	1.4	1.5	1.3	1.6	1.3	1.3	1.3	1.3	1.2	1.4	1.3	1.4	1.1	1.4	1.4	1.1	1.5	0.6	1.6	1.6	1.1	1
GSONMT00003479001	11.6	7.39172	9.8	8.2	6.8	8.2	8.1	8.8	9.3	10.8	7.7	9.6	8.8	9.6	8.3	8.6	8.6	7.8	8.5	6.4	8.3	7.6	7.5	6.6
GSONMT00003481001	3.1	1.53942	2.6	2.5	2.6	2	1.7	2.3	2.9	3.3	2.1	2.2	2.8	3	1.8	2.8	2.6	2.3	2.6	1.6	2.6	3.6	1.8	1.9
GSONMT00003483001	3.4	2.70629	3.7	2	2.9	3.3	4.5	2.2	3.6	3.1	2.4	2.3	3.3	3.7	3.7	3	3.8	2.6	3.3	2.6	2.9	2.3	2.7	4.2
GSONMT00003484001	0.1	0	0.1	0.1	0.1	0	0.1	0.2	0	0	0	0.1	0.1	0	0.1	0	0.1	0.1	0.2	0	0.2	0	0	0
GSONMT00003485001	1	0.536078	0.6	0.8	1	1	0.6	0.9	0.9	1.2	0.9	0.7	1	1.1	0.8	0.8	0.7	0.7	0.8	0.7	0.9	0.9	0.6	0.6
GSONMT00003486001	13.6	9.07633	9.9	8.6	10.2	13.8	10.9	10.9	10	13.8	9.9	9.9	11.2	14.8	11	9.1	12	9.3	9.8	9	9	9.8	9.7	9.4
GSONMT00003488001	0.3	0.171689	0.4	0.4	0.1	1	0.2	0.5	0.4	0.2	0.3	0.4	0.3	1	0.5	0.3	0.3	0.2	0.3	0.8	0.3	0.3	0.1	0.7
GSONMT00003490001	1.2	1.16244	0.9	1.1	1	1.3	1.2	1.3	1.2	0.9	1.1	1.2	1.3	1.6	0.9	1.2	1	1.1	1.2	0.8	1.1	1.2	1	1.2
GSONMT00003491001	2.7	2.56488	2.5	2	2.9	2.8	2.7	2.8	2.7	2.5	2.8	2.5	3.3	3.1	2.3	2	2.1	2.6	2.5	2.5	2.9	3	2.1	2.6
GSONMT00003493001	1.2	0.474847	1.6	1.2	0.8	1.5	1.3	1.1	0.8	1.3	1.4	1.7	1.4	2.2	1.6	1.4	1.7	0.9	1.7	0.9	1.2	0.9	1	0.6
GSONMT00003495001	3.2	3.5183	1.6	2.4	3.9	2.3	2.5	2.4	2.5	2.1	1.6	0.9	2.3	1.8	1.7	2.2	4.7	2.4	2.4	1.4	2.7	3	3.3	3.7
GSONMT00003499001	2.7	2.66287	1.5	3.7	0	1.1	1.9	1.2	4.1	2.1	3.5	2.6	3.3	2.3	2.4	2.4	2.2	1.4	4	2.7	1.7	2.1	3.5	4.8
GSONMT00003500001	1.3	1.97776	1.9	3.2	2.7	1.7	2.2	2.1	0.8	1.3	2.8	0.9	1.2	1	1.8	2.4	1.5	1.4	0.7	0.7	1.1	2.1	2.6	3.1
GSONMT00003502001	6.2	5.07758	5.5	5.4	5.3	5.7	5.6	7.3	5.8	4.3	4.7	4.2	6.7	4.5	3.9	5.8	4	4.2	4.9	4	6	7.3	4.8	5.2
GSONMT00003505001	2.5	0.56586	1.1	1	0.5	1.4	0.5	1.5	0.9	0.2	1.3	1.4	0.8	1	0.9	0.2	0.4	1	0.8	0	0.4	1.2	0.4	0.9
GSONMT00003511001	0.9	0.292434	0.3	0.3	0.2	0.6	0.5	0.5	0.5	0.4	0.5	0.6	0.5	0.5	0.4	0.8	0.3	0.4	0.6	0.2	0.4	0.3	0.6	0.5
GSONMT00003512001	0.6	0.314367	0.8	0.6	0.6	0.9	0.7	0.4	0.4	0.5	0.1	0.9	1.2	0.2	0.3	0.2	1	0.7	0.6	0.6	0.7	0.6	0.2	0.3
GSONMT00003513001	3	1.42138	3	3	1.4	3.1	2.4	2.4	2.3	2.9	2.7	3	3.9	3	3	3.2	3.7	1.9	3.9	2.1	2.9	2.8	2.2	3.1
GSONMT00003514001	0.7	0.0298804	0.7	0.6	0.3	0.4	0.2	0.2	0.5	0.4	0.4	0.5	0.2	0.3	0.2	0.3	0.7	0.2	0.5	0	0.2	0.2	0.2	0.2
GSONMT00003516001	18.6	17.8137	19.5	16.8	20.1	17.5	21.9	17.5	15.7	15.2	16.3	18.4	18.3	19.4	20.8	16.4	20.6	19.7	20.1	21	17.5	20.5	19.1	18.4
GSONMT00003517001	10.7	12.4818	11.6	11.4	18.9	12.3	12.6	15	7.7	11.3	11.3	9.6	10	11.1	10.6	12.7	9.6	11.2	10.8	11.9	15.2	15.5	12.7	11.5
GSONMT00003518001	7.2	8.81859	5.5	8.9	10.6	5.8	6.9	8.7	6.5	7.7	5.8	5.3	5.5	6.6	5.1	7.5	4.3	5	4.7	7.4	9.6	11	5.3	5.2
GSONMT00003519001	0.6	1.10005	0.1	0.6	1.6	0.7	0.6	1	1.1	1.9	0.4	0.3	4	4.8	0.2	0.5	0.3	0.3	0.3	0.3	1.1	0.7	0.6	0.3
GSONMT00003520001	35.4	32.9815	17	31.4	54.9	30.2	56.3	38.8	32.8	31.9	28	18.7	39.7	34.5	22.4	52.9	29.6	41	34.5	46.9	50.2	30.2	39.6	36.7
GSONMT00003521001	1.5	0.743126	1.2	1.1	1.2	0.6	0.7	1.2	1	1.2	1.4	1.2	0.9	1.4	0.9	1.3	0.8	0.8	1.2	0.7	1.2	0.8	1.1	1.3
GSONMT00003522001	2.4	3.38458	2.3	2.5	1.9	2.2	2.5	2.6	3.5	4.1	1.9	1.6	2.9	1.7	1.7	2.9	2.2	3	3.6	1.9	1.8	2.8	2.9	3.2
GSONMT00003523001	0.4	0.464845	0.4	0.7	0.3	0.4	0.5	0.4	0.5	0.1	0.2	0.3	0.4	0.3	0.6	0.5	0.6	0.2	0.6	0.5	0.6	0.6	0.5	0.6
GSONMT00003524001	0.5	0.680165	0.9	0.6	0.5	0.4	0.9	0.5	0.3	0.3	0.8	0.7	0.4	0.6	0.4	0.6	0.2	0.4	0.8	0.2	0.3	1	0.6	0.9
GSONMT00003525001	3.9	3.9848	3	2.6	2.3	3.6	2.9	2.6	4.7	4.4	2.7	2.7	3.6	4.4	1.8	2.3	4.4	4	3.6	3.3	2.5	2.1	2.6	3.3
GSONMT00003528001	1.4	0.97552	1.3	1.5	1.7	2.2	1.8	1.6	0.8	1.7	1.3	2	1.7	1.2	2	1.7	2	1.4	1.5	1.4	1.2	1.2	2.1	1.6
GSONMT00003529001	1.5	0.667025	2.2	1.4	1.4	1.7	1.5	1.4	1.3	0.8	0.4	1.5	1.3	1.6	1.4	1.9	1.2	1.5	1.9	0.8	1.4	2	1.2	1
GSONMT00003530001	0.9	0.252116	1.2	0.7	1	1.7	0.8	1.8	0.6	0.8	0.9	1.1	0.8	1	1.9	1.4	1.1	0.4	1.5	0.7	1.1	1.9	0.7	0.8
GSONMT00003531001	17.9	11.8037	3	5.5	6.8	7.8	6	5.3	16.6	8.4	2.7	4.5	13.3	11.3	5.8	6.4	5.9	12.1	3.8	6.2	13.1	7.5	4.7	5.6
GSONMT00003534001	22.6	23.2022	23.2	21.2	26.9	25.3	26.6	24	21.6	21.2	22.1	23.5	26.6	26.4	23.9	24.4	20.4	21.4	23	23.2	26.2	27	21.3	23.4
GSONMT00003535001	1.3	0.587624	1.6	1.9	1	1.3	1.9	1.6	1.3	1.1	1.9	2.1	1.8	2.3	1.7	2.4	1.9	1	1.4	0.5	1.3	2.3	1.3	1.5
GSONMT00003536001	5.2	4.51545	3.6	5.4	4.9	5.1	4.5	4.1	4.2	3.8	4.7	3.9	3.8	5.1	3.4	5.9	4.7	4.7	4.6	3.7	3.3	3.7	4.9	4.9
GSONMT00003538001	17.7	14.2201	12.5	14.9	15.8	17.1	15.4	16	14.8	12.9	12.6	13.6	13.8	14.3	17.1	14.5	14.8	14.7	13.1	16.5	17	17.5	18.4	18
GSONMT00003540001	0.8	0.370045	1.4	1.4	0.8	2	0.7	0.7	0.5	0.7	0.7	0.9	1.3	1	1.2	1.6	1.3	0.7	1.5	0.6	0.6	1.4	0.8	0.6
GSONMT00003543001	0.4	0.39943	0.2	0.7	0.1	0.3	0.6	0.3	0.2	0.8	0.4	0.8	0.4	0.2	0.2	0.1	0.4	0.4	0.4	0.4	0.3	0.2	0.5	0.7
GSONMT00003544001	0.2	0.407148	0.5	0.8	0.4	0.2	0.3	0.3	0.6	0.3	0.3	0.5	0.2	0.2	0.5	0.4	0.3	0.6	0.4	0.3	0.1	0.3	0.7	0.6
GSONMT00003545001	3.9	3.68857	3.8	2.7	4.3	4	3.6	4.7	3.6	3.6	2.9	3.6	3.5	3.8	5.1	3.9	4.1	2.9	3.4	3.1	3.3	4.2	4.2	4.5
GSONMT00003546001	1.6	0.638406	0.8	1.1	1.1	1.1	1.4	0.9	0.8	0.8	1.1	1.3	0.9	0.8	1	1.2	1.4	1.2	0.6	0.8	1.4	0.7	1	1.4
GSONMT00003548001	1.3	1.11013	3.4	2.9	3.5	3.1	2.6	3	1.7	2	1.8	2.9	2.7	2.6	2.7	3.1	1.9	1.4	2.5	1.6	2.5	3.2	2.3	3
GSONMT00003550001	15.4	14.8882	18.2	17.5	23.1	19.3	19.7	23.8	13.9	16.1	15.9	14.5	18.3	18.5	15.9	25.5	17.8	14.2	19.3	15.2	23.3	25.5	20.5	17.4
GSONMT00003551001	13.2	13.6511	11.3	13.1	14.2	14	12.2	14.4	11.7	13.3	12.1	12.5	14.8	14.5	11	15.4	11.4	12.3	11	11.4	15.5	15.6	12.8	14.8
GSONMT00003554001	2.3	1.82166	4	3.2	2.3	2.2	1.9	2.7	2.6	2.4	2.6	3.6	2	2.6	2.2	3.3	3.2	2.9	3.5	1.9	2.6	2.6	2.4	2.4
GSONMT00003557001	21.9	17.2465	8.7	10.7	11.8	13.1	8	8.9	16.9	14.9	8.4	8.8	9.9	11.4	10.8	9.4	10.2	19.7	9.4	14.1	12.8	11	8.8	8.7
GSONMT00003566001	3.3	1.63869	2.4	3.3	1.8	2.6	1.5	2.1	4.4	4.3	2.8	3	3.1	3.6	1	3	3.6	2.1	2.5	1.3	1.4	3.2	2.2	1.6
GSONMT00003567001	2.9	2.85172	4.1	4.7	3.2	4.7	5.2	5.3	3.1	2.2	2.7	3.8	4.7	5.2	4.1	5.6	2.9	2.7	3.1	2.2	4.9	5.2	4.5	5.7
GSONMT00003569001	7.1	3.17845	3.8	3.4	6.2	5.6	5.5	5.7	3.4	4.6	4.2	3.9	4.9	7.3	4.5	4.9	3.7	5.9	3.3	5.6	8.7	6.5	5.6	6.4
GSONMT00003571001	0	0.0641201	0	0.1	0.1	0.1	0.1	0.1	0	0	0.1	0.1	0.1	0.1	0	0.1	0.1	0	0	0	0	0	0.1	0
GSONMT00003574001	4	2.80101	3.2	3.4	4	2.8	4.3	2.7	3.1	3.6	3.2	2.8	4.6	2.7	3	2.6	4.2	3.9	4	4	2.9	2.9	3.6	3.2
GSONMT00003576001	2	0.356136	1.7	1.5	1.3	1.9	1.7	0.8	0.8	1.4	0.9	1.8	1.4	1.5	1.3	1.2	1.6	1.1	1.8	0.7	1.7	1.1	0.9	1.3
GSONMT00003577001	4.5	5.27233	4.4	5.1	7.2	6.2	6.9	6.3	3.9	3.9	4.7	4.1	4.9	5.3	5.3	6.2	3.7	4	4.7	4.2	6	6.5	5.8	5.9
GSONMT00003578001	1.7	2.17565	1.5	1.7	1.7	1.2	1.6	1.3	1.1	1.7	1.3	1.3	1.7	1.7	1.2	2.1	1.6	1.5	1.2	1.8	1.6	1.8	1.4	1.6
GSONMT00003579001	0.3	0	0.2	0	0.1	0.2	0.3	0.1	0.1	0.4	0.1	0.1	0.1	0.1	0	0.1	0.2	0.2	0.3	0	0	0.2	0.1	0.1
GSONMT00003580001	0.2	0.301792	0.3	0	0	0.4	0.1	0	0.1	0.1	0.1	0.2	0.3	0.1	0.2	0.3	0	0	0.2	0	0	0	0.1	0.3
GSONMT00003581001	0	0	0.1	0	0.1	0.1	0	0	0	0	0	0	0	0	0	0	0	0	0	0	0	0	0	0.1
GSONMT00003582001	0	0	0	0	0.1	0.1	0.1	0.1	0.1	0.1	0.1	0	0	0	0	0.1	0	0.1	0	0	0	0.1	0.1	0.1
GSONMT00003583001	0	0	0.1	0	0	0	0	0	0.1	0.1	0	0	0	0	0.1	0	0	0	0.1	0	0	0.1	0	0
GSONMT00003584001	0.1	0.193824	0.1	0.1	0.1	0.2	0.1	0.1	0.1	0.1	0.2	0.2	0.1	0.1	0.1	0.1	0.2	0	0.3	0	0.1	0.3	0.2	0.2
GSONMT00003585001	0.3	0.166226	0.4	0.4	0.1	0.4	0.1	0.1	0.2	0.2	0.5	0.1	0.3	0.2	0.3	0	0.6	0.2	0.3	0.2	0.3	0.3	0	0.6
GSONMT00003586001	5.1	6.59883	3.7	4.9	11.6	11.1	5.4	5.6	6.3	5.4	3.9	5.2	8.9	11.9	4.3	5.7	4.7	5.9	5.9	6.7	11.3	9.2	4.9	4.5
[truncated: 45,877 more rows]
