# Supplementary material for: Differential expression of long non-coding RNAs in three genetic lines of rainbow trout in response to infection with Flavobacterium psychrophilum
Source: Sci Rep. 2016 Oct 27;6:36032. doi: 10.1038/srep36032 (PMC5081542; doi:10.1038/srep36032)
Supplement: Supplementary Dataset 5 [file srep36032-s5.xls]

## Sheet: DEF lncRNA and neighboring gene
Long non coding RNAs, their neighboring (>50 KB) protein coding genes and annotations. Genes with hit to KEGG database are highlighted in green. Annotations without highlights are from BLASTx against NR protein database. LncRNA highlighted in red are redundant
LncRNA	Neighboring protein coding gene ID	KEGG/ GO annotation of neighboring protein coding gene
Omy200082617	GSONMT00060580001	XYLT; protein xylosyltransferase [EC:2.4.2.26]
Omy200174653	GSONMT00017204001	XDH; xanthine dehydrogenase/oxidase [EC:1.17.1.4 1.17.3.2]
Omy100118052	GSONMT00034162001	VCAN; versican core protein
Omy300024233	GSONMT00059551001	VANGL; vang-like
Omy200130957	GSONMT00037147001	UGT; glucuronosyltransferase [EC:2.4.1.17]
Omy100168120	GSONMT00069462001	UGT; glucuronosyltransferase [EC:2.4.1.17]
Omy100192163	GSONMT00029468001	UBXN6; UBX domain-containing protein 6
Omy100125758	GSONMT00036904001	UBR4; E3 ubiquitin-protein ligase UBR4 [EC:2.3.2.27]
Omy100104939	GSONMT00004164001	UBE4B; ubiquitin conjugation factor E4 B [EC:2.3.2.27]
Omy100045495	GSONMT00017492001	UBE3A; ubiquitin-protein ligase E3 A [EC:2.3.2.26]
Omy100192163	GSONMT00029473001	UBE2R; ubiquitin-conjugating enzyme E2 R [EC:2.3.2.23]
Omy200071992	GSONMT00053805001	UBE2D_E; ubiquitin-conjugating enzyme E2 D/E [EC:2.3.2.23]
Omy200234006	GSONMT00033979001	TWIST; twist
Omy100012523	GSONMT00059392001	TWIST; twist
Omy200149521	GSONMT00082206001	TUBB; tubulin beta
Omy100006090	GSONMT00003827001	TRPV6; transient receptor potential cation channel subfamily V
Omy100106724	GSONMT00026768001	TRPC1; transient receptor potential cation channel subfamily C
Omy100006438	GSONMT00009456001	TRAF4; TNF receptor-associated factor 4
Omy100052766	GSONMT00038923001	TOP3; DNA topoisomerase III [EC:5.99.1.2]
Omy200042797	GSONMT00052771001	TNNC2; troponin C, skeletal muscle
Omy100102244	GSONMT00003784001	TN; tenascin
Omy200074447	GSONMT00026650001	TLR9; toll-like receptor 9
Omy200116434	GSONMT00006015001	TIM23; mitochondrial import inner membrane translocase subunit
Omy100109317	GSONMT00060228001	TFIIE2; transcription initiation factor TFIIE subunit beta
Omy200071992	GSONMT00018640001	TER; very-long-chain enoyl-CoA reductase [EC:1.3.1.93]
Omy100070146	GSONMT00042951001	TEC; tyrosine-protein kinase Tec [EC:2.7.10.2]
Omy200087861	GSONMT00044491001	tdk; thymidine kinase [EC:2.7.1.21]
Omy100158091	GSONMT00049650001	TAF5; transcription initiation factor TFIID subunit 5
Omy100122185	GSONMT00061075001	TAAR; trace amine associated receptor
Omy100122185	GSONMT00061076001	TAAR; trace amine associated receptor
Omy200113361	GSONMT00033081001	SUMO; small ubiquitin-related modifier
Omy100172161	GSONMT00021433001	SUMF1; sulfatase modifying factor 1
Omy100141473	GSONMT00018502001	STXBP1; syntaxin-binding protein 1
Omy200109178	GSONMT00024646001	STX17; syntaxin 17
Omy100098068	GSONMT00008272001	STMN1; stathmin
Omy300109234	GSONMT00075101001	STAT1; signal transducer and activator of transcription 1
Omy300084989	GSONMT00013116001	SOCS3; suppressor of cytokine signaling 3
Omy100106724	GSONMT00053258001	SMAD1; mothers against decapentaplegic homolog 1
Omy200194996	GSONMT00045642001	SLIT3; slit 3
Omy200118124	GSONMT00000347001	UBE2D_E; ubiquitin-conjugating enzyme E2 D/E [EC:2.3.2.23]
Omy200072540	GSONMT00076452001	GRIN2C; glutamate receptor ionotropic, NMDA 2C
Omy200139506	GSONMT00042926001	CDH4; cadherin 4, type 1, R-cadherin
Omy100122485	GSONMT00058586001	CD58; CD58 antigen
Omy200084530	GSONMT00041828001	CD209; CD209 antigen
Omy200120234	GSONMT00051428001	COQ6; ubiquinone biosynthesis monooxygenase Coq6 [EC:1.14.13.-]
Omy100129197	GSONMT00046120001	TLN; talin
Omy200028900	GSONMT00052624001	HERC4; E3 ubiquitin-protein ligase HERC4 [EC:2.3.2.26]
Omy200075445	GSONMT00008107001	NR2A2; hepatocyte nuclear factor 4-gamma
Omy300023286	GSONMT00054749001	CDH2; cadherin 2, type 1, N-cadherin
Omy100094665	GSONMT00055761001	PLXNA; plexin A
Omy100054956	GSONMT00055072001	PTPRC; receptor-type tyrosine-protein phosphatase C [EC:3.1.3.48]
Omy200101768	GSONMT00021169001	B7H4; immune costimulatory protein B7-H4
Omy200017676	GSONMT00035267001	SLC7A8; solute carrier family 7 (L-type amino acid transporter)
Omy100103319	GSONMT00037799001	SLC38A3; solute carrier family 38 (sodium-coupled neutral amino
Omy200228474	GSONMT00070926001	SLC32A; solute carrier family 32 (vesicular inhibitory amino ac
Omy100053637	GSONMT00057726001	SLC27A1_4; solute carrier family 27 (fatty acid transporter), m
Omy300018956	GSONMT00036934001	SLC26A6; solute carrier family 26 (sulfate anion transporter),
Omy300087476	GSONMT00010387001	SLC1A5; solute carrier family 1 (neutral amino acid transporter
Omy300039011	GSONMT00037333001	SKIL; Ski-like protein
Omy200231682	GSONMT00079452001	SIK2; serine/threonine-protein kinase SIK2 [EC:2.7.11.1]
Omy200011033	GSONMT00004230001	SHIP2; phosphatidylinositol-3,4,5-trisphosphate 5-phosphatase 2
Omy100091359	GSONMT00047737001	SHC2; SHC- transforming protein 2
Omy100132290	GSONMT00030765001	SEPT3_9_12; septin 3/9/12
Omy200082336	GSONMT00000495001	SEMA7; semaphorin 7
Omy300052440	GSONMT00046994001	SCN2A; voltage-gated sodium channel type II alpha
Omy200053140	GSONMT00009819001	SCN1B; voltage-gated sodium channel type I beta
Omy100017779	GSONMT00000441001	S1PR3; sphingosine 1-phosphate receptor 3
Omy200082493	GSONMT00046502001	RUNX1T1; runt-related transcription factor 1; translocated to,
Omy200076062	GSONMT00005235001	RRP43; exosome complex component RRP43
Omy300047369	GSONMT00004831001	RP-L14e; large subunit ribosomal protein L14e
Omy200084845	GSONMT00027311001	ROBO3; roundabout, axon guidance receptor 3
Omy100106817	GSONMT00021413001	ROBO1; roundabout, axon guidance receptor 1
Omy300045687	GSONMT00001176001	RNASEH2A; ribonuclease H2 subunit A [EC:3.1.26.4]
Omy100122428	GSONMT00043660001	RIMS2; regulating synaptic membrane exocytosis protein 2
Omy100132620	GSONMT00053651001	RIA1; ribosome assembly protein 1 [EC:3.6.5.-]
Omy200062049	GSONMT00017692001	RDX; radixin
Omy200075485	GSONMT00059107001	RCVRN; recoverin
Omy100136334	GSONMT00052674001	RBP2; retinol binding protein 2
Omy100064607	GSONMT00048984001	RB1CC1; RB1-inducible coiled-coil protein 1
Omy100064607	GSONMT00048985001	RB1CC1; RB1-inducible coiled-coil protein 1
Omy300029193	GSONMT00002038001	RASA1; Ras GTPase-activating protein 1
Omy200108717	GSONMT00026749001	RAPGEF5; Rap guanine nucleotide exchange factor 5
Omy100171925	GSONMT00047778001	RAB7A; Ras-related protein Rab-7A
Omy100121680	GSONMT00011762001	PTPRN; receptor-type tyrosine-protein phosphatase N [EC:3.1.3.4
Omy300045944	GSONMT00063738001	PTGES2; microsomal prostaglandin-E synthase 2 [EC:5.3.99.3]
Omy100067724	GSONMT00060939001	PTCH1; patched 1
Omy200074447	GSONMT00026648001	PRSS; trypsin [EC:3.4.21.4]
Omy200108717	GSONMT00017039001	PRPS; ribose-phosphate pyrophosphokinase [EC:2.7.6.1]
Omy200018785	GSONMT00001134001	PRPF6; pre-mRNA-processing factor 6
Omy200119000	GSONMT00011631001	PRPF40; pre-mRNA-processing factor 40
Omy200062890	GSONMT00039931001	PRKCA; classical protein kinase C alpha type [EC:2.7.11.13]
Omy100174486	GSONMT00048688001	PRKAG; 5'-AMP-activated protein kinase, regulatory gamma subuni
Omy300065387	GSONMT00064852001	PPP3C; serine/threonine-protein phosphatase 2B catalytic subuni
Omy300052755	GSONMT00011376001	PPP1R14A; protein phosphatase 1 regulatory subunit 14A
Omy200007897	GSONMT00009653001	PPP1R12A; protein phosphatase 1 regulatory subunit 12A
Omy200053140	GSONMT00001376001	PON; arylesterase / paraoxonase [EC:3.1.1.2 3.1.8.1]
Omy200073559	GSONMT00017719001	PLD1_2; phospholipase D1/2 [EC:3.1.4.4]
Omy100064763	GSONMT00026096001	PLCL1; inactive phospholipase C-like protein 1
Omy200106287	GSONMT00006466001	PLCH; phosphatidylinositol phospholipase C, eta [EC:3.1.4.11]
Omy300087476	GSONMT00010392001	PKD; protein kinase D [EC:2.7.11.13]
Omy300040190	GSONMT00031271001	PIK3C; phosphatidylinositol-4,5-bisphosphate 3-kinase [EC:2.7.1
Omy100131886	GSONMT00048633001	PI4KA; phosphatidylinositol 4-kinase A [EC:2.7.1.67]
Omy300084989	GSONMT00013119001	pgsA; CDP-diacylglycerol--glycerol-3-phosphate 3-phosphatidyltr
Omy200073559	GSONMT00017723001	pgm; phosphoglucomutase [EC:5.4.2.2]
Omy100171925	GSONMT00047774001	PFKFB4; 6-phosphofructo-2-kinase / fructose-2,6-biphosphatase 4
Omy200168488	GSONMT00075887001	pfkA; 6-phosphofructokinase 1 [EC:2.7.1.11]
Omy100192997	GSONMT00036621001	PEX19; peroxin-19
Omy100088429	GSONMT00025632001	PEX16; peroxin-16
Omy300015887	GSONMT00028917001	PDE4; cAMP-specific phosphodiesterase 4 [EC:3.1.4.53]
Omy100111613	GSONMT00012326001	PDE3A; cGMP-inhibited 3',5'-cyclic phosphodiesterase A [EC:3.1.
Omy100132290	GSONMT00050312001	PDCD6IP; programmed cell death 6-interacting protein
Omy300062064	GSONMT00004086001	PCYT1; choline-phosphate cytidylyltransferase [EC:2.7.7.15]
Omy200062434	GSONMT00008227001	OTC; ornithine carbamoyltransferase [EC:2.1.3.3]
Omy200107674	GSONMT00039084001	OGT; protein O-GlcNAc transferase [EC:2.4.1.255]
Omy300093573	GSONMT00072153001	NUS1; dehydrodolichyl diphosphate syntase complex subunit NUS1
Omy100158091	GSONMT00049649001	NUP133; nuclear pore complex protein Nup133
Omy100118740	GSONMT00026003001	NTH; endonuclease III [EC:4.2.99.18]
Omy200138447	GSONMT00046229001	NTE; lysophospholipid hydrolase [EC:3.1.1.5]
Omy100072016	GSONMT00060339001	NR2A2; hepatocyte nuclear factor 4-gamma
Omy300026189	GSONMT00054052001	NR0B2; nuclear receptor subfamily 0 group B member 2
Omy100126403	GSONMT00008103001	NPBWR2; neuropeptides B/W receptor 2
Omy200023823	GSONMT00063709001	NOS1; nitric-oxide synthase, brain [EC:1.14.13.39]
Omy300037905	GSONMT00045038001	NOD2; nucleotide-binding oligomerization domain-containing prot
Omy100184709	GSONMT00070333001	NLRP1; NACHT, LRR and PYD domains-containing protein 1
Omy200078182	GSONMT00017509001	NFE2L2; nuclear factor erythroid 2-related factor 2
Omy100138852	GSONMT00057739001	NEDD4; E3 ubiquitin-protein ligase NEDD4 [EC:2.3.2.26]
Omy200077860	GSONMT00023504001	NDUFB5; NADH dehydrogenase (ubiquinone) 1 beta subcomplex subun
Omy100118052	GSONMT00053653001	NDUFB4; NADH dehydrogenase (ubiquinone) 1 beta subcomplex subun
Omy100221068	GSONMT00028364001	NDUFA4; NADH dehydrogenase (ubiquinone) 1 alpha subcomplex subu
Omy100066751	GSONMT00043949001	NCOR2; nuclear receptor co-repressor 2
Omy100121653	GSONMT00048050001	NCKAP1; NCK-associated protein 1
Omy300025068	GSONMT00058479001	NCBP2; nuclear cap-binding protein subunit 2
Omy200060547	GSONMT00008249001	NCAM; neural cell adhesion molecule
Omy100141064	GSONMT00062464001	NCAM; neural cell adhesion molecule
Omy100124197	GSONMT00018997001	MYL4; myosin light chain 4
Omy400002603	GSONMT00002042001	MYH6_7; myosin heavy chain 6/7
Omy100066751	GSONMT00005804001	MYH; myosin heavy chain
Omy200107682	GSONMT00008260001	MYH; myosin heavy chain
Omy200113391	GSONMT00047903001	MUC5B; mucin-5B
Omy200011033	GSONMT00008350001	MUC2; intestinal mucin-2
Omy200107682	GSONMT00062673001	MUC2; intestinal mucin-2
Omy200107682	GSONMT00062674001	MUC2; intestinal mucin-2
Omy300024233	GSONMT00036452001	MTTP; microsomal triglyceride transfer protein large subunit
Omy200076062	GSONMT00050556001	MTTP; microsomal triglyceride transfer protein large subunit
Omy200060547	GSONMT00023750001	MTMR1_2; myotubularin-related protein 1/2 [EC:3.1.3.64 3.1.3.95
Omy300085997	GSONMT00078647001	MMP2; matrix metalloproteinase-2 (gelatinase A) [EC:3.4.24.24]
Omy100108052	GSONMT00020582001	MLX; MAX-like protein X
Omy200159900	GSONMT00022084001	MGAT4A_B; alpha-1,3-mannosylglycoprotein beta-1,4-N-acetylgluco
Omy100063975	GSONMT00028329001	MET; proto-oncogene tyrosine-protein kinase Met [EC:2.7.10.1]
Omy100171925	GSONMT00047772001	MAPKAPK3; mitogen-activated protein kinase-activated protein ki
Omy200080744	GSONMT00021561001	LRP2; low density lipoprotein-related protein 2
Omy200130421	GSONMT00047451001	LRDD; leucine-rich repeats and death domain-containing protein
Omy100066751	GSONMT00009750001	LAMB3; laminin, beta 3
Omy200138741	GSONMT00045820001	LAMB2; laminin, beta 2
Omy100141949	GSONMT00042129001	KIF5; kinesin family member 5
Omy100221068	GSONMT00028356001	KIF5; kinesin family member 5
Omy200053140	GSONMT00001377001	KCNK5; potassium channel subfamily K member 5
Omy200084845	GSONMT00027926001	KCNJ1; potassium inwardly-rectifying channel subfamily J member
Omy300111033	GSONMT00077835001	JAK1; Janus kinase 1 [EC:2.7.10.2]
Omy200234006	GSONMT00033985001	ITGA5; integrin alpha 5
Omy200109813	GSONMT00037660001	IL1B; interleukin 1 beta
Omy200115330	GSONMT00015294001	IKBKE; inhibitor of nuclear factor kappa-B kinase subunit epsil
Omy200107535	GSONMT00061554001	HPSE; heparanase 1 [EC:3.2.1.166]
Omy200078182	GSONMT00017511001	HNRNPA1_3; heterogeneous nuclear ribonucleoprotein A1/A3
Omy100105990	GSONMT00030145001	HLXB9; homeobox protein HB9
Omy200104851	GSONMT00057368001	HLXB9; homeobox protein HB9
Omy100158091	GSONMT00049639001	HK; hexokinase [EC:2.7.1.1]
Omy200079572	GSONMT00057758001	HIP1; huntingtin interacting protein 1
Omy100139045	GSONMT00003991001	HGF; hepatocyte growth factor
Omy100012523	GSONMT00059394001	HDAC7; histone deacetylase 7 [EC:3.5.1.98]
Omy200058690	GSONMT00017648001	H3; histone H3
Omy200123282	GSONMT00022791001	H2A; histone H2A
Omy200192637	GSONMT00060188001	GUCY1A; guanylate cyclase soluble subunit alpha [EC:4.6.1.2]
Omy200118271	GSONMT00062949001	GUCA1; guanylate cyclase activator 1
Omy100137321	GSONMT00002522001	GRIK2; glutamate receptor, ionotropic kainate 2
Omy100091359	GSONMT00046016001	GRIK1; glutamate receptor, ionotropic kainate 1
Omy200059875	GSONMT00001666001	GRIA4; glutamate receptor 4
Omy300067891	GSONMT00034649001	GPR30; G protein-coupled receptor 30
Omy100075121	GSONMT00052983001	GNG12; guanine nucleotide-binding protein G(I)/G(S)/G(O) subuni
Omy300052755	GSONMT00058565001	glsA; glutaminase [EC:3.5.1.2]
Omy200074111	GSONMT00014190001	glgB; 1,4-alpha-glucan branching enzyme [EC:2.4.1.18]
Omy200203672	GSONMT00073388001	GLG1; golgi apparatus protein 1
Omy100125758	GSONMT00042296001	GDF5_6_7; growth differentiation factor 5/6/7
Omy200112536	GSONMT00050045001	GABRB; gamma-aminobutyric acid receptor subunit beta
Omy200112536	GSONMT00050044001	GABRA; gamma-aminobutyric acid receptor subunit alpha
Omy200174653	GSONMT00011092001	FZD3; frizzled 3
Omy200116434	GSONMT00006013001	FURIN; furin [EC:3.4.21.75]
Omy300077633	GSONMT00080234001	FOXO3; forkhead box protein O3
Omy200192637	GSONMT00000364001	FOSB; protein FosB
Omy300109540	GSONMT00079518001	FOSB; protein FosB
Omy200113361	GSONMT00001653001	FNTB; protein farnesyltransferase subunit beta [EC:2.5.1.58]
Omy200129288	GSONMT00056077001	FLNA; filamin
Omy100220850	GSONMT00010099001	FGB; fibrinogen beta chain
Omy200065913	GSONMT00008126001	FBXW1_11; F-box and WD-40 domain protein 1/11
Omy100133753	GSONMT00031929001	FBXO25_32; F-box protein 25/32
Omy200126957	GSONMT00053370001	FAHD1; acylpyruvate hydrolase [EC:3.7.1.5]
Omy200083689	GSONMT00063076001	EXT2; glucuronyl/N-acetylglucosaminyl transferase EXT2 [EC:2.4.
Omy200073742	GSONMT00018771001	ERN1; serine/threonine-protein kinase/endoribonuclease IRE1 [EC
Omy200061208	GSONMT00027134001	ERN1; serine/threonine-protein kinase/endoribonuclease IRE1 [EC
Omy300041057	GSONMT00007138001	EPS15; epidermal growth factor receptor substrate 15
Omy200011033	GSONMT00002288001	EPHB4; Eph receptor B4 [EC:2.7.10.1]
Omy100052789	GSONMT00057395001	EPB41; erythrocyte membrane protein band 4.1
Omy200107674	GSONMT00009141001	EHMT; euchromatic histone-lysine N-methyltransferase [EC:2.1.1.
Omy100067153	GSONMT00056840001	EDN1; endothelin-1
Omy100045993	GSONMT00028669001	E3.3.1.1; adenosylhomocysteinase [EC:3.3.1.1]
Omy100140213	GSONMT00048530001	E3.1.3.56; inositol-1,4,5-trisphosphate 5-phosphatase [EC:3.1.3
Omy100106817	GSONMT00003758001	E3.1.2.6; hydroxyacylglutathione hydrolase [EC:3.1.2.6]
Omy200211855	GSONMT00066138001	E2F4_5; transcription factor E2F4/5
Omy300040707	GSONMT00045995001	E1.6.2.2; cytochrome-b5 reductase [EC:1.6.2.2]
Omy200089633	GSONMT00047467001	E1.2.1.3; aldehyde dehydrogenase (NAD+) [EC:1.2.1.3]
Omy200107674	GSONMT00039078001	E1.1.1.170; sterol-4alpha-carboxylate 3-dehydrogenase (decarbox
Omy200069700	GSONMT00002667001	DSP; desmoplakin
Omy300044238	GSONMT00046151001	DRD2; dopamine receptor D2
Omy300109234	GSONMT00075104001	DPYS; dihydropyrimidinase [EC:3.5.2.2]
Omy100087788	GSONMT00006589001	DNM; dynamin GTPase [EC:3.6.5.5]
Omy300033655	GSONMT00057462001	DLL; delta
Omy100158091	GSONMT00049641001	DLL; delta
Omy100158091	GSONMT00049642001	DLL; delta
Omy100098469	GSONMT00011835001	DLG4; discs large protein 4
Omy200102206	GSONMT00033123001	DHH; desert hedgehog
Omy300083730	GSONMT00067713001	dgkA; diacylglycerol kinase (ATP) [EC:2.7.1.107]
Omy300083730	GSONMT00067714001	dgkA; diacylglycerol kinase (ATP) [EC:2.7.1.107]
Omy200083689	GSONMT00063075001	DAGL; sn1-specific diacylglycerol lipase [EC:3.1.1.-]
Omy200124320	GSONMT00021661001	CYP3A; cytochrome P450, family 3, subfamily A [EC:1.14.14.1]
Omy200211855	GSONMT00066144001	CTSD; cathepsin D [EC:3.4.23.5]
Omy200211855	GSONMT00066135001	CTSA; cathepsin A (carboxypeptidase C) [EC:3.4.16.5]
Omy200211855	GSONMT00066136001	CTSA; cathepsin A (carboxypeptidase C) [EC:3.4.16.5]
Omy100118052	GSONMT00008515001	CSAD; sulfinoalanine decarboxylase [EC:4.1.1.29]
Omy100078650	GSONMT00047749001	CS; citrate synthase [EC:2.3.3.1]
Omy100075121	GSONMT00000188001	CPLX3_4; complexin-3/4
Omy100149048	GSONMT00078729001	CPLX1_2; complexin-1/2
Omy100075547	GSONMT00033687001	CPEB; cytoplasmic polyadenylation element-binding protein
Omy100137321	GSONMT00036990001	CPEB; cytoplasmic polyadenylation element-binding protein
Omy300017572	GSONMT00009858001	COX7A; cytochrome c oxidase subunit 7a
Omy200106287	GSONMT00013410001	COX4; cytochrome c oxidase subunit 4
Omy200087861	GSONMT00044492001	comEB; dCMP deaminase [EC:3.5.4.12]
Omy200060547	GSONMT00059449001	COL7A; collagen, type VII, alpha
Omy100089327	GSONMT00036889001	COL15A; collagen, type XV, alpha
Omy200159259	GSONMT00071555001	COL14A; collagen, type XIV, alpha
Omy300017572	GSONMT00009859001	COL12A; collagen, type XII, alpha
Omy200058690	GSONMT00022004001	CNTN1; contactin 1
Omy200079882	GSONMT00002807001	CHST8; carbohydrate 4-sulfotransferase 8 [EC:2.8.2.-]
Omy200073559	GSONMT00017720001	CHRNG; nicotinic acetylcholine receptor gamma
Omy200090483	GSONMT00037492001	CHRNA7; nicotinic acetylcholine receptor alpha-7
Omy300032909	GSONMT00063519001	CGN; cingulin
Omy200106287	GSONMT00057871001	CFD; component factor D [EC:3.4.21.46]
Omy200107674	GSONMT00039079001	CETN2; centrin-2
Omy200174653	GSONMT00031633001	CELA2; pancreatic elastase II [EC:3.4.21.71]
Omy200108717	GSONMT00000521001	CDH4; cadherin 4, type 1, R-cadherin
Omy100139045	GSONMT00047927001	CDH15; cadherin 15, M-cadherin
Omy200159900	GSONMT00061832001	CD6; CD6 antigen
Omy200096158	GSONMT00052089001	CD4; CD4 antigen
Omy100174486	GSONMT00048683001	CD28; CD28 antigen
Omy100069673	GSONMT00048758001	CCS; copper chaperone for superoxide dismutase
Omy300029193	GSONMT00002039001	CCNH; cyclin H
Omy100087471	GSONMT00051250001	CCL19; C-C motif chemokine 19
Omy200074447	GSONMT00026647001	CAPZA; capping protein (actin filament) muscle Z-line, alpha
Omy200100893	GSONMT00056322001	CAMK2; calcium/calmodulin-dependent protein kinase (CaM kinase)
Omy100140213	GSONMT00029488001	CAMK2; calcium/calmodulin-dependent protein kinase (CaM kinase)
Omy100140966	GSONMT00014711001	CADM1; cell adhesion molecule 1
Omy200132807	GSONMT00040988001	CACNG7; voltage-dependent calcium channel gamma-7
Omy200136262	GSONMT00042889001	CACNG5; voltage-dependent calcium channel gamma-5
Omy200061208	GSONMT00023122001	CACNG1; voltage-dependent calcium channel gamma-1
Omy100094555	GSONMT00006969001	CACNB4; voltage-dependent calcium channel beta-4
Omy300045944	GSONMT00043122001	CACNA2D1; voltage-dependent calcium channel alpha-2/delta-1
Omy100069970	GSONMT00037143001	CACNA1S; voltage-dependent calcium channel L type alpha-1S
Omy200099065	GSONMT00040863001	CA4; carbonic anhydrase 4 [EC:4.2.1.1]
Omy200160814	GSONMT00079168001	CA2; carbonic anhydrase 2 [EC:4.2.1.1]
Omy200073988	GSONMT00056975001	BHLHB2; class B basic helix-loop-helix protein 2
Omy300072332	GSONMT00074672001	BECN1; beclin 1
Omy100090256	GSONMT00054078001	BCMO1; beta-carotene 15,15'-dioxygenase [EC:1.13.11.63]
Omy300060457	GSONMT00053887001	BCL6; B-cell lymphoma 6 protein
Omy100156126	GSONMT00004921001	BAIAP3; BAI1-associated protein 3
Omy200098606	GSONMT00063257001	BAI1; brain-specific angiogenesis inhibitor 1
Omy100149048	GSONMT00078739001	B4GALT1; beta-1,4-galactosyltransferase 1 [EC:2.4.1.22 2.4.1.90
Omy300061638	GSONMT00045224001	ATPeV0E; V-type H+-transporting ATPase subunit e
Omy100132620	GSONMT00030883001	ATPeV0A; V-type H+-transporting ATPase subunit a
Omy100006162	GSONMT00012324001	ATPeF0D; F-type H+-transporting ATPase subunit d
Omy100186408	GSONMT00050508001	ATP6AP2; renin receptor
Omy200130421	GSONMT00038502001	ATP1A; sodium/potassium-transporting ATPase subunit alpha [EC:3
Omy300039011	GSONMT00057427001	ATG12; ubiquitin-like protein ATG12
Omy200102711	GSONMT00014515001	ARHGEF12; Rho guanine nucleotide exchange factor 12
Omy200120838	GSONMT00029876001	ARFGEF; brefeldin A-inhibited guanine nucleotide-exchange prote
Omy200120838	GSONMT00029877001	ARFGEF; brefeldin A-inhibited guanine nucleotide-exchange prote
Omy200073988	GSONMT00020413001	APP; amyloid beta A4 protein
Omy100176753	GSONMT00000536001	APOE; apolipoprotein E
Omy200231682	GSONMT00079455001	APOA4; apolipoprotein A-IV
Omy200085522	GSONMT00002513001	APLNR; apelin receptor
Omy100079274	GSONMT00004733001	APC3; anaphase-promoting complex subunit 3
Omy100192163	GSONMT00029471001	AP3D1; AP-3 complex subunit delta-1
Omy100006438	GSONMT00035934001	AP1G1; AP-1 complex subunit gamma-1
Omy200086142	GSONMT00053070001	ANPRA; atrial natriuretic peptide receptor A [EC:4.6.1.2]
Omy100180626	GSONMT00038287001	AKR1D1; 3-oxo-5-beta-steroid 4-dehydrogenase [EC:1.3.1.3]
Omy200136552	GSONMT00029548001	AK3; nucleoside-triphosphate--adenylate kinase [EC:2.7.4.10]
Omy100104939	GSONMT00019506001	AIP1; atrophin-1 interacting protein 1
Omy200136356	GSONMT00043091001	AGXT2; alanine-glyoxylate transaminase / (R)-3-amino-2-methylpr
Omy300060457	GSONMT00033737001	AGXT; alanine-glyoxylate transaminase / serine-glyoxylate trans
Omy100130349	GSONMT00035100001	AGTR1; angiotensin II receptor type 1
Omy300045283	GSONMT00060244001	AGRP; agouti related protein
Omy200053140	GSONMT00059442001	AGRN; agrin
Omy200112536	GSONMT00001821001	AFP; alpha-fetoprotein
Omy200091304	GSONMT00021917001	AFMID; arylformamidase [EC:3.5.1.9]
Omy100077314	GSONMT00029855001	ADORA1; adenosine A1 receptor
Omy200011650	GSONMT00018507001	ADCY2; adenylate cyclase 2 [EC:4.6.1.1]
Omy100069673	GSONMT00048755001	ACTN; actinin alpha
Omy100158091	GSONMT00049647001	ACTA2; actin, aortic smooth muscle
Omy300048239	GSONMT00008656001	ACAA1; acetyl-CoA acyltransferase 1 [EC:2.3.1.16]
Omy100099062	GSONMT00020728001	ABCG2; ATP-binding cassette, subfamily G (WHITE), member 2
Omy300033640	GSONMT00010584001	ABCD2; ATP-binding cassette, subfamily D (ALD), member 2
Omy200124320	GSONMT00023207001	ABCC5; ATP-binding cassette, subfamily C (CFTR/MRP), member 5
Omy200116434	GSONMT00024771001	ABCC1; ATP-binding cassette, subfamily C (CFTR/MRP), member 1
Omy100174486	GSONMT00048692001	ABCB6; ATP-binding cassette, subfamily B (MDR/TAP), member 6
Omy100149048	GSONMT00078741001	ABCA1; ATP-binding cassette, subfamily A (ABC1), member 1
Omy200120838	GSONMT00000249001	Transcription factor PAX3
Omy200051265	GSONMT00000352001	Solute carrier family 25 member 44
Omy200051265	GSONMT00000353001	Cellular retinoic acid-binding protein 1
Omy300030188	GSONMT00000529001	Hemicentin1 protein
Omy300074800	GSONMT00003193001	Serine/threonine-protein kinase WNK3
Omy300062064	GSONMT00004085001	[Pyruvate dehydrogenase (acetyl-transferring)] kinase isozyme 3, mitochondrial
Omy200011650	GSONMT00005438001	Trafficking kinesin-binding protein 1
Omy300026205	GSONMT00005636001	A disintegrin and metalloproteinase with thrombospondin motifs 15
Omy100006666	GSONMT00008121001	RING finger E3 ubiquitin-protein ligase transcript variant 2
Omy200107682	GSONMT00008259001	Probable ATP-dependent RNA helicase DDX47
Omy100122428	GSONMT00008346001	Adhesion G protein-coupled receptor L3
Omy200070743	GSONMT00012630001	Sushi, von Willebrand factor type A, EGF and pentraxin domain-containing protein 1
Omy200008810	GSONMT00018120001	Zgc:76966
Omy300088659	GSONMT00020115001	MAU2 chromatid cohesion factor homolog
Omy200112846	GSONMT00021937001	SMARCA4 isoform 2
Omy200092854	GSONMT00022960001	Supervillin
Omy200077860	GSONMT00023503001	Ubiquitin carboxyl-terminal hydrolase 13
Omy200109178	GSONMT00024644001	Thioredoxin domain containing 4 (Endoplasmic reticulum)
Omy100070146	GSONMT00024823001	Zinc finger and BTB domain-containing protein 11
Omy300033655	GSONMT00025566001	WD repeat domain phosphoinositide-interacting protein 2
Omy200063456	GSONMT00029884001	Regulating synaptic membrane exocytosis protein 3
Omy200084095	GSONMT00030395001	Csad protein
Omy200079009	GSONMT00031273001	Protein Trio
Omy200234006	GSONMT00033981001	Heme transporter hrg1-A
Omy100113165	GSONMT00034276001	Far upstream element-binding protein 2
Omy100192997	GSONMT00035728001	Enhancer of polycomb homolog 1
Omy100127789	GSONMT00035866001	PHD finger protein 20-like protein 1
Omy200094507	GSONMT00036302001	Down syndrome cell adhesion molecule-like protein 1 homolog
Omy100192997	GSONMT00036622001	Coatomer subunit alpha
Omy100192997	GSONMT00036623001	Coatomer subunit alpha
Omy200059099	GSONMT00036796001	Ras-related protein Rab-12
Omy200192637	GSONMT00038366001	Paired-like homeobox 2a
Omy200071485	GSONMT00040841001	Receptor-type tyrosine-protein phosphatase gamma
Omy100065769	GSONMT00041409001	Kinetochore protein Nuf2
Omy300043066	GSONMT00044975001	Potassium voltage-gated channel subfamily C member 2
Omy100139045	GSONMT00047926001	Paraplegin
Omy300061638	GSONMT00049131001	Ubiquitin-like domain-containing CTD phosphatase 1
Omy300015887	GSONMT00049207001	Protein Slc35d1
Omy300015887	GSONMT00049208001	Slc35d1 protein
Omy100158091	GSONMT00049644001	Ras homolog gene family, member Ua
Omy200094575	GSONMT00051215001	PTPRFa.2
Omy100136334	GSONMT00052675001	Coatomer protein complex, subunit beta 2
Omy200062890	GSONMT00055567001	Uncharacterized protein
Omy200075485	GSONMT00059106001	Growth arrest-specific 7
Omy200110429	GSONMT00059680001	Dual oxidase 1
Omy100110325	GSONMT00061538001	Chromodomain-helicase-DNA-binding protein 9
Omy300037905	GSONMT00061539001	LIM/homeobox protein Lhx1
Omy100106724	GSONMT00061916001	Transcription factor PAX7D
Omy100086127	GSONMT00062939001	DnaJ homolog subfamily B member 4
Omy200211855	GSONMT00066133001	Putative sodium-coupled neutral amino acid transporter 7
Omy300074334	GSONMT00073853001	Citrate synthase, mitochondrial
Omy200178360	GSONMT00077111001	Novel protein similar to vertebrate limbic system-associated membrane protein (LSAMP)
Omy200071592	GSONMT00077535001	Ras-like protein family member 11B
Omy300111033	GSONMT00077832001	Phosphoglucomutase-1
Omy300072332	GSONMT00078319001	DNA topoisomerase 2
Omy300085997	GSONMT00078651001	Rap1 GTPase-activating protein 2
Omy300077633	GSONMT00080237001	Lactation elevated protein 1
Omy200066749	GSONMT00015823001	A disintegrin and metalloproteinase with thrombospondin motifs 10-like isoform X3
Omy200061634	GSONMT00042908001	A disintegrin and metalloproteinase with thrombospondin motifs 12-like
Omy100131886	GSONMT00011113001	aggrecan
Omy200062049	GSONMT00060345001	ankyrin repeat and SOCS box protein 15-like
Omy200023823	GSONMT00026592001	ankyrin repeat and SOCS box protein 16-like
Omy200111286	GSONMT00056610001	annexin A5-like
Omy200062890	GSONMT00016630001	bicaudal D-related protein 1-like isoform X3
Omy200073111	GSONMT00030210001	BUD13 homolog
Omy200133628	GSONMT00022575001	butyrophilin subfamily 1 member A1-like
Omy100124197	GSONMT00023809001	CCAAT/enhancer binding protein delta2
Omy100094555	GSONMT00012942001	centrosomal protein of 152 kDa-like isoform X1
Omy100064313	GSONMT00043985001	centrosomal protein of 63 kDa
Omy200107682	GSONMT00003699001	deoxyribonuclease gamma
Omy100104746	GSONMT00040024001	doublesex- and mab-3-related transcription factor 2-like
Omy300054100	GSONMT00033486001	dual oxidase 2-like
Omy300048239	GSONMT00029084001	E3 ubiquitin-protein ligase MYCBP2 isoform X21
Omy200012064	GSONMT00013850001	E3 ubiquitin-protein ligase ZNRF3-like isoform X2
Omy100119917	GSONMT00032339001	elongation factor, RNA polymerase II, 2
Omy100098743	GSONMT00006636001	endoplasmic reticulum aminopeptidase 1-like
Omy200096158	GSONMT00035244001	epidermal growth factor receptor kinase substrate 8-like protein 2
Omy200080744	GSONMT00014025001	extracellular calcium-sensing receptor-like
Omy300042419	GSONMT00007292001	G-protein coupled receptor 56-like
Omy100014281	GSONMT00043717001	insulin-like growth factor 2 mRNA-binding protein 2
Omy200083973	GSONMT00040318001	isoleucine--tRNA ligase, cytoplasmic
Omy300043379	GSONMT00045762001	kidney mitochondrial carrier protein 1-like
Omy100133697	GSONMT00007239001	monocarboxylate transporter 13 isoform X2
Omy100064313	GSONMT00057711001	monocyte to macrophage differentiation factor 2-like
Omy100084675	GSONMT00051176001	MYC binding protein 2 variant 3
Omy100077120	GSONMT00051223001	neuron navigator 2-like isoform X10
Omy100089327	GSONMT00025726001	nucleolar pre-ribosomal-associated protein 1
Omy300024341	GSONMT00055733001	obscurin-like isoform X6
Omy200108425	GSONMT00054182001	pancreatic secretory granule membrane major glycoprotein GP2-like
Omy200010577	GSONMT00000822001	poly [ADP-ribose] polymerase 11-like
Omy100125758	GSONMT00002296001	protocadherin-11 X-linked-like isoform X1
Omy200127027	GSONMT00018848001	RNA polymerase I-specific transcription initiation factor RRN3-like
Omy200071992	GSONMT00026256001	serine/threonine-protein kinase ULK4-like
Omy100098469	GSONMT00046436001	sodium/hydrogen exchanger 10-like
Omy100064607	GSONMT00013361001	sodium/hydrogen exchanger 5-like
Omy200100893	GSONMT00047932001	sodium-driven chloride bicarbonate exchanger-like isoform X2
Omy100087788	GSONMT00041527001	solute carrier family 25 member 48-like
Omy200084845	GSONMT00038447001	SRSF protein kinase 3-like isoform X1
Omy200113391	GSONMT00001173001	stonustoxin subunit beta-like
Omy100108052	GSONMT00029456001	T-cell receptor beta chain
Omy200107378	GSONMT00027341001	tectonin beta-propeller repeat-containing protein 1-like
Omy300052440	GSONMT00009721001	tensin-2-like isoform X4
Omy200060247	GSONMT00053252001	transcription factor 4 isoform X5
Omy200062049	GSONMT00056150001	transcription factor SOX-4-like
Omy200099065	GSONMT00061686001	transcription factor Sp3-like isoform X1
Omy200132807	GSONMT00023202001	transcriptional repressor protein YY1-like isoform X6
Omy100006090	GSONMT00047582001	tripartite motif-containing protein 44-like isoform X1
Omy200114266	GSONMT00038803001	ubiquitin carboxyl-terminal hydrolase 43-like
Omy100118546	GSONMT00019953001	uncharacterized protein
Omy200062658	GSONMT00060554001	voltage-gated potassium channel subunit beta-2-like
Omy200110429	GSONMT00045503001	zinc finger and BTB domain-containing protein 8B-like
Omy200023823	GSONMT00051239001	zinc finger protein 197-like isoform X1
Omy200165975	GSONMT00078389001	mitochondrial Rho GTPase 2
Omy200165975	GSONMT00078390001	adhesion G protein-coupled receptor E3-like isoform X2
Omy200178360	GSONMT00077118001	tektin-2
Omy300077765	GSONMT00073905001	neurotrophin receptor-interacting factor homolog
Omy300093573	GSONMT00072157001	solute carrier family 35 member F1-like
Omy300077633	GSONMT00080229001	F-box only protein 30-like
Omy300077633	GSONMT00080236001	actation elevated protein 1-like isoform X2
Omy200231682	GSONMT00079453001	layilin
Omy200146005	GSONMT00078698001	large neutral amino acids transporter small subunit 3-like
Omy100149048	GSONMT00078731001	tropomodulin-1-like isoform X3
Omy100149048	GSONMT00078733001	tudor domain-containing protein 7B-like
Omy300061438	GSONMT00078748001	gastrula zinc finger protein XlCGF53.1-like
Omy300061438	GSONMT00078750001	unnamed protein product
Omy300072332	GSONMT00078318001	gap junction delta-3 protein-like
Omy300074334	GSONMT00073854001	coenzyme Q-binding protein COQ10 homolog B, mitochondrial-like isoform X1
Omy100168120	GSONMT00069467001	tRNA pseudouridine(38/39) synthase
Omy300065387	GSONMT00064854001	zinc metalloproteinase-disintegrin-like lachestatin-2 isoform X2
Omy300077633	GSONMT00080227001	E3 ubiquitin-protein ligase SHPRH isoform X1
Omy100180626	GSONMT00038284001	sodium- and chloride-dependent GABA transporter 2-like
Omy300027303	GSONMT00057693001	sodium- and chloride-dependent GABA transporter 2-like isoform X1
Omy200105207	GSONMT00057626001	atypical kinase ADCK3, mitochondrial-like isoform X2
Omy300017572	GSONMT00009855001	sentrin-specific protease 6 isoform X3
Omy100158091	GSONMT00049640001	zinc finger and BTB domain-containing protein 45-like
Omy100158091	GSONMT00049646001	centriole, cilia and spindle-associated protein-like
Omy100158091	GSONMT00049652001	gill-specific calpain
Omy100158091	GSONMT00049653001	protein LTV1 homolog isoform X2
Omy100087471	GSONMT00025665001	lysine-specific demethylase 6B-like
Omy100192163	GSONMT00029466001	chromatin assembly factor 1 subunit A
Omy100171925	GSONMT00047776001	Histone H1x
Omy200138647	GSONMT00047319001	centriolin isoform X5
Omy300087476	GSONMT00010391001	striatin-4
Omy200019549	GSONMT00006867001	butyrophilin subfamily 2 member A1-like isoform X2
Omy300047369	GSONMT00004819001	triple functional domain protein-like
Omy100186408	GSONMT00050506001	sentrin-specific protease 7-like isoform X1
Omy200194996	GSONMT00056266001	ankyrin repeat and SOCS box protein 5-like isoform X1
Omy100170411	GSONMT00003192001	serine/threonine-protein kinase WNK2-like isoform X1
Omy300074800	GSONMT00003197001	protein bicaudal D homolog 2-like
Omy300090356	GSONMT00000006001	kinesin-like protein KIF26A
Omy100084675	GSONMT00050021001	unnamed protein product
Omy100127618	GSONMT00050821001	ras-related protein Rab-32-like
Omy200107682	GSONMT00048656001	calcineurin B homologous protein 3-like
Omy100065966	GSONMT00044452001	ninein-like
Omy100075547	GSONMT00044908001	potassium channel subfamily K member 12-like
Omy300024341	GSONMT00017555001	transcription factor GATA-5-like
Omy100118546	GSONMT00035303001	transcription factor Sox-7-like
Omy100118546	GSONMT00060447001	solute carrier family 23 member 3-like
Omy200123560	GSONMT00025162001	NA
Omy200123560	GSONMT00005963001	enhancer of filamentation 1-like
Omy100113165	GSONMT00033669001	myotubularin-related protein 12
Omy100113165	GSONMT00033670001	myotubularin-related protein 12
Omy100006438	GSONMT00055810001	Caspase-14 precursor
Omy100086127	GSONMT00004755001	Na(+)/H(+) exchange regulatory cofactor NHE-RF1-like
Omy100086127	GSONMT00003778001	homeobox protein HoxC1ab
Omy100138213	GSONMT00050967001	centrosomal protein of 72 kDa-like
Omy200084095	GSONMT00055378001	calpain-5-like
Omy300072332	GSONMT00036885001	rho-related GTP-binding protein RhoN-like
Omy200128100	GSONMT00063404001	Lysophospholipase-like protein 1
Omy100111613	GSONMT00041852001	galectin-2-like
Omy100186408	GSONMT00025400001	homeobox protein engrailed-1-B-like isoform X2
Omy300057334	GSONMT00001054001	ankyrin repeat and BTB/POZ domain-containing protein BTBD11-A-like isoform X2
Omy300039011	GSONMT00015797001	unconventional myosin-Ig-like
Omy100098743	GSONMT00048619001	disrupted in renal carcinoma protein 2
Omy200077860	GSONMT00023505001	39S ribosomal protein L47, mitochondrial-like
Omy200138741	GSONMT00062527001	NA
Omy100067724	GSONMT00049215001	NA
Omy200061208	GSONMT00040421001	NA
Omy200092040	GSONMT00047578001	Krueppel-like factor 7
Omy100105990	GSONMT00051118001	YGR024C
Omy100106724	GSONMT00053255001	methylmalonic aciduria type A homolog, mitochondrial-like
Omy100106724	GSONMT00053257001	Methylmalonic aciduria type A protein, mitochondrial precursor
Omy200113361	GSONMT00033083001	rootletin-like, partial
Omy300048204	GSONMT00049858001	polypyrimidine tract-binding protein 1-like isoform X3
Omy300048204	GSONMT00049859001	NA
Omy100075121	GSONMT00035550001	protocadherin Fat 2
Omy100075121	GSONMT00035552001	protocadherin Fat 2-like
Omy200094507	GSONMT00041500001	Transcription factor COE1
Omy200059875	GSONMT00022008001	transforming growth factor beta receptor type 3-like isoform X1
Omy100107355	GSONMT00043607001	complement component C1q receptor-like isoform X2
Omy300066112	GSONMT00032162001	cytoskeleton-associated protein 2-like
Omy200094575	GSONMT00051217001	lysine-specific demethylase 4A
Omy100044163	GSONMT00017657001	adhesion G protein-coupled receptor E3-like
Omy100044163	GSONMT00017659001	CD97 antigen-like
Omy200107674	GSONMT00009139001	CH053 protein
Omy300024233	GSONMT00059554001	SLAM family member 8 precursor
Omy200074447	GSONMT00058677001	NA
Omy100109725	GSONMT00026631001	solute carrier family 12 member 5-like isoform X1
Omy100109725	GSONMT00008629001	Krueppel-like factor 6
Omy200114266	GSONMT00057587001	protocadherin alpha-2-like
Omy100176753	GSONMT00014749001	Josephin-2
Omy100012523	GSONMT00059390001	Coiled-coil-helix-coiled-coil-helix domain-containing protein 6
Omy200080481	GSONMT00011451001	zinc-binding alcohol dehydrogenase domain-containing protein 2
Omy100069673	GSONMT00048757001	RNA-binding protein 4-like isoform X6
Omy100069673	GSONMT00048762001	galactose-3-O-sulfotransferase 3-like
Omy100094622	GSONMT00050278001	Eukaryotic translation elongation factor 1 epsilon-1
Omy200203672	GSONMT00016885001	retinol dehydrogenase 14-like
Omy200190610	GSONMT00040992001	tripartite motif-containing protein 66-like
Omy200190610	GSONMT00040993001	ras-related and estrogen-regulated growth inhibitor-like protein
Omy200190610	GSONMT00040994001	serine/threonine-protein kinase 33-like isoform X1
Omy100122185	GSONMT00061077001	trace amine-associated receptor 13c-like
Omy100122185	GSONMT00061079001	trace amine-associated receptor 13c-like
Omy100122185	GSONMT00061080001	trace amine-associated receptor 13c-like
Omy100133697	GSONMT00045629001	serine/threonine-protein kinase BRSK2-like
Omy100220945	GSONMT00032458001	serine protease HTRA3-like isoform X1
Omy100176520	GSONMT00038433001	zinc finger protein 11-like isoform X2
Omy100176520	GSONMT00038437001	complement component C1q receptor-like
Omy200101597	GSONMT00005127001	spindle and centriole-associated protein 1 isoform X1
Omy100054919	GSONMT00000652001	keratin, type II cytoskeletal 8-like
Omy100087471	GSONMT00025665001	lysine-specific demethylase 6B-like
Omy100192163	GSONMT00029466001	chromatin assembly factor 1 subunit A
Omy100171925	GSONMT00047776001	Histone H1x
Omy200138647	GSONMT00047319001	centriolin isoform X5
Omy300087476	GSONMT00010391001	striatin-4
Omy200019549	GSONMT00006867001	butyrophilin subfamily 2 member A1-like isoform X2
Omy300047369	GSONMT00004819001	triple functional domain protein-like
Omy100186408	GSONMT00050506001	sentrin-specific protease 7-like isoform X1
Omy200194996	GSONMT00056266001	ankyrin repeat and SOCS box protein 5-like isoform X1
Omy100170411	GSONMT00003192001	serine/threonine-protein kinase WNK2-like isoform X1
Omy300074800	GSONMT00003197001	protein bicaudal D homolog 2-like
Omy300090356	GSONMT00000006001	kinesin-like protein KIF26A
Omy100180626	GSONMT00038284001	sodium- and chloride-dependent GABA transporter 2-like
Omy300027303	GSONMT00057693001	sodium- and chloride-dependent GABA transporter 2-like isoform X1
Omy200105207	GSONMT00057626001	atypical kinase ADCK3, mitochondrial-like isoform X2
Omy300017572	GSONMT00009855001	sentrin-specific protease 6 isoform X3
Omy100158091	GSONMT00049640001	zinc finger and BTB domain-containing protein 45-like
Omy100158091	GSONMT00049646001	centriole, cilia and spindle-associated protein-like
Omy100158091	GSONMT00049652001	gill-specific calpain
Omy100158091	GSONMT00049653001	protein LTV1 homolog isoform X2
Omy300074334	GSONMT00073854001	coenzyme Q-binding protein COQ10 homolog B, mitochondrial-like isoform X1
Omy100168120	GSONMT00069467001	tRNA pseudouridine(38/39) synthase
Omy300065387	GSONMT00064854001	zinc metalloproteinase-disintegrin-like lachestatin-2 isoform X2
Omy300077633	GSONMT00080227001	E3 ubiquitin-protein ligase SHPRH isoform X1
Omy300077633	GSONMT00080229001	F-box only protein 30-like
Omy300077633	GSONMT00080236001	lactation elevated protein 1-like isoform X2
Omy200231682	GSONMT00079453001	layilin
Omy200146005	GSONMT00078698001	large neutral amino acids transporter small subunit 3-like
Omy100149048	GSONMT00078731001	tropomodulin-1-like isoform X3
Omy100149048	GSONMT00078733001	tudor domain-containing protein 7B-like
Omy300061438	GSONMT00078748001	gastrula zinc finger protein XlCGF53.1-like
Omy300061438	GSONMT00078750001	unnamed protein product
Omy300072332	GSONMT00078318001	gap junction delta-3 protein-like
Omy200165975	GSONMT00078389001	mitochondrial Rho GTPase 2
Omy200165975	GSONMT00078390001	adhesion G protein-coupled receptor E3-like isoform X2
Omy200178360	GSONMT00077118001	tektin-2
Omy300077765	GSONMT00073905001	neurotrophin receptor-interacting factor homolog
Omy300093573	GSONMT00072157001	solute carrier family 35 member F1
Omy100094972	GSONMT00011759001	low-density lipoprotein receptor-related protein 1B
Omy200091700	GSONMT00011759001	low-density lipoprotein receptor-related protein 1B
Omy100127106	GSONMT00022257001	transmembrane protein C5orf28 homolog
Omy100127106	GSONMT00005666001	synaptopodin 2-like protein isoform X2
Omy200122877	GSONMT00024325001	SAM and SH3 domain-containing protein 1 isoform X5
Omy200118124	GSONMT00000345001	RNA-binding protein with multiple splicing-like
Omy200118124	GSONMT00000349001	unnamed protein product
Omy200118124	GSONMT00000353001	Cellular retinoic acid-binding protein 1
Omy200118124	GSONMT00000352001	solute carrier family 25 member 44-like
Omy300040532	GSONMT00023811001	mucin-5AC-like
Omy200072540	GSONMT00076454001	SPARC-related modular calcium-binding protein 2
Omy100081468	GSONMT00056433001	protein capicua homolog
Omy100118917	GSONMT00046806001	rho GTPase-activating protein 20-like isoform X3
Omy100037031	GSONMT00032647001	solute carrier family 35 member G2-like isoform X1
Omy200184132	GSONMT00039300001	PRKC apoptosis WT1 regulator protein-like isoform X1
Omy100133056	GSONMT00029487001	rho GTPase-activating protein 44-like isoform X6
Omy100006177	GSONMT00060133001	coiled-coil transcriptional coactivator b
Omy100118605	GSONMT00050445001	YTH domain-containing protein 1
Omy200068796	GSONMT00019848001	protein-methionine sulfoxide oxidase mical3b-like isoform X4
Omy200091700	GSONMT00011759001	low-density lipoprotein receptor-related protein 1B
Omy200120234	GSONMT00051428001	protein phosphatase 1 regulatory subunit 12A
Omy100065125	GSONMT00072037001	retrovirus-related Pol polyprotein from transposon 17.6 isoform X1
Omy200108219	GSONMT00063712001	liprin-alpha-3-like
Omy100066148	GSONMT00009715001	protein FAM208A-like isoform X1
Omy200080408	GSONMT00060802001	constitutive coactivator of PPAR-gamma-like protein 1 homolog isoform X4
Omy200080408	GSONMT00040522001	transmembrane protein 214-like
Omy200080408	GSONMT00040523001	transmembrane protein 214-like
Omy200080408	GSONMT00060803001	cas scaffolding protein family member 4-like isoform X2
Omy200005255	GSONMT00024943001	rho guanine nucleotide exchange factor 17-like isoform X1
Omy200095130	GSONMT00056310001	E3 ubiquitin-protein ligase listerin isoform X1
Omy300026806	GSONMT00019253001	unnamed protein product
Omy100129197	GSONMT00007824001	neurobeachin-like
Omy100129197	GSONMT00058566001	stAR-related lipid transfer protein 13-like
Omy200028900	GSONMT00033959001	sushi, nidogen and EGF-like domain-containing protein 1
Omy200028900	GSONMT00060758001	Protein furry
Omy200069777	GSONMT00057592001	ankyrin repeat domain-containing protein 24-like isoform X1
Omy100065515	GSONMT00019975001	von Willebrand factor A domain-containing protein 8-like
Omy100065515	GSONMT00050211001	lisH domain and HEAT repeat-containing protein KIAA1468 homolog
Omy100065515	GSONMT00012705001	zinc finger protein 664-like isoform X1
Omy100065515	GSONMT00043113001	ORF2 protein
Omy100016009	GSONMT00037366001	tripartite motif-containing protein 66-like, partial
Omy100021759	GSONMT00021971001	unnamed protein product
Omy300029396	GSONMT00004785001	protein NLRC3-like isoform X2
Omy300066885	GSONMT00082715001	poly(U)-specific endoribonuclease-B-like
Omy100135367	GSONMT00043032001	transmembrane protein 198-B-like
Omy300061355	GSONMT00058262001	E3 ubiquitin-protein ligase ZFP91-like isoform X2
Omy300061355	GSONMT00058267001	ankyrin repeat domain-containing protein 49-like
Omy300061355	GSONMT00058263001	NA
Omy300061355	GSONMT00058265001	NA
Omy100127564	GSONMT00012184001	UPF0160 protein MYG1, mitochondrial
Omy300020009	GSONMT00011981001	ORF2 protein
Omy100097680	GSONMT00006276001	unnamed protein product
Omy100104455	GSONMT00044177001	uncharacterized protein
Omy200103785	GSONMT00053489001	rhophilin-1
Omy100089290	GSONMT00044965001	cell adhesion molecule-related/down-regulated by oncogenes-like
Omy100113998	GSONMT00050415001	cardiomyopathy-associated protein 5
Omy300052204	GSONMT00028245001	disco-interacting protein 2 homolog B-A isoform X2
Omy300052204	GSONMT00028243001	disco-interacting protein 2 homolog B-A isoform X2
Omy100107726	GSONMT00007045001	hypothetical protein cypCar_00038381
Omy100158984	GSONMT00048424001	cytoglobin-2-like
Omy100158984	GSONMT00048422001	phosphoribosyl pyrophosphate synthase-associated protein 1-like isoform X1
Omy100100875	GSONMT00010218001	dedicator of cytokinesis protein 7-like
Omy200075445	GSONMT00008109001	cysteine-rich secretory protein LCCL domain-containing 2-like
Omy200134363	GSONMT00004909001	ganglioside-induced differentiation-associated protein 2 isoform X3
Omy300040706	GSONMT00045995001	cytochrome b5 reductase 4-like isoform X1
Omy300040706	GSONMT00016712001	suppressor APC domain-containing protein 2-like isoform X1
Omy300102741	GSONMT00038941001	NA
Omy100035303	GSONMT00047835001	testis-expressed sequence 30 protein-like
Omy100036694	GSONMT00015553001	ankyrin repeat and BTB/POZ domain-containing protein BTBD11-A-like isoform X2
Omy200179495	GSONMT00054125001	zinc finger protein 576 isoform X1
Omy200179495	GSONMT00030532001	NA
Omy200179495	GSONMT00030531001	zinc finger protein 576 isoform X1
Omy200179495	GSONMT00030527001	zinc finger protein 79-like
Omy300023286	GSONMT00049142001	extracellular matrix protein FRAS1 isoform X1
Omy100030027	GSONMT00020108001	inverted formin-2-like
Omy300016201	GSONMT00044290001	NACHT, LRR and PYD domains-containing protein 12-like
Omy100141205	GSONMT00038798001	NA
Omy100141205	GSONMT00001054001	ankyrin repeat and BTB/POZ domain-containing protein BTBD11-A-like isoform X2
Omy100107096	GSONMT00029731001	interferon-inducible protein Gig2-like
Omy100137856	GSONMT00028266001	zona pellucida sperm-binding protein 3-like
Omy300027304	GSONMT00057693001	sodium- and chloride-dependent GABA transporter 2-like isoform X1
Omy100017513	GSONMT00051266001	collagen and calcium-binding EGF domain-containing protein 1 isoform X2
Omy100138358	GSONMT00025658001	GDNF family receptor alpha-1-like isoform X2
Omy100138358	GSONMT00051889001	transposase
Omy100138358	GSONMT00025657001	coiled-coil domain-containing protein 172 isoform X1
Omy200118054	GSONMT00057985001	Cisplatin resistance-associated overexpressed protein
Omy200118054	GSONMT00057987001	WAP, Kazal, immunoglobulin, Kunitz and NTR domain-containing protein 2-like
Omy200118054	GSONMT00057986001	ankyrin repeat domain-containing protein 40-like
Omy200214163	GSONMT00081489001	NA
Omy100094665	GSONMT00034250001	transmembrane protein 117
Omy200061415	GSONMT00046398001	rhombotin-1
Omy100113785	GSONMT00044755001	small G protein signaling modulator 1-like isoform X3
Omy100125057	GSONMT00001857001	leucine-rich repeat flightless-interacting protein 2-like isoform X7
Omy100125057	GSONMT00001855001	leucine-rich repeat flightless-interacting protein 1-like isoform X2
Omy200010469	GSONMT00048402001	zinc finger protein 263-like isoform X4
Omy300057823	GSONMT00003351001	ankyrin repeat domain-containing protein 13D-like isoform X2
Omy300057823	GSONMT00003353001	signal-transducing adaptor protein 1-like
Omy300057823	GSONMT00022503001	calcium-dependent secretion activator 1 isoform X5
Omy100094972	GSONMT00011759001	low-density lipoprotein receptor-related protein 1B
Omy400002769	GSONMT00001826001	Leydig cell tumor 10 kDa protein
Omy100100301	GSONMT00002516001	low-density lipoprotein receptor-related protein 1B
Omy300109233	GSONMT00075104001	glutaminase kidney isoform, mitochondrial-like isoform X3
Omy100099038	GSONMT00001156001	Ig kappa chain V region K29-213
Omy300022304	GSONMT00017308001	NA
Omy300022304	GSONMT00052961001	zinc finger protein 236-like isoform X2
Omy200206941	GSONMT00021082001	C type lysozyme

## Sheet: KEGG path of neighboring genes
KEGG pathway assignment of neighboring (>50 KB) protein coding genes to differentially expressed lncRNAs sorted by the number of hits. Pathways with involvement in immune response or microbial infection are highlighted in yellow
ko01100 Metabolic pathways (48)
ko:K00106 XDH; xanthine dehydrogenase/oxidase [EC:1.17.1.4 1.17.3.2]
ko:K00128 E1.2.1.3; aldehyde dehydrogenase (NAD+) [EC:1.2.1.3]
ko:K00251 AKR1D1; 3-oxo-5-beta-steroid 4-dehydrogenase [EC:1.3.1.3]
ko:K00515 BCMO1; beta-carotene 15,15'-dioxygenase [EC:1.13.11.63]
ko:K00611 OTC; ornithine carbamoyltransferase [EC:2.1.3.3]
ko:K00699 UGT; glucuronosyltransferase [EC:2.4.1.17]
ko:K00700 glgB; 1,4-alpha-glucan branching enzyme [EC:2.4.1.18]
ko:K00738 MGAT4A_B; alpha-1,3-mannosylglycoprotein beta-1,4-N-acetylglucosaminyltransferase A/B [EC:2.4.1.145]
ko:K00771 XYLT; protein xylosyltransferase [EC:2.4.2.26]
ko:K00827 AGXT2; alanine-glyoxylate transaminase / (R)-3-amino-2-methylpropionate-pyruvate transaminase [EC:2.6.1.44 2.6.1.40]
ko:K00830 AGXT; alanine-glyoxylate transaminase / serine-glyoxylate transaminase / serine-pyruvate transaminase [EC:2.6.1.44 2.6.1.45 2.6.1.51]
ko:K00844 HK; hexokinase [EC:2.7.1.1]
ko:K00850 pfkA; 6-phosphofructokinase 1 [EC:2.7.1.11]
ko:K00857 tdk; thymidine kinase [EC:2.7.1.21]
ko:K00888 PI4KA; phosphatidylinositol 4-kinase A [EC:2.7.1.67]
ko:K00901 dgkA; diacylglycerol kinase (ATP) [EC:2.7.1.107]
ko:K00948 PRPS; ribose-phosphate pyrophosphokinase [EC:2.7.6.1]
ko:K00968 PCYT1; choline-phosphate cytidylyltransferase [EC:2.7.7.15]
ko:K00995 pgsA; CDP-diacylglycerol--glycerol-3-phosphate 3-phosphatidyltransferase [EC:2.7.8.5]
ko:K01045 PON; arylesterase / paraoxonase [EC:3.1.1.2 3.1.8.1]
ko:K01106 E3.1.3.56; inositol-1,4,5-trisphosphate 5-phosphatase [EC:3.1.3.56]
ko:K01115 PLD1_2; phospholipase D1/2 [EC:3.1.4.4]
ko:K01251 E3.3.1.1; adenosylhomocysteinase [EC:3.3.1.1]
ko:K01425 glsA; glutaminase [EC:3.5.1.2]
ko:K01432 AFMID; arylformamidase [EC:3.5.1.9]
ko:K01464 DPYS; dihydropyrimidinase [EC:3.5.2.2]
ko:K01493 comEB; dCMP deaminase [EC:3.5.4.12]
ko:K01594 CSAD; sulfinoalanine decarboxylase [EC:4.1.1.29]
ko:K01647 CS; citrate synthase [EC:2.3.3.1]
ko:K01835 pgm; phosphoglucomutase [EC:5.4.2.2]
ko:K02138 ATPeF0D; F-type H+-transporting ATPase subunit d
ko:K02153 ATPeV0E; V-type H+-transporting ATPase subunit e
ko:K02154 ATPeV0A; V-type H+-transporting ATPase subunit a
ko:K02263 COX4; cytochrome c oxidase subunit 4
ko:K02367 EXT2; glucuronyl/N-acetylglucosaminyl transferase EXT2 [EC:2.4.1.224 2.4.1.225]
ko:K03948 NDUFA4; NADH dehydrogenase (ubiquinone) 1 alpha subcomplex subunit 4
ko:K03960 NDUFB4; NADH dehydrogenase (ubiquinone) 1 beta subcomplex subunit 4
ko:K03961 NDUFB5; NADH dehydrogenase (ubiquinone) 1 beta subcomplex subunit 5
ko:K05309 PTGES2; microsomal prostaglandin-E synthase 2 [EC:5.3.99.3]
ko:K06126 COQ6; ubiquinone biosynthesis monooxygenase Coq6 [EC:1.14.13.-]
ko:K07424 CYP3A; cytochrome P450, family 3, subfamily A [EC:1.14.14.1]
ko:K07513 ACAA1; acetyl-CoA acyltransferase 1 [EC:2.3.1.16]
ko:K07748 E1.1.1.170; sterol-4alpha-carboxylate 3-dehydrogenase (decarboxylating) [EC:1.1.1.170]
ko:K07964 HPSE; heparanase 1 [EC:3.2.1.166]
ko:K07966 B4GALT1; beta-1,4-galactosyltransferase 1 [EC:2.4.1.22 2.4.1.90 2.4.1.38 2.4.1.-]
ko:K13240 NOS1; nitric-oxide synthase, brain [EC:1.14.13.39]
ko:K18081 MTMR1_2; myotubularin-related protein 1/2 [EC:3.1.3.64 3.1.3.95]
ko:K19006 PLCH; phosphatidylinositol phospholipase C, eta [EC:3.1.4.11]
ko01110 Biosynthesis of secondary metabolites (19)
ko:K00106 XDH; xanthine dehydrogenase/oxidase [EC:1.17.1.4 1.17.3.2]
ko:K00128 E1.2.1.3; aldehyde dehydrogenase (NAD+) [EC:1.2.1.3]
ko:K00611 OTC; ornithine carbamoyltransferase [EC:2.1.3.3]
ko:K00700 glgB; 1,4-alpha-glucan branching enzyme [EC:2.4.1.18]
ko:K00827 AGXT2; alanine-glyoxylate transaminase / (R)-3-amino-2-methylpropionate-pyruvate transaminase [EC:2.6.1.44 2.6.1.40]
ko:K00830 AGXT; alanine-glyoxylate transaminase / serine-glyoxylate transaminase / serine-pyruvate transaminase [EC:2.6.1.44 2.6.1.45 2.6.1.51]
ko:K00844 HK; hexokinase [EC:2.7.1.1]
ko:K00850 pfkA; 6-phosphofructokinase 1 [EC:2.7.1.11]
ko:K00901 dgkA; diacylglycerol kinase (ATP) [EC:2.7.1.107]
ko:K00944 AK3; nucleoside-triphosphate--adenylate kinase [EC:2.7.4.10]
ko:K00948 PRPS; ribose-phosphate pyrophosphokinase [EC:2.7.6.1]
ko:K01115 PLD1_2; phospholipase D1/2 [EC:3.1.4.4]
ko:K01647 CS; citrate synthase [EC:2.3.3.1]
ko:K01835 pgm; phosphoglucomutase [EC:5.4.2.2]
ko:K06126 COQ6; ubiquinone biosynthesis monooxygenase Coq6 [EC:1.14.13.-]
ko:K07513 ACAA1; acetyl-CoA acyltransferase 1 [EC:2.3.1.16]
ko:K10258 TER; very-long-chain enoyl-CoA reductase [EC:1.3.1.93]
ko:K13240 NOS1; nitric-oxide synthase, brain [EC:1.14.13.39]
ko:K19177 NUS1; dehydrodolichyl diphosphate syntase complex subunit NUS1 [EC:2.5.1.87]
ko05200 Pathways in cancer (17)
ko:K00922 PIK3C; phosphatidylinositol-4,5-bisphosphate 3-kinase [EC:2.7.1.153]
ko:K01398 MMP2; matrix metalloproteinase-2 (gelatinase A) [EC:3.4.24.24]
ko:K02329 FZD3; frizzled 3
ko:K02677 PRKCA; classical protein kinase C alpha type [EC:2.7.11.13]
ko:K04166 AGTR1; angiotensin II receptor type 1
ko:K04347 GNG12; guanine nucleotide-binding protein G(I)/G(S)/G(O) subunit gamma-12
ko:K05099 MET; proto-oncogene tyrosine-protein kinase Met [EC:2.7.10.1]
ko:K05460 HGF; hepatocyte growth factor
ko:K06225 PTCH1; patched 1
ko:K06243 LAMB2; laminin, beta 2
ko:K06244 LAMB3; laminin, beta 3
ko:K07532 ARHGEF12; Rho guanine nucleotide exchange factor 12
ko:K08042 ADCY2; adenylate cyclase 2 [EC:4.6.1.1]
ko:K09848 TRAF4; TNF receptor-associated factor 4
ko:K10053 RUNX1T1; runt-related transcription factor 1; translocated to, 1
ko:K11217 JAK1; Janus kinase 1 [EC:2.7.10.2]
ko:K11220 STAT1; signal transducer and activator of transcription 1
ko04080 Neuroactive ligand-receptor interaction (16)
ko:K01312 PRSS; trypsin [EC:3.4.21.4]
ko:K04145 DRD2; dopamine receptor D2
ko:K04166 AGTR1; angiotensin II receptor type 1
ko:K04174 APLNR; apelin receptor
ko:K04265 ADORA1; adenosine A1 receptor
ko:K04290 S1PR3; sphingosine 1-phosphate receptor 3
ko:K04809 CHRNA7; nicotinic acetylcholine receptor alpha-7
ko:K04818 CHRNG; nicotinic acetylcholine receptor gamma
ko:K05051 TAAR; trace amine associated receptor
ko:K05175 GABRA; gamma-aminobutyric acid receptor subunit alpha
ko:K05181 GABRB; gamma-aminobutyric acid receptor subunit beta
ko:K05200 GRIA4; glutamate receptor 4
ko:K05201 GRIK1; glutamate receptor, ionotropic kainate 1
ko:K05202 GRIK2; glutamate receptor, ionotropic kainate 2
ko:K05211 GRIN2C; glutamate receptor ionotropic, NMDA 2C
ko:K08377 NPBWR2; neuropeptides B/W receptor 2
ko04024 cAMP signaling pathway (16)
ko:K00922 PIK3C; phosphatidylinositol-4,5-bisphosphate 3-kinase [EC:2.7.1.153]
ko:K01115 PLD1_2; phospholipase D1/2 [EC:3.1.4.4]
ko:K01539 ATP1A; sodium/potassium-transporting ATPase subunit alpha [EC:3.6.3.9]
ko:K01540 ATP1B; sodium/potassium-transporting ATPase subunit beta
ko:K04145 DRD2; dopamine receptor D2
ko:K04265 ADORA1; adenosine A1 receptor
ko:K04515 CAMK2; calcium/calmodulin-dependent protein kinase (CaM kinase) II [EC:2.7.11.17]
ko:K04857 CACNA1S; voltage-dependent calcium channel L type alpha-1S
ko:K05200 GRIA4; glutamate receptor 4
ko:K05211 GRIN2C; glutamate receptor ionotropic, NMDA 2C
ko:K06225 PTCH1; patched 1
ko:K06270 PPP1R12A; protein phosphatase 1 regulatory subunit 12A
ko:K08042 ADCY2; adenylate cyclase 2 [EC:4.6.1.1]
ko:K12323 ANPRA; atrial natriuretic peptide receptor A [EC:4.6.1.2]
ko:K13293 PDE4; cAMP-specific phosphodiesterase 4 [EC:3.1.4.53]
ko:K19021 PDE3A; cGMP-inhibited 3',5'-cyclic phosphodiesterase A [EC:3.1.4.17]
ko04261 Adrenergic signaling in cardiomyocytes (16)
ko:K00922 PIK3C; phosphatidylinositol-4,5-bisphosphate 3-kinase [EC:2.7.1.153]
ko:K01539 ATP1A; sodium/potassium-transporting ATPase subunit alpha [EC:3.6.3.9]
ko:K01540 ATP1B; sodium/potassium-transporting ATPase subunit beta
ko:K02677 PRKCA; classical protein kinase C alpha type [EC:2.7.11.13]
ko:K04166 AGTR1; angiotensin II receptor type 1
ko:K04515 CAMK2; calcium/calmodulin-dependent protein kinase (CaM kinase) II [EC:2.7.11.17]
ko:K04845 SCN1B; voltage-gated sodium channel type I beta
ko:K04857 CACNA1S; voltage-dependent calcium channel L type alpha-1S
ko:K04858 CACNA2D1; voltage-dependent calcium channel alpha-2/delta-1
ko:K04865 CACNB4; voltage-dependent calcium channel beta-4
ko:K04866 CACNG1; voltage-dependent calcium channel gamma-1
ko:K04870 CACNG5; voltage-dependent calcium channel gamma-5
ko:K04872 CACNG7; voltage-dependent calcium channel gamma-7
ko:K08042 ADCY2; adenylate cyclase 2 [EC:4.6.1.1]
ko:K12750 MYL4; myosin light chain 4
ko:K17751 MYH6_7; myosin heavy chain 6/7
ko05205 Proteoglycans in cancer (15)
ko:K00922 PIK3C; phosphatidylinositol-4,5-bisphosphate 3-kinase [EC:2.7.1.153]
ko:K01398 MMP2; matrix metalloproteinase-2 (gelatinase A) [EC:3.4.24.24]
ko:K02329 FZD3; frizzled 3
ko:K02677 PRKCA; classical protein kinase C alpha type [EC:2.7.11.13]
ko:K04437 FLNA; filamin
ko:K04515 CAMK2; calcium/calmodulin-dependent protein kinase (CaM kinase) II [EC:2.7.11.17]
ko:K05099 MET; proto-oncogene tyrosine-protein kinase Met [EC:2.7.10.1]
ko:K05460 HGF; hepatocyte growth factor
ko:K05762 RDX; radixin
ko:K06225 PTCH1; patched 1
ko:K06270 PPP1R12A; protein phosphatase 1 regulatory subunit 12A
ko:K06484 ITGA5; integrin alpha 5
ko:K07532 ARHGEF12; Rho guanine nucleotide exchange factor 12
ko:K07964 HPSE; heparanase 1 [EC:3.2.1.166]
ko:K09069 TWIST; twist
ko04921 Oxytocin signaling pathway (15)
ko:K00922 PIK3C; phosphatidylinositol-4,5-bisphosphate 3-kinase [EC:2.7.1.153]
ko:K02677 PRKCA; classical protein kinase C alpha type [EC:2.7.11.13]
ko:K04348 PPP3C; serine/threonine-protein phosphatase 2B catalytic subunit [EC:3.1.3.16]
ko:K04515 CAMK2; calcium/calmodulin-dependent protein kinase (CaM kinase) II [EC:2.7.11.17]
ko:K04857 CACNA1S; voltage-dependent calcium channel L type alpha-1S
ko:K04858 CACNA2D1; voltage-dependent calcium channel alpha-2/delta-1
ko:K04865 CACNB4; voltage-dependent calcium channel beta-4
ko:K04866 CACNG1; voltage-dependent calcium channel gamma-1
ko:K04870 CACNG5; voltage-dependent calcium channel gamma-5
ko:K04872 CACNG7; voltage-dependent calcium channel gamma-7
ko:K06270 PPP1R12A; protein phosphatase 1 regulatory subunit 12A
ko:K07200 PRKAG; 5'-AMP-activated protein kinase, regulatory gamma subunit
ko:K08042 ADCY2; adenylate cyclase 2 [EC:4.6.1.1]
ko:K12318 GUCY1A; guanylate cyclase soluble subunit alpha [EC:4.6.1.2]
ko:K12323 ANPRA; atrial natriuretic peptide receptor A [EC:4.6.1.2]
ko05010 Alzheimer's disease (14)
ko:K02138 ATPeF0D; F-type H+-transporting ATPase subunit d
ko:K02263 COX4; cytochrome c oxidase subunit 4
ko:K02270 COX7A; cytochrome c oxidase subunit 7a
ko:K03948 NDUFA4; NADH dehydrogenase (ubiquinone) 1 alpha subcomplex subunit 4
ko:K03960 NDUFB4; NADH dehydrogenase (ubiquinone) 1 beta subcomplex subunit 4
ko:K03961 NDUFB5; NADH dehydrogenase (ubiquinone) 1 beta subcomplex subunit 5
ko:K04348 PPP3C; serine/threonine-protein phosphatase 2B catalytic subunit [EC:3.1.3.16]
ko:K04519 IL1B; interleukin 1 beta
ko:K04520 APP; amyloid beta A4 protein
ko:K04524 APOE; apolipoprotein E
ko:K04857 CACNA1S; voltage-dependent calcium channel L type alpha-1S
ko:K05211 GRIN2C; glutamate receptor ionotropic, NMDA 2C
ko:K08852 ERN1; serine/threonine-protein kinase/endoribonuclease IRE1 [EC:2.7.11.1 3.1.26.-]
ko:K13240 NOS1; nitric-oxide synthase, brain [EC:1.14.13.39]
ko04010 MAPK signaling pathway (14)
ko:K02677 PRKCA; classical protein kinase C alpha type [EC:2.7.11.13]
ko:K04347 GNG12; guanine nucleotide-binding protein G(I)/G(S)/G(O) subunit gamma-12
ko:K04348 PPP3C; serine/threonine-protein phosphatase 2B catalytic subunit [EC:3.1.3.16]
ko:K04352 RASA1; Ras GTPase-activating protein 1
ko:K04381 STMN1; stathmin
ko:K04437 FLNA; filamin
ko:K04444 MAPKAPK3; mitogen-activated protein kinase-activated protein kinase 3 [EC:2.7.11.1]
ko:K04519 IL1B; interleukin 1 beta
ko:K04857 CACNA1S; voltage-dependent calcium channel L type alpha-1S
ko:K04858 CACNA2D1; voltage-dependent calcium channel alpha-2/delta-1
ko:K04865 CACNB4; voltage-dependent calcium channel beta-4
ko:K04866 CACNG1; voltage-dependent calcium channel gamma-1
ko:K04870 CACNG5; voltage-dependent calcium channel gamma-5
ko:K04872 CACNG7; voltage-dependent calcium channel gamma-7
ko04510 Focal adhesion (13)
ko:K00922 PIK3C; phosphatidylinositol-4,5-bisphosphate 3-kinase [EC:2.7.1.153]
ko:K02677 PRKCA; classical protein kinase C alpha type [EC:2.7.11.13]
ko:K04437 FLNA; filamin
ko:K05099 MET; proto-oncogene tyrosine-protein kinase Met [EC:2.7.10.1]
ko:K05460 HGF; hepatocyte growth factor
ko:K05699 ACTN; actinin alpha
ko:K06243 LAMB2; laminin, beta 2
ko:K06244 LAMB3; laminin, beta 3
ko:K06252 TN; tenascin
ko:K06270 PPP1R12A; protein phosphatase 1 regulatory subunit 12A
ko:K06271 TLN; talin
ko:K06484 ITGA5; integrin alpha 5
ko:K17447 SHC2; SHC- transforming protein 2
ko04724 Glutamatergic synapse (13)
ko:K01115 PLD1_2; phospholipase D1/2 [EC:3.1.4.4]
ko:K01425 glsA; glutaminase [EC:3.5.1.2]
ko:K02677 PRKCA; classical protein kinase C alpha type [EC:2.7.11.13]
ko:K04347 GNG12; guanine nucleotide-binding protein G(I)/G(S)/G(O) subunit gamma-12
ko:K04348 PPP3C; serine/threonine-protein phosphatase 2B catalytic subunit [EC:3.1.3.16]
ko:K04964 TRPC1; transient receptor potential cation channel subfamily C member 1
ko:K05200 GRIA4; glutamate receptor 4
ko:K05201 GRIK1; glutamate receptor, ionotropic kainate 1
ko:K05202 GRIK2; glutamate receptor, ionotropic kainate 2
ko:K05211 GRIN2C; glutamate receptor ionotropic, NMDA 2C
ko:K08042 ADCY2; adenylate cyclase 2 [EC:4.6.1.1]
ko:K11828 DLG4; discs large protein 4
ko:K13576 SLC38A3; solute carrier family 38 (sodium-coupled neutral amino acid transporter), member 3
ko01130 Biosynthesis of antibiotics (12)
ko:K00128 E1.2.1.3; aldehyde dehydrogenase (NAD+) [EC:1.2.1.3]
ko:K00611 OTC; ornithine carbamoyltransferase [EC:2.1.3.3]
ko:K00830 AGXT; alanine-glyoxylate transaminase / serine-glyoxylate transaminase / serine-pyruvate transaminase [EC:2.6.1.44 2.6.1.45 2.6.1.51]
ko:K00844 HK; hexokinase [EC:2.7.1.1]
ko:K00850 pfkA; 6-phosphofructokinase 1 [EC:2.7.1.11]
ko:K00944 AK3; nucleoside-triphosphate--adenylate kinase [EC:2.7.4.10]
ko:K00948 PRPS; ribose-phosphate pyrophosphokinase [EC:2.7.6.1]
ko:K01647 CS; citrate synthase [EC:2.3.3.1]
ko:K01835 pgm; phosphoglucomutase [EC:5.4.2.2]
ko:K05954 FNTB; protein farnesyltransferase subunit beta [EC:2.5.1.58]
ko:K07513 ACAA1; acetyl-CoA acyltransferase 1 [EC:2.3.1.16]
ko:K07748 E1.1.1.170; sterol-4alpha-carboxylate 3-dehydrogenase (decarboxylating) [EC:1.1.1.170]
ko04260 Cardiac muscle contraction (12)
ko:K01539 ATP1A; sodium/potassium-transporting ATPase subunit alpha [EC:3.6.3.9]
ko:K01540 ATP1B; sodium/potassium-transporting ATPase subunit beta
ko:K02263 COX4; cytochrome c oxidase subunit 4
ko:K02270 COX7A; cytochrome c oxidase subunit 7a
ko:K04857 CACNA1S; voltage-dependent calcium channel L type alpha-1S
ko:K04858 CACNA2D1; voltage-dependent calcium channel alpha-2/delta-1
ko:K04865 CACNB4; voltage-dependent calcium channel beta-4
ko:K04866 CACNG1; voltage-dependent calcium channel gamma-1
ko:K04870 CACNG5; voltage-dependent calcium channel gamma-5
ko:K04872 CACNG7; voltage-dependent calcium channel gamma-7
ko:K12750 MYL4; myosin light chain 4
ko:K17751 MYH6_7; myosin heavy chain 6/7
ko04022 cGMP-PKG signaling pathway (12)
ko:K00922 PIK3C; phosphatidylinositol-4,5-bisphosphate 3-kinase [EC:2.7.1.153]
ko:K01539 ATP1A; sodium/potassium-transporting ATPase subunit alpha [EC:3.6.3.9]
ko:K01540 ATP1B; sodium/potassium-transporting ATPase subunit beta
ko:K04166 AGTR1; angiotensin II receptor type 1
ko:K04265 ADORA1; adenosine A1 receptor
ko:K04348 PPP3C; serine/threonine-protein phosphatase 2B catalytic subunit [EC:3.1.3.16]
ko:K04857 CACNA1S; voltage-dependent calcium channel L type alpha-1S
ko:K06270 PPP1R12A; protein phosphatase 1 regulatory subunit 12A
ko:K08042 ADCY2; adenylate cyclase 2 [EC:4.6.1.1]
ko:K12318 GUCY1A; guanylate cyclase soluble subunit alpha [EC:4.6.1.2]
ko:K12323 ANPRA; atrial natriuretic peptide receptor A [EC:4.6.1.2]
ko:K19021 PDE3A; cGMP-inhibited 3',5'-cyclic phosphodiesterase A [EC:3.1.4.17]
ko05152 Tuberculosis (12)
ko:K01379 CTSD; cathepsin D [EC:3.4.23.5]
ko:K02154 ATPeV0A; V-type H+-transporting ATPase subunit a
ko:K04348 PPP3C; serine/threonine-protein phosphatase 2B catalytic subunit [EC:3.1.3.16]
ko:K04515 CAMK2; calcium/calmodulin-dependent protein kinase (CaM kinase) II [EC:2.7.11.17]
ko:K04519 IL1B; interleukin 1 beta
ko:K06563 CD209; CD209 antigen
ko:K07532 ARHGEF12; Rho guanine nucleotide exchange factor 12
ko:K07897 RAB7A; Ras-related protein Rab-7A
ko:K10161 TLR9; toll-like receptor 9
ko:K10165 NOD2; nucleotide-binding oligomerization domain-containing protein 2
ko:K11217 JAK1; Janus kinase 1 [EC:2.7.10.2]
ko:K11220 STAT1; signal transducer and activator of transcription 1
ko04514 Cell adhesion molecules (CAMs) (12)
ko:K06454 CD4; CD4 antigen
ko:K06456 CD6; CD6 antigen
ko:K06470 CD28; CD28 antigen
ko:K06491 NCAM; neural cell adhesion molecule
ko:K06492 CD58; CD58 antigen
ko:K06747 B7H4; immune costimulatory protein B7-H4
ko:K06759 CNTN1; contactin 1
ko:K06781 CADM1; cell adhesion molecule 1
ko:K06793 VCAN; versican core protein
ko:K06797 CDH4; cadherin 4, type 1, R-cadherin
ko:K06809 CDH15; cadherin 15, M-cadherin
ko:K06816 GLG1; golgi apparatus protein 1
ko04974 Protein digestion and absorption (11)
ko:K01312 PRSS; trypsin [EC:3.4.21.4]
ko:K01346 CELA2; pancreatic elastase II [EC:3.4.21.71]
ko:K01539 ATP1A; sodium/potassium-transporting ATPase subunit alpha [EC:3.6.3.9]
ko:K01540 ATP1B; sodium/potassium-transporting ATPase subunit beta
ko:K04916 KCNK5; potassium channel subfamily K member 5
ko:K05616 SLC1A5; solute carrier family 1 (neutral amino acid transporter), member 5
ko:K08132 COL12A; collagen, type XII, alpha
ko:K08133 COL14A; collagen, type XIV, alpha
ko:K08135 COL15A; collagen, type XV, alpha
ko:K13781 SLC7A8; solute carrier family 7 (L-type amino acid transporter), member 8
ko:K16628 COL7A; collagen, type VII, alpha
ko04932 Non-alcoholic fatty liver disease (NAFLD) (11)
ko:K00922 PIK3C; phosphatidylinositol-4,5-bisphosphate 3-kinase [EC:2.7.1.153]
ko:K02263 COX4; cytochrome c oxidase subunit 4
ko:K02270 COX7A; cytochrome c oxidase subunit 7a
ko:K03948 NDUFA4; NADH dehydrogenase (ubiquinone) 1 alpha subcomplex subunit 4
ko:K03960 NDUFB4; NADH dehydrogenase (ubiquinone) 1 beta subcomplex subunit 4
ko:K03961 NDUFB5; NADH dehydrogenase (ubiquinone) 1 beta subcomplex subunit 5
ko:K04519 IL1B; interleukin 1 beta
ko:K04696 SOCS3; suppressor of cytokine signaling 3
ko:K07200 PRKAG; 5'-AMP-activated protein kinase, regulatory gamma subunit
ko:K08852 ERN1; serine/threonine-protein kinase/endoribonuclease IRE1 [EC:2.7.11.1 3.1.26.-]
ko:K09113 MLX; MAX-like protein X
ko04151 PI3K-Akt signaling pathway (11)
ko:K00922 PIK3C; phosphatidylinositol-4,5-bisphosphate 3-kinase [EC:2.7.1.153]
ko:K02677 PRKCA; classical protein kinase C alpha type [EC:2.7.11.13]
ko:K04347 GNG12; guanine nucleotide-binding protein G(I)/G(S)/G(O) subunit gamma-12
ko:K05099 MET; proto-oncogene tyrosine-protein kinase Met [EC:2.7.10.1]
ko:K05460 HGF; hepatocyte growth factor
ko:K06243 LAMB2; laminin, beta 2
ko:K06244 LAMB3; laminin, beta 3
ko:K06252 TN; tenascin
ko:K06484 ITGA5; integrin alpha 5
ko:K09408 FOXO3; forkhead box protein O3
ko:K11217 JAK1; Janus kinase 1 [EC:2.7.10.2]
ko04144 Endocytosis (11)
ko:K01115 PLD1_2; phospholipase D1/2 [EC:3.1.4.4]
ko:K01528 DNM; dynamin GTPase [EC:3.6.5.5]
ko:K05099 MET; proto-oncogene tyrosine-protein kinase Met [EC:2.7.10.1]
ko:K07897 RAB7A; Ras-related protein Rab-7A
ko:K10364 CAPZA; capping protein (actin filament) muscle Z-line, alpha
ko:K10396 KIF5; kinesin family member 5
ko:K10591 NEDD4; E3 ubiquitin-protein ligase NEDD4 [EC:2.3.2.26]
ko:K12200 PDCD6IP; programmed cell death 6-interacting protein
ko:K12472 EPS15; epidermal growth factor receptor substrate 15
ko:K12491 AGAP1_3; Arf-GAP with GTPase, ANK repeat and PH domain-containing protein 1/3
ko:K18442 ARFGEF; brefeldin A-inhibited guanine nucleotide-exchange protein
ko04727 GABAergic synapse (10)
ko:K01425 glsA; glutaminase [EC:3.5.1.2]
ko:K02677 PRKCA; classical protein kinase C alpha type [EC:2.7.11.13]
ko:K04347 GNG12; guanine nucleotide-binding protein G(I)/G(S)/G(O) subunit gamma-12
ko:K04857 CACNA1S; voltage-dependent calcium channel L type alpha-1S
ko:K05175 GABRA; gamma-aminobutyric acid receptor subunit alpha
ko:K05181 GABRB; gamma-aminobutyric acid receptor subunit beta
ko:K08042 ADCY2; adenylate cyclase 2 [EC:4.6.1.1]
ko:K13576 SLC38A3; solute carrier family 38 (sodium-coupled neutral amino acid transporter), member 3
ko:K15015 SLC32A; solute carrier family 32 (vesicular inhibitory amino acid transporter)
ko:K15375 PLCL1; inactive phospholipase C-like protein 1
ko04015 Rap1 signaling pathway (10)
ko:K00922 PIK3C; phosphatidylinositol-4,5-bisphosphate 3-kinase [EC:2.7.1.153]
ko:K02677 PRKCA; classical protein kinase C alpha type [EC:2.7.11.13]
ko:K04145 DRD2; dopamine receptor D2
ko:K05099 MET; proto-oncogene tyrosine-protein kinase Met [EC:2.7.10.1]
ko:K05460 HGF; hepatocyte growth factor
ko:K05629 AIP1; atrophin-1 interacting protein 1
ko:K06070 PKD; protein kinase D [EC:2.7.11.13]
ko:K06271 TLN; talin
ko:K08019 RAPGEF5; Rap guanine nucleotide exchange factor 5
ko:K08042 ADCY2; adenylate cyclase 2 [EC:4.6.1.1]
ko04020 Calcium signaling pathway (10)
ko:K02677 PRKCA; classical protein kinase C alpha type [EC:2.7.11.13]
ko:K04166 AGTR1; angiotensin II receptor type 1
ko:K04348 PPP3C; serine/threonine-protein phosphatase 2B catalytic subunit [EC:3.1.3.16]
ko:K04515 CAMK2; calcium/calmodulin-dependent protein kinase (CaM kinase) II [EC:2.7.11.17]
ko:K04809 CHRNA7; nicotinic acetylcholine receptor alpha-7
ko:K04857 CACNA1S; voltage-dependent calcium channel L type alpha-1S
ko:K05211 GRIN2C; glutamate receptor ionotropic, NMDA 2C
ko:K08042 ADCY2; adenylate cyclase 2 [EC:4.6.1.1]
ko:K12042 TNNC2; troponin C, skeletal muscle
ko:K13240 NOS1; nitric-oxide synthase, brain [EC:1.14.13.39]
ko04360 Axon guidance (10)
ko:K04348 PPP3C; serine/threonine-protein phosphatase 2B catalytic subunit [EC:3.1.3.16]
ko:K04352 RASA1; Ras GTPase-activating protein 1
ko:K05099 MET; proto-oncogene tyrosine-protein kinase Met [EC:2.7.10.1]
ko:K05113 EPHB4; Eph receptor B4 [EC:2.7.10.1]
ko:K06529 SEMA7; semaphorin 7
ko:K06753 ROBO1; roundabout, axon guidance receptor 1
ko:K06755 ROBO3; roundabout, axon guidance receptor 3
ko:K06820 PLXNA; plexin A
ko:K06850 SLIT3; slit 3
ko:K07532 ARHGEF12; Rho guanine nucleotide exchange factor 12
ko04270 Vascular smooth muscle contraction (10)
ko:K02677 PRKCA; classical protein kinase C alpha type [EC:2.7.11.13]
ko:K04166 AGTR1; angiotensin II receptor type 1
ko:K04857 CACNA1S; voltage-dependent calcium channel L type alpha-1S
ko:K06270 PPP1R12A; protein phosphatase 1 regulatory subunit 12A
ko:K07532 ARHGEF12; Rho guanine nucleotide exchange factor 12
ko:K08042 ADCY2; adenylate cyclase 2 [EC:4.6.1.1]
ko:K12313 ACTA2; actin, aortic smooth muscle
ko:K12318 GUCY1A; guanylate cyclase soluble subunit alpha [EC:4.6.1.2]
ko:K12323 ANPRA; atrial natriuretic peptide receptor A [EC:4.6.1.2]
ko:K12328 PPP1R14A; protein phosphatase 1 regulatory subunit 14A
ko04014 Ras signaling pathway (9)
ko:K00922 PIK3C; phosphatidylinositol-4,5-bisphosphate 3-kinase [EC:2.7.1.153]
ko:K01115 PLD1_2; phospholipase D1/2 [EC:3.1.4.4]
ko:K02677 PRKCA; classical protein kinase C alpha type [EC:2.7.11.13]
ko:K04347 GNG12; guanine nucleotide-binding protein G(I)/G(S)/G(O) subunit gamma-12
ko:K04352 RASA1; Ras GTPase-activating protein 1
ko:K05099 MET; proto-oncogene tyrosine-protein kinase Met [EC:2.7.10.1]
ko:K05460 HGF; hepatocyte growth factor
ko:K08019 RAPGEF5; Rap guanine nucleotide exchange factor 5
ko:K17447 SHC2; SHC- transforming protein 2
ko04970 Salivary secretion (9)
ko:K01539 ATP1A; sodium/potassium-transporting ATPase subunit alpha [EC:3.6.3.9]
ko:K01540 ATP1B; sodium/potassium-transporting ATPase subunit beta
ko:K02677 PRKCA; classical protein kinase C alpha type [EC:2.7.11.13]
ko:K04975 TRPV6; transient receptor potential cation channel subfamily V member 6
ko:K08042 ADCY2; adenylate cyclase 2 [EC:4.6.1.1]
ko:K12318 GUCY1A; guanylate cyclase soluble subunit alpha [EC:4.6.1.2]
ko:K13240 NOS1; nitric-oxide synthase, brain [EC:1.14.13.39]
ko:K13908 MUC5B; mucin-5B
ko:K13915 LYZ; lysozyme C [EC:3.2.1.17]
ko04380 Osteoclast differentiation (9)
ko:K00922 PIK3C; phosphatidylinositol-4,5-bisphosphate 3-kinase [EC:2.7.1.153]
ko:K04348 PPP3C; serine/threonine-protein phosphatase 2B catalytic subunit [EC:3.1.3.16]
ko:K04519 IL1B; interleukin 1 beta
ko:K04696 SOCS3; suppressor of cytokine signaling 3
ko:K07364 TEC; tyrosine-protein kinase Tec [EC:2.7.10.2]
ko:K09029 FOSB; protein FosB
ko:K09030 FOSL2; fos-like antigen 2
ko:K11217 JAK1; Janus kinase 1 [EC:2.7.10.2]
ko:K11220 STAT1; signal transducer and activator of transcription 1
ko01120 Microbial metabolism in diverse environments (9)
ko:K00106 XDH; xanthine dehydrogenase/oxidase [EC:1.17.1.4 1.17.3.2]
ko:K00128 E1.2.1.3; aldehyde dehydrogenase (NAD+) [EC:1.2.1.3]
ko:K00830 AGXT; alanine-glyoxylate transaminase / serine-glyoxylate transaminase / serine-pyruvate transaminase [EC:2.6.1.44 2.6.1.45 2.6.1.51]
ko:K00844 HK; hexokinase [EC:2.7.1.1]
ko:K00850 pfkA; 6-phosphofructokinase 1 [EC:2.7.1.11]
ko:K00948 PRPS; ribose-phosphate pyrophosphokinase [EC:2.7.6.1]
ko:K01045 PON; arylesterase / paraoxonase [EC:3.1.1.2 3.1.8.1]
ko:K01647 CS; citrate synthase [EC:2.3.3.1]
ko:K01835 pgm; phosphoglucomutase [EC:5.4.2.2]
ko05412 Arrhythmogenic right ventricular cardiomyopathy (ARVC) (9)
ko:K04857 CACNA1S; voltage-dependent calcium channel L type alpha-1S
ko:K04858 CACNA2D1; voltage-dependent calcium channel alpha-2/delta-1
ko:K04865 CACNB4; voltage-dependent calcium channel beta-4
ko:K04866 CACNG1; voltage-dependent calcium channel gamma-1
ko:K04870 CACNG5; voltage-dependent calcium channel gamma-5
ko:K04872 CACNG7; voltage-dependent calcium channel gamma-7
ko:K05699 ACTN; actinin alpha
ko:K06484 ITGA5; integrin alpha 5
ko:K10381 DSP; desmoplakin
ko00230 Purine metabolism (9)
ko:K00106 XDH; xanthine dehydrogenase/oxidase [EC:1.17.1.4 1.17.3.2]
ko:K00944 AK3; nucleoside-triphosphate--adenylate kinase [EC:2.7.4.10]
ko:K00948 PRPS; ribose-phosphate pyrophosphokinase [EC:2.7.6.1]
ko:K01835 pgm; phosphoglucomutase [EC:5.4.2.2]
ko:K08042 ADCY2; adenylate cyclase 2 [EC:4.6.1.1]
ko:K12318 GUCY1A; guanylate cyclase soluble subunit alpha [EC:4.6.1.2]
ko:K12323 ANPRA; atrial natriuretic peptide receptor A [EC:4.6.1.2]
ko:K13293 PDE4; cAMP-specific phosphodiesterase 4 [EC:3.1.4.53]
ko:K19021 PDE3A; cGMP-inhibited 3',5'-cyclic phosphodiesterase A [EC:3.1.4.17]
ko05164 Influenza A (9)
ko:K00922 PIK3C; phosphatidylinositol-4,5-bisphosphate 3-kinase [EC:2.7.1.153]
ko:K01312 PRSS; trypsin [EC:3.4.21.4]
ko:K01349 FURIN; furin [EC:3.4.21.75]
ko:K02677 PRKCA; classical protein kinase C alpha type [EC:2.7.11.13]
ko:K04519 IL1B; interleukin 1 beta
ko:K04696 SOCS3; suppressor of cytokine signaling 3
ko:K07211 IKBKE; inhibitor of nuclear factor kappa-B kinase subunit epsilon [EC:2.7.11.10]
ko:K11217 JAK1; Janus kinase 1 [EC:2.7.10.2]
ko:K11220 STAT1; signal transducer and activator of transcription 1
ko04120 Ubiquitin mediated proteolysis (9)
ko:K02207 UBE2R; ubiquitin-conjugating enzyme E2 R [EC:2.3.2.23]
ko:K03350 APC3; anaphase-promoting complex subunit 3
ko:K03362 FBXW1_11; F-box and WD-40 domain protein 1/11
ko:K04696 SOCS3; suppressor of cytokine signaling 3
ko:K06689 UBE2D_E; ubiquitin-conjugating enzyme E2 D/E [EC:2.3.2.23]
ko:K10587 UBE3A; ubiquitin-protein ligase E3 A [EC:2.3.2.26]
ko:K10591 NEDD4; E3 ubiquitin-protein ligase NEDD4 [EC:2.3.2.26]
ko:K10597 UBE4B; ubiquitin conjugation factor E4 B [EC:2.3.2.27]
ko:K10615 HERC4; E3 ubiquitin-protein ligase HERC4 [EC:2.3.2.26]
ko05032 Morphine addiction (9)
ko:K02677 PRKCA; classical protein kinase C alpha type [EC:2.7.11.13]
ko:K04265 ADORA1; adenosine A1 receptor
ko:K04347 GNG12; guanine nucleotide-binding protein G(I)/G(S)/G(O) subunit gamma-12
ko:K05175 GABRA; gamma-aminobutyric acid receptor subunit alpha
ko:K05181 GABRB; gamma-aminobutyric acid receptor subunit beta
ko:K08042 ADCY2; adenylate cyclase 2 [EC:4.6.1.1]
ko:K13293 PDE4; cAMP-specific phosphodiesterase 4 [EC:3.1.4.53]
ko:K15015 SLC32A; solute carrier family 32 (vesicular inhibitory amino acid transporter)
ko:K19021 PDE3A; cGMP-inhibited 3',5'-cyclic phosphodiesterase A [EC:3.1.4.17]
ko04723 Retrograde endocannabinoid signaling (9)
ko:K02677 PRKCA; classical protein kinase C alpha type [EC:2.7.11.13]
ko:K04347 GNG12; guanine nucleotide-binding protein G(I)/G(S)/G(O) subunit gamma-12
ko:K04857 CACNA1S; voltage-dependent calcium channel L type alpha-1S
ko:K05175 GABRA; gamma-aminobutyric acid receptor subunit alpha
ko:K05181 GABRB; gamma-aminobutyric acid receptor subunit beta
ko:K05200 GRIA4; glutamate receptor 4
ko:K08042 ADCY2; adenylate cyclase 2 [EC:4.6.1.1]
ko:K13806 DAGL; sn1-specific diacylglycerol lipase [EC:3.1.1.-]
ko:K15015 SLC32A; solute carrier family 32 (vesicular inhibitory amino acid transporter)
ko04972 Pancreatic secretion (8)
ko:K01312 PRSS; trypsin [EC:3.4.21.4]
ko:K01346 CELA2; pancreatic elastase II [EC:3.4.21.71]
ko:K01539 ATP1A; sodium/potassium-transporting ATPase subunit alpha [EC:3.6.3.9]
ko:K01540 ATP1B; sodium/potassium-transporting ATPase subunit beta
ko:K02677 PRKCA; classical protein kinase C alpha type [EC:2.7.11.13]
ko:K04964 TRPC1; transient receptor potential cation channel subfamily C member 1
ko:K08042 ADCY2; adenylate cyclase 2 [EC:4.6.1.1]
ko:K18245 CA2; carbonic anhydrase 2 [EC:4.2.1.1]
ko04072 Phospholipase D signaling pathway (8)
ko:K00901 dgkA; diacylglycerol kinase (ATP) [EC:2.7.1.107]
ko:K00922 PIK3C; phosphatidylinositol-4,5-bisphosphate 3-kinase [EC:2.7.1.153]
ko:K01115 PLD1_2; phospholipase D1/2 [EC:3.1.4.4]
ko:K01528 DNM; dynamin GTPase [EC:3.6.5.5]
ko:K02677 PRKCA; classical protein kinase C alpha type [EC:2.7.11.13]
ko:K04166 AGTR1; angiotensin II receptor type 1
ko:K08042 ADCY2; adenylate cyclase 2 [EC:4.6.1.1]
ko:K17447 SHC2; SHC- transforming protein 2
ko05016 Huntington's disease (8)
ko:K02138 ATPeF0D; F-type H+-transporting ATPase subunit d
ko:K02263 COX4; cytochrome c oxidase subunit 4
ko:K02270 COX7A; cytochrome c oxidase subunit 7a
ko:K03948 NDUFA4; NADH dehydrogenase (ubiquinone) 1 alpha subcomplex subunit 4
ko:K03960 NDUFB4; NADH dehydrogenase (ubiquinone) 1 beta subcomplex subunit 4
ko:K03961 NDUFB5; NADH dehydrogenase (ubiquinone) 1 beta subcomplex subunit 5
ko:K04559 HIP1; huntingtin interacting protein 1
ko:K11828 DLG4; discs large protein 4
ko05162 Measles (8)
ko:K00922 PIK3C; phosphatidylinositol-4,5-bisphosphate 3-kinase [EC:2.7.1.153]
ko:K04519 IL1B; interleukin 1 beta
ko:K06470 CD28; CD28 antigen
ko:K06563 CD209; CD209 antigen
ko:K07211 IKBKE; inhibitor of nuclear factor kappa-B kinase subunit epsilon [EC:2.7.11.10]
ko:K10161 TLR9; toll-like receptor 9
ko:K11217 JAK1; Janus kinase 1 [EC:2.7.10.2]
ko:K11220 STAT1; signal transducer and activator of transcription 1
ko04713 Circadian entrainment (8)
ko:K02677 PRKCA; classical protein kinase C alpha type [EC:2.7.11.13]
ko:K04347 GNG12; guanine nucleotide-binding protein G(I)/G(S)/G(O) subunit gamma-12
ko:K04515 CAMK2; calcium/calmodulin-dependent protein kinase (CaM kinase) II [EC:2.7.11.17]
ko:K05200 GRIA4; glutamate receptor 4
ko:K05211 GRIN2C; glutamate receptor ionotropic, NMDA 2C
ko:K08042 ADCY2; adenylate cyclase 2 [EC:4.6.1.1]
ko:K12318 GUCY1A; guanylate cyclase soluble subunit alpha [EC:4.6.1.2]
ko:K13240 NOS1; nitric-oxide synthase, brain [EC:1.14.13.39]
ko05414 Dilated cardiomyopathy (8)
ko:K04857 CACNA1S; voltage-dependent calcium channel L type alpha-1S
ko:K04858 CACNA2D1; voltage-dependent calcium channel alpha-2/delta-1
ko:K04865 CACNB4; voltage-dependent calcium channel beta-4
ko:K04866 CACNG1; voltage-dependent calcium channel gamma-1
ko:K04870 CACNG5; voltage-dependent calcium channel gamma-5
ko:K04872 CACNG7; voltage-dependent calcium channel gamma-7
ko:K06484 ITGA5; integrin alpha 5
ko:K08042 ADCY2; adenylate cyclase 2 [EC:4.6.1.1]
ko05206 MicroRNAs in cancer (8)
ko:K01425 glsA; glutaminase [EC:3.5.1.2]
ko:K02329 FZD3; frizzled 3
ko:K02677 PRKCA; classical protein kinase C alpha type [EC:2.7.11.13]
ko:K04381 STMN1; stathmin
ko:K05099 MET; proto-oncogene tyrosine-protein kinase Met [EC:2.7.10.1]
ko:K05762 RDX; radixin
ko:K06252 TN; tenascin
ko:K06484 ITGA5; integrin alpha 5
ko04810 Regulation of actin cytoskeleton (8)
ko:K00922 PIK3C; phosphatidylinositol-4,5-bisphosphate 3-kinase [EC:2.7.1.153]
ko:K04347 GNG12; guanine nucleotide-binding protein G(I)/G(S)/G(O) subunit gamma-12
ko:K05699 ACTN; actinin alpha
ko:K05750 NCKAP1; NCK-associated protein 1
ko:K05762 RDX; radixin
ko:K06270 PPP1R12A; protein phosphatase 1 regulatory subunit 12A
ko:K06484 ITGA5; integrin alpha 5
ko:K07532 ARHGEF12; Rho guanine nucleotide exchange factor 12
ko04925 Aldosterone synthesis and secretion (8)
ko:K02677 PRKCA; classical protein kinase C alpha type [EC:2.7.11.13]
ko:K04166 AGTR1; angiotensin II receptor type 1
ko:K04515 CAMK2; calcium/calmodulin-dependent protein kinase (CaM kinase) II [EC:2.7.11.17]
ko:K04857 CACNA1S; voltage-dependent calcium channel L type alpha-1S
ko:K06070 PKD; protein kinase D [EC:2.7.11.13]
ko:K08042 ADCY2; adenylate cyclase 2 [EC:4.6.1.1]
ko:K12323 ANPRA; atrial natriuretic peptide receptor A [EC:4.6.1.2]
ko:K13806 DAGL; sn1-specific diacylglycerol lipase [EC:3.1.1.-]
ko05034 Alcoholism (8)
ko:K04145 DRD2; dopamine receptor D2
ko:K04347 GNG12; guanine nucleotide-binding protein G(I)/G(S)/G(O) subunit gamma-12
ko:K05211 GRIN2C; glutamate receptor ionotropic, NMDA 2C
ko:K09029 FOSB; protein FosB
ko:K11251 H2A; histone H2A
ko:K11253 H3; histone H3
ko:K11408 HDAC7; histone deacetylase 7 [EC:3.5.1.98]
ko:K17447 SHC2; SHC- transforming protein 2
ko05168 Herpes simplex infection (8)
ko:K02207 UBE2R; ubiquitin-conjugating enzyme E2 R [EC:2.3.2.23]
ko:K03130 TAF5; transcription initiation factor TFIID subunit 5
ko:K04519 IL1B; interleukin 1 beta
ko:K04696 SOCS3; suppressor of cytokine signaling 3
ko:K07211 IKBKE; inhibitor of nuclear factor kappa-B kinase subunit epsilon [EC:2.7.11.10]
ko:K10161 TLR9; toll-like receptor 9
ko:K11217 JAK1; Janus kinase 1 [EC:2.7.10.2]
ko:K11220 STAT1; signal transducer and activator of transcription 1
ko00190 Oxidative phosphorylation (8)
ko:K02138 ATPeF0D; F-type H+-transporting ATPase subunit d
ko:K02153 ATPeV0E; V-type H+-transporting ATPase subunit e
ko:K02154 ATPeV0A; V-type H+-transporting ATPase subunit a
ko:K02263 COX4; cytochrome c oxidase subunit 4
ko:K02270 COX7A; cytochrome c oxidase subunit 7a
ko:K03948 NDUFA4; NADH dehydrogenase (ubiquinone) 1 alpha subcomplex subunit 4
ko:K03960 NDUFB4; NADH dehydrogenase (ubiquinone) 1 beta subcomplex subunit 4
ko:K03961 NDUFB5; NADH dehydrogenase (ubiquinone) 1 beta subcomplex subunit 5
ko05410 Hypertrophic cardiomyopathy (HCM) (8)
ko:K04857 CACNA1S; voltage-dependent calcium channel L type alpha-1S
ko:K04858 CACNA2D1; voltage-dependent calcium channel alpha-2/delta-1
ko:K04865 CACNB4; voltage-dependent calcium channel beta-4
ko:K04866 CACNG1; voltage-dependent calcium channel gamma-1
ko:K04870 CACNG5; voltage-dependent calcium channel gamma-5
ko:K04872 CACNG7; voltage-dependent calcium channel gamma-7
ko:K06484 ITGA5; integrin alpha 5
ko:K07200 PRKAG; 5'-AMP-activated protein kinase, regulatory gamma subunit
ko05146 Amoebiasis (8)
ko:K00922 PIK3C; phosphatidylinositol-4,5-bisphosphate 3-kinase [EC:2.7.1.153]
ko:K02677 PRKCA; classical protein kinase C alpha type [EC:2.7.11.13]
ko:K04519 IL1B; interleukin 1 beta
ko:K05699 ACTN; actinin alpha
ko:K06243 LAMB2; laminin, beta 2
ko:K06244 LAMB3; laminin, beta 3
ko:K07897 RAB7A; Ras-related protein Rab-7A
ko:K10955 MUC2; intestinal mucin-2
ko05012 Parkinson's disease (7)
ko:K02138 ATPeF0D; F-type H+-transporting ATPase subunit d
ko:K02263 COX4; cytochrome c oxidase subunit 4
ko:K02270 COX7A; cytochrome c oxidase subunit 7a
ko:K03948 NDUFA4; NADH dehydrogenase (ubiquinone) 1 alpha subcomplex subunit 4
ko:K03960 NDUFB4; NADH dehydrogenase (ubiquinone) 1 beta subcomplex subunit 4
ko:K03961 NDUFB5; NADH dehydrogenase (ubiquinone) 1 beta subcomplex subunit 5
ko:K04145 DRD2; dopamine receptor D2
ko04530 Tight junction (7)
ko:K02677 PRKCA; classical protein kinase C alpha type [EC:2.7.11.13]
ko:K05629 AIP1; atrophin-1 interacting protein 1
ko:K05699 ACTN; actinin alpha
ko:K06102 CGN; cingulin
ko:K06107 EPB41; erythrocyte membrane protein band 4.1
ko:K10352 MYH; myosin heavy chain
ko:K17751 MYH6_7; myosin heavy chain 6/7
ko04911 Insulin secretion (7)
ko:K01539 ATP1A; sodium/potassium-transporting ATPase subunit alpha [EC:3.6.3.9]
ko:K01540 ATP1B; sodium/potassium-transporting ATPase subunit beta
ko:K02677 PRKCA; classical protein kinase C alpha type [EC:2.7.11.13]
ko:K04515 CAMK2; calcium/calmodulin-dependent protein kinase (CaM kinase) II [EC:2.7.11.17]
ko:K04857 CACNA1S; voltage-dependent calcium channel L type alpha-1S
ko:K08042 ADCY2; adenylate cyclase 2 [EC:4.6.1.1]
ko:K15297 RIMS2; regulating synaptic membrane exocytosis protein 2
ko04933 AGE-RAGE signaling pathway in diabetic complications (7)
ko:K00922 PIK3C; phosphatidylinositol-4,5-bisphosphate 3-kinase [EC:2.7.1.153]
ko:K01398 MMP2; matrix metalloproteinase-2 (gelatinase A) [EC:3.4.24.24]
ko:K02677 PRKCA; classical protein kinase C alpha type [EC:2.7.11.13]
ko:K04166 AGTR1; angiotensin II receptor type 1
ko:K04519 IL1B; interleukin 1 beta
ko:K11220 STAT1; signal transducer and activator of transcription 1
ko:K16366 EDN1; endothelin-1
ko04721 Synaptic vesicle cycle (7)
ko:K01528 DNM; dynamin GTPase [EC:3.6.5.5]
ko:K02153 ATPeV0E; V-type H+-transporting ATPase subunit e
ko:K02154 ATPeV0A; V-type H+-transporting ATPase subunit a
ko:K15015 SLC32A; solute carrier family 32 (vesicular inhibitory amino acid transporter)
ko:K15292 STXBP1; syntaxin-binding protein 1
ko:K15294 CPLX1_2; complexin-1/2
ko:K15295 CPLX3_4; complexin-3/4
ko04924 Renin secretion (7)
ko:K04166 AGTR1; angiotensin II receptor type 1
ko:K04265 ADORA1; adenosine A1 receptor
ko:K04348 PPP3C; serine/threonine-protein phosphatase 2B catalytic subunit [EC:3.1.3.16]
ko:K04857 CACNA1S; voltage-dependent calcium channel L type alpha-1S
ko:K12318 GUCY1A; guanylate cyclase soluble subunit alpha [EC:4.6.1.2]
ko:K12323 ANPRA; atrial natriuretic peptide receptor A [EC:4.6.1.2]
ko:K19021 PDE3A; cGMP-inhibited 3',5'-cyclic phosphodiesterase A [EC:3.1.4.17]
ko05203 Viral carcinogenesis (7)
ko:K00922 PIK3C; phosphatidylinositol-4,5-bisphosphate 3-kinase [EC:2.7.1.153]
ko:K03137 TFIIE2; transcription initiation factor TFIIE subunit beta
ko:K05699 ACTN; actinin alpha
ko:K10587 UBE3A; ubiquitin-protein ligase E3 A [EC:2.3.2.26]
ko:K10691 UBR4; E3 ubiquitin-protein ligase UBR4 [EC:2.3.2.27]
ko:K11217 JAK1; Janus kinase 1 [EC:2.7.10.2]
ko:K11408 HDAC7; histone deacetylase 7 [EC:3.5.1.98]
ko04971 Gastric acid secretion (7)
ko:K01539 ATP1A; sodium/potassium-transporting ATPase subunit alpha [EC:3.6.3.9]
ko:K01540 ATP1B; sodium/potassium-transporting ATPase subunit beta
ko:K02677 PRKCA; classical protein kinase C alpha type [EC:2.7.11.13]
ko:K04515 CAMK2; calcium/calmodulin-dependent protein kinase (CaM kinase) II [EC:2.7.11.17]
ko:K04995 KCNJ1; potassium inwardly-rectifying channel subfamily J member 1
ko:K08042 ADCY2; adenylate cyclase 2 [EC:4.6.1.1]
ko:K18245 CA2; carbonic anhydrase 2 [EC:4.2.1.1]
ko04062 Chemokine signaling pathway (7)
ko:K00922 PIK3C; phosphatidylinositol-4,5-bisphosphate 3-kinase [EC:2.7.1.153]
ko:K04347 GNG12; guanine nucleotide-binding protein G(I)/G(S)/G(O) subunit gamma-12
ko:K05512 CCL19; C-C motif chemokine 19
ko:K08042 ADCY2; adenylate cyclase 2 [EC:4.6.1.1]
ko:K09408 FOXO3; forkhead box protein O3
ko:K11220 STAT1; signal transducer and activator of transcription 1
ko:K17447 SHC2; SHC- transforming protein 2
ko05166 HTLV-I infection (7)
ko:K00922 PIK3C; phosphatidylinositol-4,5-bisphosphate 3-kinase [EC:2.7.1.153]
ko:K02329 FZD3; frizzled 3
ko:K03350 APC3; anaphase-promoting complex subunit 3
ko:K04348 PPP3C; serine/threonine-protein phosphatase 2B catalytic subunit [EC:3.1.3.16]
ko:K06271 TLN; talin
ko:K08042 ADCY2; adenylate cyclase 2 [EC:4.6.1.1]
ko:K11217 JAK1; Janus kinase 1 [EC:2.7.10.2]
ko04728 Dopaminergic synapse (7)
ko:K02677 PRKCA; classical protein kinase C alpha type [EC:2.7.11.13]
ko:K04145 DRD2; dopamine receptor D2
ko:K04347 GNG12; guanine nucleotide-binding protein G(I)/G(S)/G(O) subunit gamma-12
ko:K04348 PPP3C; serine/threonine-protein phosphatase 2B catalytic subunit [EC:3.1.3.16]
ko:K04515 CAMK2; calcium/calmodulin-dependent protein kinase (CaM kinase) II [EC:2.7.11.17]
ko:K05200 GRIA4; glutamate receptor 4
ko:K10396 KIF5; kinesin family member 5
ko04145 Phagosome (7)
ko:K02153 ATPeV0E; V-type H+-transporting ATPase subunit e
ko:K02154 ATPeV0A; V-type H+-transporting ATPase subunit a
ko:K06484 ITGA5; integrin alpha 5
ko:K06563 CD209; CD209 antigen
ko:K07375 TUBB; tubulin beta
ko:K07897 RAB7A; Ras-related protein Rab-7A
ko:K13240 NOS1; nitric-oxide synthase, brain [EC:1.14.13.39]
ko04725 Cholinergic synapse (7)
ko:K00922 PIK3C; phosphatidylinositol-4,5-bisphosphate 3-kinase [EC:2.7.1.153]
ko:K02677 PRKCA; classical protein kinase C alpha type [EC:2.7.11.13]
ko:K04347 GNG12; guanine nucleotide-binding protein G(I)/G(S)/G(O) subunit gamma-12
ko:K04515 CAMK2; calcium/calmodulin-dependent protein kinase (CaM kinase) II [EC:2.7.11.17]
ko:K04809 CHRNA7; nicotinic acetylcholine receptor alpha-7
ko:K04857 CACNA1S; voltage-dependent calcium channel L type alpha-1S
ko:K08042 ADCY2; adenylate cyclase 2 [EC:4.6.1.1]
ko04611 Platelet activation (7)
ko:K00922 PIK3C; phosphatidylinositol-4,5-bisphosphate 3-kinase [EC:2.7.1.153]
ko:K03904 FGB; fibrinogen beta chain
ko:K06270 PPP1R12A; protein phosphatase 1 regulatory subunit 12A
ko:K06271 TLN; talin
ko:K07532 ARHGEF12; Rho guanine nucleotide exchange factor 12
ko:K08042 ADCY2; adenylate cyclase 2 [EC:4.6.1.1]
ko:K12318 GUCY1A; guanylate cyclase soluble subunit alpha [EC:4.6.1.2]
ko04070 Phosphatidylinositol signaling system (7)
ko:K00888 PI4KA; phosphatidylinositol 4-kinase A [EC:2.7.1.67]
ko:K00901 dgkA; diacylglycerol kinase (ATP) [EC:2.7.1.107]
ko:K00922 PIK3C; phosphatidylinositol-4,5-bisphosphate 3-kinase [EC:2.7.1.153]
ko:K01106 E3.1.3.56; inositol-1,4,5-trisphosphate 5-phosphatase [EC:3.1.3.56]
ko:K02677 PRKCA; classical protein kinase C alpha type [EC:2.7.11.13]
ko:K15909 SHIP2; phosphatidylinositol-3,4,5-trisphosphate 5-phosphatase 2 [EC:3.1.3.86]
ko:K18081 MTMR1_2; myotubularin-related protein 1/2 [EC:3.1.3.64 3.1.3.95]
ko04912 GnRH signaling pathway (6)
ko:K01115 PLD1_2; phospholipase D1/2 [EC:3.1.4.4]
ko:K01398 MMP2; matrix metalloproteinase-2 (gelatinase A) [EC:3.4.24.24]
ko:K02677 PRKCA; classical protein kinase C alpha type [EC:2.7.11.13]
ko:K04515 CAMK2; calcium/calmodulin-dependent protein kinase (CaM kinase) II [EC:2.7.11.17]
ko:K04857 CACNA1S; voltage-dependent calcium channel L type alpha-1S
ko:K08042 ADCY2; adenylate cyclase 2 [EC:4.6.1.1]
ko00562 Inositol phosphate metabolism (6)
ko:K00888 PI4KA; phosphatidylinositol 4-kinase A [EC:2.7.1.67]
ko:K00922 PIK3C; phosphatidylinositol-4,5-bisphosphate 3-kinase [EC:2.7.1.153]
ko:K01106 E3.1.3.56; inositol-1,4,5-trisphosphate 5-phosphatase [EC:3.1.3.56]
ko:K15909 SHIP2; phosphatidylinositol-3,4,5-trisphosphate 5-phosphatase 2 [EC:3.1.3.86]
ko:K18081 MTMR1_2; myotubularin-related protein 1/2 [EC:3.1.3.64 3.1.3.95]
ko:K19006 PLCH; phosphatidylinositol phospholipase C, eta [EC:3.1.4.11]
ko04976 Bile secretion (6)
ko:K01539 ATP1A; sodium/potassium-transporting ATPase subunit alpha [EC:3.6.3.9]
ko:K01540 ATP1B; sodium/potassium-transporting ATPase subunit beta
ko:K05681 ABCG2; ATP-binding cassette, subfamily G (WHITE), member 2
ko:K08042 ADCY2; adenylate cyclase 2 [EC:4.6.1.1]
ko:K08563 NR0B2; nuclear receptor subfamily 0 group B member 2
ko:K18245 CA2; carbonic anhydrase 2 [EC:4.2.1.1]
ko05033 Nicotine addiction (6)
ko:K04809 CHRNA7; nicotinic acetylcholine receptor alpha-7
ko:K05175 GABRA; gamma-aminobutyric acid receptor subunit alpha
ko:K05181 GABRB; gamma-aminobutyric acid receptor subunit beta
ko:K05200 GRIA4; glutamate receptor 4
ko:K05211 GRIN2C; glutamate receptor ionotropic, NMDA 2C
ko:K15015 SLC32A; solute carrier family 32 (vesicular inhibitory amino acid transporter)
ko04931 Insulin resistance (6)
ko:K00922 PIK3C; phosphatidylinositol-4,5-bisphosphate 3-kinase [EC:2.7.1.153]
ko:K04696 SOCS3; suppressor of cytokine signaling 3
ko:K07200 PRKAG; 5'-AMP-activated protein kinase, regulatory gamma subunit
ko:K08745 SLC27A1_4; solute carrier family 27 (fatty acid transporter), member 1/4 [EC:6.2.1.-]
ko:K09113 MLX; MAX-like protein X
ko:K09667 OGT; protein O-GlcNAc transferase [EC:2.4.1.255]
ko04964 Proximal tubule bicarbonate reclamation (6)
ko:K01425 glsA; glutaminase [EC:3.5.1.2]
ko:K01539 ATP1A; sodium/potassium-transporting ATPase subunit alpha [EC:3.6.3.9]
ko:K01540 ATP1B; sodium/potassium-transporting ATPase subunit beta
ko:K13576 SLC38A3; solute carrier family 38 (sodium-coupled neutral amino acid transporter), member 3
ko:K18245 CA2; carbonic anhydrase 2 [EC:4.2.1.1]
ko:K18246 CA4; carbonic anhydrase 4 [EC:4.2.1.1]
ko04390 Hippo signaling pathway (6)
ko:K02329 FZD3; frizzled 3
ko:K03362 FBXW1_11; F-box and WD-40 domain protein 1/11
ko:K04664 GDF5_6_7; growth differentiation factor 5/6/7
ko:K04676 SMAD1; mothers against decapentaplegic homolog 1
ko:K11828 DLG4; discs large protein 4
ko:K16144 AFP; alpha-fetoprotein
ko05202 Transcriptional misregulation in cancer (6)
ko:K04676 SMAD1; mothers against decapentaplegic homolog 1
ko:K05099 MET; proto-oncogene tyrosine-protein kinase Met [EC:2.7.10.1]
ko:K10053 RUNX1T1; runt-related transcription factor 1; translocated to, 1
ko:K11253 H3; histone H3
ko:K15618 BCL6; B-cell lymphoma 6 protein
ko:K15621 BAIAP3; BAI1-associated protein 3
ko04068 FoxO signaling pathway (6)
ko:K00922 PIK3C; phosphatidylinositol-4,5-bisphosphate 3-kinase [EC:2.7.1.153]
ko:K07200 PRKAG; 5'-AMP-activated protein kinase, regulatory gamma subunit
ko:K08336 ATG12; ubiquitin-like protein ATG12
ko:K09408 FOXO3; forkhead box protein O3
ko:K10305 FBXO25_32; F-box protein 25/32
ko:K15618 BCL6; B-cell lymphoma 6 protein
ko04211 Longevity regulating pathway - mammal (6)
ko:K00922 PIK3C; phosphatidylinositol-4,5-bisphosphate 3-kinase [EC:2.7.1.153]
ko:K07200 PRKAG; 5'-AMP-activated protein kinase, regulatory gamma subunit
ko:K08042 ADCY2; adenylate cyclase 2 [EC:4.6.1.1]
ko:K09408 FOXO3; forkhead box protein O3
ko:K11420 EHMT; euchromatic histone-lysine N-methyltransferase [EC:2.1.1.43]
ko:K17589 RB1CC1; RB1-inducible coiled-coil protein 1
ko04071 Sphingolipid signaling pathway (6)
ko:K00922 PIK3C; phosphatidylinositol-4,5-bisphosphate 3-kinase [EC:2.7.1.153]
ko:K01115 PLD1_2; phospholipase D1/2 [EC:3.1.4.4]
ko:K01379 CTSD; cathepsin D [EC:3.4.23.5]
ko:K02677 PRKCA; classical protein kinase C alpha type [EC:2.7.11.13]
ko:K04265 ADORA1; adenosine A1 receptor
ko:K04290 S1PR3; sphingosine 1-phosphate receptor 3
ko04310 Wnt signaling pathway (6)
ko:K02329 FZD3; frizzled 3
ko:K02677 PRKCA; classical protein kinase C alpha type [EC:2.7.11.13]
ko:K03362 FBXW1_11; F-box and WD-40 domain protein 1/11
ko:K04348 PPP3C; serine/threonine-protein phosphatase 2B catalytic subunit [EC:3.1.3.16]
ko:K04510 VANGL; vang-like
ko:K04515 CAMK2; calcium/calmodulin-dependent protein kinase (CaM kinase) II [EC:2.7.11.17]
ko04910 Insulin signaling pathway (6)
ko:K00844 HK; hexokinase [EC:2.7.1.1]
ko:K00922 PIK3C; phosphatidylinositol-4,5-bisphosphate 3-kinase [EC:2.7.1.153]
ko:K04696 SOCS3; suppressor of cytokine signaling 3
ko:K07200 PRKAG; 5'-AMP-activated protein kinase, regulatory gamma subunit
ko:K15909 SHIP2; phosphatidylinositol-3,4,5-trisphosphate 5-phosphatase 2 [EC:3.1.3.86]
ko:K17447 SHC2; SHC- transforming protein 2
ko04726 Serotonergic synapse (6)
ko:K02677 PRKCA; classical protein kinase C alpha type [EC:2.7.11.13]
ko:K04347 GNG12; guanine nucleotide-binding protein G(I)/G(S)/G(O) subunit gamma-12
ko:K04520 APP; amyloid beta A4 protein
ko:K04857 CACNA1S; voltage-dependent calcium channel L type alpha-1S
ko:K04964 TRPC1; transient receptor potential cation channel subfamily C member 1
ko:K05181 GABRB; gamma-aminobutyric acid receptor subunit beta
ko05031 Amphetamine addiction (6)
ko:K02677 PRKCA; classical protein kinase C alpha type [EC:2.7.11.13]
ko:K04348 PPP3C; serine/threonine-protein phosphatase 2B catalytic subunit [EC:3.1.3.16]
ko:K04515 CAMK2; calcium/calmodulin-dependent protein kinase (CaM kinase) II [EC:2.7.11.17]
ko:K05200 GRIA4; glutamate receptor 4
ko:K05211 GRIN2C; glutamate receptor ionotropic, NMDA 2C
ko:K09029 FOSB; protein FosB
ko05100 Bacterial invasion of epithelial cells (6)
ko:K00922 PIK3C; phosphatidylinositol-4,5-bisphosphate 3-kinase [EC:2.7.1.153]
ko:K01528 DNM; dynamin GTPase [EC:3.6.5.5]
ko:K05099 MET; proto-oncogene tyrosine-protein kinase Met [EC:2.7.10.1]
ko:K06484 ITGA5; integrin alpha 5
ko:K16938 SEPT3_9_12; septin 3/9/12
ko:K17447 SHC2; SHC- transforming protein 2
ko04146 Peroxisome (6)
ko:K00106 XDH; xanthine dehydrogenase/oxidase [EC:1.17.1.4 1.17.3.2]
ko:K00830 AGXT; alanine-glyoxylate transaminase / serine-glyoxylate transaminase / serine-pyruvate transaminase [EC:2.6.1.44 2.6.1.45 2.6.1.51]
ko:K05675 ABCD1; ATP-binding cassette, subfamily D (ALD), member 1
ko:K07513 ACAA1; acetyl-CoA acyltransferase 1 [EC:2.3.1.16]
ko:K13335 PEX16; peroxin-16
ko:K13337 PEX19; peroxin-19
ko05230 Central carbon metabolism in cancer (6)
ko:K00844 HK; hexokinase [EC:2.7.1.1]
ko:K00850 pfkA; 6-phosphofructokinase 1 [EC:2.7.1.11]
ko:K00922 PIK3C; phosphatidylinositol-4,5-bisphosphate 3-kinase [EC:2.7.1.153]
ko:K01425 glsA; glutaminase [EC:3.5.1.2]
ko:K05099 MET; proto-oncogene tyrosine-protein kinase Met [EC:2.7.10.1]
ko:K05616 SLC1A5; solute carrier family 1 (neutral amino acid transporter), member 5
ko05169 Epstein-Barr virus infection (6)
ko:K00922 PIK3C; phosphatidylinositol-4,5-bisphosphate 3-kinase [EC:2.7.1.153]
ko:K03137 TFIIE2; transcription initiation factor TFIIE subunit beta
ko:K06065 NCOR2; nuclear receptor co-repressor 2
ko:K06492 CD58; CD58 antigen
ko:K10591 NEDD4; E3 ubiquitin-protein ligase NEDD4 [EC:2.3.2.26]
ko:K11217 JAK1; Janus kinase 1 [EC:2.7.10.2]
ko04114 Oocyte meiosis (6)
ko:K02602 CPEB; cytoplasmic polyadenylation element-binding protein
ko:K03350 APC3; anaphase-promoting complex subunit 3
ko:K03362 FBXW1_11; F-box and WD-40 domain protein 1/11
ko:K04348 PPP3C; serine/threonine-protein phosphatase 2B catalytic subunit [EC:3.1.3.16]
ko:K04515 CAMK2; calcium/calmodulin-dependent protein kinase (CaM kinase) II [EC:2.7.11.17]
ko:K08042 ADCY2; adenylate cyclase 2 [EC:4.6.1.1]
ko04550 Signaling pathways regulating pluripotency of stem cells (5)
ko:K00922 PIK3C; phosphatidylinositol-4,5-bisphosphate 3-kinase [EC:2.7.1.153]
ko:K02329 FZD3; frizzled 3
ko:K04676 SMAD1; mothers against decapentaplegic homolog 1
ko:K11217 JAK1; Janus kinase 1 [EC:2.7.10.2]
ko:K18499 SKIL; Ski-like protein
ko04916 Melanogenesis (5)
ko:K02329 FZD3; frizzled 3
ko:K02677 PRKCA; classical protein kinase C alpha type [EC:2.7.11.13]
ko:K04515 CAMK2; calcium/calmodulin-dependent protein kinase (CaM kinase) II [EC:2.7.11.17]
ko:K08042 ADCY2; adenylate cyclase 2 [EC:4.6.1.1]
ko:K16366 EDN1; endothelin-1
ko04370 VEGF signaling pathway (5)
ko:K00922 PIK3C; phosphatidylinositol-4,5-bisphosphate 3-kinase [EC:2.7.1.153]
ko:K02677 PRKCA; classical protein kinase C alpha type [EC:2.7.11.13]
ko:K04348 PPP3C; serine/threonine-protein phosphatase 2B catalytic subunit [EC:3.1.3.16]
ko:K04444 MAPKAPK3; mitogen-activated protein kinase-activated protein kinase 3 [EC:2.7.11.1]
ko:K17447 SHC2; SHC- transforming protein 2
ko05231 Choline metabolism in cancer (5)
ko:K00901 dgkA; diacylglycerol kinase (ATP) [EC:2.7.1.107]
ko:K00922 PIK3C; phosphatidylinositol-4,5-bisphosphate 3-kinase [EC:2.7.1.153]
ko:K00968 PCYT1; choline-phosphate cytidylyltransferase [EC:2.7.7.15]
ko:K01115 PLD1_2; phospholipase D1/2 [EC:3.1.4.4]
ko:K02677 PRKCA; classical protein kinase C alpha type [EC:2.7.11.13]
ko04512 ECM-receptor interaction (5)
ko:K06243 LAMB2; laminin, beta 2
ko:K06244 LAMB3; laminin, beta 3
ko:K06252 TN; tenascin
ko:K06254 AGRN; agrin
ko:K06484 ITGA5; integrin alpha 5
ko04142 Lysosome (5)
ko:K01379 CTSD; cathepsin D [EC:3.4.23.5]
ko:K02154 ATPeV0A; V-type H+-transporting ATPase subunit a
ko:K12396 AP3D1; AP-3 complex subunit delta-1
ko:K13289 CTSA; cathepsin A (carboxypeptidase C) [EC:3.4.16.5]
ko:K13444 SUMF1; sulfatase modifying factor 1
ko01200 Carbon metabolism (5)
ko:K00830 AGXT; alanine-glyoxylate transaminase / serine-glyoxylate transaminase / serine-pyruvate transaminase [EC:2.6.1.44 2.6.1.45 2.6.1.51]
ko:K00844 HK; hexokinase [EC:2.7.1.1]
ko:K00850 pfkA; 6-phosphofructokinase 1 [EC:2.7.1.11]
ko:K00948 PRPS; ribose-phosphate pyrophosphokinase [EC:2.7.6.1]
ko:K01647 CS; citrate synthase [EC:2.3.3.1]
ko04141 Protein processing in endoplasmic reticulum (5)
ko:K05638 NFE2L2; nuclear factor erythroid 2-related factor 2
ko:K06689 UBE2D_E; ubiquitin-conjugating enzyme E2 D/E [EC:2.3.2.23]
ko:K08852 ERN1; serine/threonine-protein kinase/endoribonuclease IRE1 [EC:2.7.11.1 3.1.26.-]
ko:K10597 UBE4B; ubiquitin conjugation factor E4 B [EC:2.3.2.27]
ko:K14011 UBXN6; UBX domain-containing protein 6
ko04918 Thyroid hormone synthesis (5)
ko:K01539 ATP1A; sodium/potassium-transporting ATPase subunit alpha [EC:3.6.3.9]
ko:K01540 ATP1B; sodium/potassium-transporting ATPase subunit beta
ko:K02677 PRKCA; classical protein kinase C alpha type [EC:2.7.11.13]
ko:K06233 LRP2; low density lipoprotein-related protein 2
ko:K08042 ADCY2; adenylate cyclase 2 [EC:4.6.1.1]
ko04917 Prolactin signaling pathway (5)
ko:K00922 PIK3C; phosphatidylinositol-4,5-bisphosphate 3-kinase [EC:2.7.1.153]
ko:K04696 SOCS3; suppressor of cytokine signaling 3
ko:K09408 FOXO3; forkhead box protein O3
ko:K11220 STAT1; signal transducer and activator of transcription 1
ko:K17447 SHC2; SHC- transforming protein 2
ko05160 Hepatitis C (5)
ko:K00922 PIK3C; phosphatidylinositol-4,5-bisphosphate 3-kinase [EC:2.7.1.153]
ko:K04696 SOCS3; suppressor of cytokine signaling 3
ko:K07211 IKBKE; inhibitor of nuclear factor kappa-B kinase subunit epsilon [EC:2.7.11.10]
ko:K11217 JAK1; Janus kinase 1 [EC:2.7.10.2]
ko:K11220 STAT1; signal transducer and activator of transcription 1
ko04660 T cell receptor signaling pathway (5)
ko:K00922 PIK3C; phosphatidylinositol-4,5-bisphosphate 3-kinase [EC:2.7.1.153]
ko:K04348 PPP3C; serine/threonine-protein phosphatase 2B catalytic subunit [EC:3.1.3.16]
ko:K06454 CD4; CD4 antigen
ko:K06470 CD28; CD28 antigen
ko:K07364 TEC; tyrosine-protein kinase Tec [EC:2.7.10.2]
ko04750 Inflammatory mediator regulation of TRP channels (5)
ko:K00922 PIK3C; phosphatidylinositol-4,5-bisphosphate 3-kinase [EC:2.7.1.153]
ko:K02677 PRKCA; classical protein kinase C alpha type [EC:2.7.11.13]
ko:K04515 CAMK2; calcium/calmodulin-dependent protein kinase (CaM kinase) II [EC:2.7.11.17]
ko:K04519 IL1B; interleukin 1 beta
ko:K08042 ADCY2; adenylate cyclase 2 [EC:4.6.1.1]
ko04620 Toll-like receptor signaling pathway (5)
ko:K00922 PIK3C; phosphatidylinositol-4,5-bisphosphate 3-kinase [EC:2.7.1.153]
ko:K04519 IL1B; interleukin 1 beta
ko:K07211 IKBKE; inhibitor of nuclear factor kappa-B kinase subunit epsilon [EC:2.7.11.10]
ko:K10161 TLR9; toll-like receptor 9
ko:K11220 STAT1; signal transducer and activator of transcription 1
ko04066 HIF-1 signaling pathway (5)
ko:K00844 HK; hexokinase [EC:2.7.1.1]
ko:K00922 PIK3C; phosphatidylinositol-4,5-bisphosphate 3-kinase [EC:2.7.1.153]
ko:K02677 PRKCA; classical protein kinase C alpha type [EC:2.7.11.13]
ko:K04515 CAMK2; calcium/calmodulin-dependent protein kinase (CaM kinase) II [EC:2.7.11.17]
ko:K16366 EDN1; endothelin-1
ko05145 Toxoplasmosis (5)
ko:K00922 PIK3C; phosphatidylinositol-4,5-bisphosphate 3-kinase [EC:2.7.1.153]
ko:K06243 LAMB2; laminin, beta 2
ko:K06244 LAMB3; laminin, beta 3
ko:K11217 JAK1; Janus kinase 1 [EC:2.7.10.2]
ko:K11220 STAT1; signal transducer and activator of transcription 1
ko02010 ABC transporters (5)
ko:K05641 ABCA1; ATP-binding cassette, subfamily A (ABC1), member 1
ko:K05661 ABCB6; ATP-binding cassette, subfamily B (MDR/TAP), member 6
ko:K05668 ABCC5; ATP-binding cassette, subfamily C (CFTR/MRP), member 5
ko:K05675 ABCD1; ATP-binding cassette, subfamily D (ALD), member 1
ko:K05681 ABCG2; ATP-binding cassette, subfamily G (WHITE), member 2
ko05161 Hepatitis B (5)
ko:K00922 PIK3C; phosphatidylinositol-4,5-bisphosphate 3-kinase [EC:2.7.1.153]
ko:K02677 PRKCA; classical protein kinase C alpha type [EC:2.7.11.13]
ko:K07211 IKBKE; inhibitor of nuclear factor kappa-B kinase subunit epsilon [EC:2.7.11.10]
ko:K11217 JAK1; Janus kinase 1 [EC:2.7.10.2]
ko:K11220 STAT1; signal transducer and activator of transcription 1
ko04540 Gap junction (5)
ko:K02677 PRKCA; classical protein kinase C alpha type [EC:2.7.11.13]
ko:K04145 DRD2; dopamine receptor D2
ko:K07375 TUBB; tubulin beta
ko:K08042 ADCY2; adenylate cyclase 2 [EC:4.6.1.1]
ko:K12318 GUCY1A; guanylate cyclase soluble subunit alpha [EC:4.6.1.2]
ko04922 Glucagon signaling pathway (5)
ko:K04348 PPP3C; serine/threonine-protein phosphatase 2B catalytic subunit [EC:3.1.3.16]
ko:K04515 CAMK2; calcium/calmodulin-dependent protein kinase (CaM kinase) II [EC:2.7.11.17]
ko:K07200 PRKAG; 5'-AMP-activated protein kinase, regulatory gamma subunit
ko:K08042 ADCY2; adenylate cyclase 2 [EC:4.6.1.1]
ko:K16311 SIK2; serine/threonine-protein kinase SIK2 [EC:2.7.11.1]
ko04668 TNF signaling pathway (5)
ko:K00922 PIK3C; phosphatidylinositol-4,5-bisphosphate 3-kinase [EC:2.7.1.153]
ko:K04519 IL1B; interleukin 1 beta
ko:K04696 SOCS3; suppressor of cytokine signaling 3
ko:K10165 NOD2; nucleotide-binding oligomerization domain-containing protein 2
ko:K16366 EDN1; endothelin-1
ko00564 Glycerophospholipid metabolism (5)
ko:K00901 dgkA; diacylglycerol kinase (ATP) [EC:2.7.1.107]
ko:K00968 PCYT1; choline-phosphate cytidylyltransferase [EC:2.7.7.15]
ko:K00995 pgsA; CDP-diacylglycerol--glycerol-3-phosphate 3-phosphatidyltransferase [EC:2.7.8.5]
ko:K01115 PLD1_2; phospholipase D1/2 [EC:3.1.4.4]
ko:K14676 NTE; lysophospholipid hydrolase [EC:3.1.1.5]
ko04915 Estrogen signaling pathway (5)
ko:K00922 PIK3C; phosphatidylinositol-4,5-bisphosphate 3-kinase [EC:2.7.1.153]
ko:K01398 MMP2; matrix metalloproteinase-2 (gelatinase A) [EC:3.4.24.24]
ko:K04246 GPR30; G protein-coupled receptor 30
ko:K08042 ADCY2; adenylate cyclase 2 [EC:4.6.1.1]
ko:K17447 SHC2; SHC- transforming protein 2
ko04152 AMPK signaling pathway (5)
ko:K00850 pfkA; 6-phosphofructokinase 1 [EC:2.7.1.11]
ko:K00922 PIK3C; phosphatidylinositol-4,5-bisphosphate 3-kinase [EC:2.7.1.153]
ko:K07200 PRKAG; 5'-AMP-activated protein kinase, regulatory gamma subunit
ko:K09408 FOXO3; forkhead box protein O3
ko:K19030 PFKFB4; 6-phosphofructo-2-kinase / fructose-2,6-biphosphatase 4 [EC:2.7.1.105 3.1.3.46]
ko04960 Aldosterone-regulated sodium reabsorption (5)
ko:K00922 PIK3C; phosphatidylinositol-4,5-bisphosphate 3-kinase [EC:2.7.1.153]
ko:K01539 ATP1A; sodium/potassium-transporting ATPase subunit alpha [EC:3.6.3.9]
ko:K01540 ATP1B; sodium/potassium-transporting ATPase subunit beta
ko:K02677 PRKCA; classical protein kinase C alpha type [EC:2.7.11.13]
ko:K04995 KCNJ1; potassium inwardly-rectifying channel subfamily J member 1
ko04919 Thyroid hormone signaling pathway (5)
ko:K00922 PIK3C; phosphatidylinositol-4,5-bisphosphate 3-kinase [EC:2.7.1.153]
ko:K01539 ATP1A; sodium/potassium-transporting ATPase subunit alpha [EC:3.6.3.9]
ko:K01540 ATP1B; sodium/potassium-transporting ATPase subunit beta
ko:K02677 PRKCA; classical protein kinase C alpha type [EC:2.7.11.13]
ko:K11220 STAT1; signal transducer and activator of transcription 1
ko05014 Amyotrophic lateral sclerosis (ALS) (4)
ko:K04348 PPP3C; serine/threonine-protein phosphatase 2B catalytic subunit [EC:3.1.3.16]
ko:K04569 CCS; copper chaperone for superoxide dismutase
ko:K05211 GRIN2C; glutamate receptor ionotropic, NMDA 2C
ko:K13240 NOS1; nitric-oxide synthase, brain [EC:1.14.13.39]
ko04213 Longevity regulating pathway - multiple species (4)
ko:K00922 PIK3C; phosphatidylinositol-4,5-bisphosphate 3-kinase [EC:2.7.1.153]
ko:K07200 PRKAG; 5'-AMP-activated protein kinase, regulatory gamma subunit
ko:K08042 ADCY2; adenylate cyclase 2 [EC:4.6.1.1]
ko:K09408 FOXO3; forkhead box protein O3
ko04670 Leukocyte transendothelial migration (4)
ko:K00922 PIK3C; phosphatidylinositol-4,5-bisphosphate 3-kinase [EC:2.7.1.153]
ko:K01398 MMP2; matrix metalloproteinase-2 (gelatinase A) [EC:3.4.24.24]
ko:K02677 PRKCA; classical protein kinase C alpha type [EC:2.7.11.13]
ko:K05699 ACTN; actinin alpha
ko05323 Rheumatoid arthritis (4)
ko:K02153 ATPeV0E; V-type H+-transporting ATPase subunit e
ko:K02154 ATPeV0A; V-type H+-transporting ATPase subunit a
ko:K04519 IL1B; interleukin 1 beta
ko:K06470 CD28; CD28 antigen
ko00010 Glycolysis / Gluconeogenesis (4)
ko:K00128 E1.2.1.3; aldehyde dehydrogenase (NAD+) [EC:1.2.1.3]
ko:K00844 HK; hexokinase [EC:2.7.1.1]
ko:K00850 pfkA; 6-phosphofructokinase 1 [EC:2.7.1.11]
ko:K01835 pgm; phosphoglucomutase [EC:5.4.2.2]
ko04914 Progesterone-mediated oocyte maturation (4)
ko:K00922 PIK3C; phosphatidylinositol-4,5-bisphosphate 3-kinase [EC:2.7.1.153]
ko:K02602 CPEB; cytoplasmic polyadenylation element-binding protein
ko:K03350 APC3; anaphase-promoting complex subunit 3
ko:K08042 ADCY2; adenylate cyclase 2 [EC:4.6.1.1]
ko04210 Apoptosis (4)
ko:K00922 PIK3C; phosphatidylinositol-4,5-bisphosphate 3-kinase [EC:2.7.1.153]
ko:K01379 CTSD; cathepsin D [EC:3.4.23.5]
ko:K08852 ERN1; serine/threonine-protein kinase/endoribonuclease IRE1 [EC:2.7.11.1 3.1.26.-]
ko:K10130 LRDD; leucine-rich repeats and death domain-containing protein
ko04340 Hedgehog signaling pathway (4)
ko:K03362 FBXW1_11; F-box and WD-40 domain protein 1/11
ko:K06225 PTCH1; patched 1
ko:K06233 LRP2; low density lipoprotein-related protein 2
ko:K11990 DHH; desert hedgehog
ko00052 Galactose metabolism (4)
ko:K00844 HK; hexokinase [EC:2.7.1.1]
ko:K00850 pfkA; 6-phosphofructokinase 1 [EC:2.7.1.11]
ko:K01835 pgm; phosphoglucomutase [EC:5.4.2.2]
ko:K07966 B4GALT1; beta-1,4-galactosyltransferase 1 [EC:2.4.1.22 2.4.1.90 2.4.1.38 2.4.1.-]
ko05110 Vibrio cholerae infection (4)
ko:K02153 ATPeV0E; V-type H+-transporting ATPase subunit e
ko:K02154 ATPeV0A; V-type H+-transporting ATPase subunit a
ko:K02677 PRKCA; classical protein kinase C alpha type [EC:2.7.11.13]
ko:K10955 MUC2; intestinal mucin-2
ko05030 Cocaine addiction (4)
ko:K04145 DRD2; dopamine receptor D2
ko:K05211 GRIN2C; glutamate receptor ionotropic, NMDA 2C
ko:K09029 FOSB; protein FosB
ko:K11828 DLG4; discs large protein 4
ko05222 Small cell lung cancer (4)
ko:K00922 PIK3C; phosphatidylinositol-4,5-bisphosphate 3-kinase [EC:2.7.1.153]
ko:K06243 LAMB2; laminin, beta 2
ko:K06244 LAMB3; laminin, beta 3
ko:K09848 TRAF4; TNF receptor-associated factor 4
ko05322 Systemic lupus erythematosus (4)
ko:K05699 ACTN; actinin alpha
ko:K06470 CD28; CD28 antigen
ko:K11251 H2A; histone H2A
ko:K11253 H3; histone H3
ko04923 Regulation of lipolysis in adipocytes (4)
ko:K00922 PIK3C; phosphatidylinositol-4,5-bisphosphate 3-kinase [EC:2.7.1.153]
ko:K04265 ADORA1; adenosine A1 receptor
ko:K08042 ADCY2; adenylate cyclase 2 [EC:4.6.1.1]
ko:K12323 ANPRA; atrial natriuretic peptide receptor A [EC:4.6.1.2]
ko04722 Neurotrophin signaling pathway (4)
ko:K00922 PIK3C; phosphatidylinositol-4,5-bisphosphate 3-kinase [EC:2.7.1.153]
ko:K04515 CAMK2; calcium/calmodulin-dependent protein kinase (CaM kinase) II [EC:2.7.11.17]
ko:K09408 FOXO3; forkhead box protein O3
ko:K17447 SHC2; SHC- transforming protein 2
ko03040 Spliceosome (4)
ko:K12741 HNRNPA1_3; heterogeneous nuclear ribonucleoprotein A1/A3
ko:K12821 PRPF40; pre-mRNA-processing factor 40
ko:K12855 PRPF6; pre-mRNA-processing factor 6
ko:K12883 NCBP2; nuclear cap-binding protein subunit 2
ko04650 Natural killer cell mediated cytotoxicity (4)
ko:K00922 PIK3C; phosphatidylinositol-4,5-bisphosphate 3-kinase [EC:2.7.1.153]
ko:K02677 PRKCA; classical protein kinase C alpha type [EC:2.7.11.13]
ko:K04348 PPP3C; serine/threonine-protein phosphatase 2B catalytic subunit [EC:3.1.3.16]
ko:K17447 SHC2; SHC- transforming protein 2
ko04978 Mineral absorption (4)
ko:K01539 ATP1A; sodium/potassium-transporting ATPase subunit alpha [EC:3.6.3.9]
ko:K01540 ATP1B; sodium/potassium-transporting ATPase subunit beta
ko:K04975 TRPV6; transient receptor potential cation channel subfamily V member 6
ko:K14704 SLC26A6; solute carrier family 26 (sulfate anion transporter), member 6
ko04961 Endocrine and other factor-regulated calcium reabsorption (4)
ko:K01528 DNM; dynamin GTPase [EC:3.6.5.5]
ko:K01539 ATP1A; sodium/potassium-transporting ATPase subunit alpha [EC:3.6.3.9]
ko:K01540 ATP1B; sodium/potassium-transporting ATPase subunit beta
ko:K02677 PRKCA; classical protein kinase C alpha type [EC:2.7.11.13]
ko04973 Carbohydrate digestion and absorption (4)
ko:K00844 HK; hexokinase [EC:2.7.1.1]
ko:K00922 PIK3C; phosphatidylinositol-4,5-bisphosphate 3-kinase [EC:2.7.1.153]
ko:K01539 ATP1A; sodium/potassium-transporting ATPase subunit alpha [EC:3.6.3.9]
ko:K01540 ATP1B; sodium/potassium-transporting ATPase subunit beta
ko01230 Biosynthesis of amino acids (4)
ko:K00611 OTC; ornithine carbamoyltransferase [EC:2.1.3.3]
ko:K00850 pfkA; 6-phosphofructokinase 1 [EC:2.7.1.11]
ko:K00948 PRPS; ribose-phosphate pyrophosphokinase [EC:2.7.6.1]
ko:K01647 CS; citrate synthase [EC:2.3.3.1]
ko05214 Glioma (4)
ko:K00922 PIK3C; phosphatidylinositol-4,5-bisphosphate 3-kinase [EC:2.7.1.153]
ko:K02677 PRKCA; classical protein kinase C alpha type [EC:2.7.11.13]
ko:K04515 CAMK2; calcium/calmodulin-dependent protein kinase (CaM kinase) II [EC:2.7.11.17]
ko:K17447 SHC2; SHC- transforming protein 2
ko05144 Malaria (4)
ko:K04519 IL1B; interleukin 1 beta
ko:K05099 MET; proto-oncogene tyrosine-protein kinase Met [EC:2.7.10.1]
ko:K05460 HGF; hepatocyte growth factor
ko:K10161 TLR9; toll-like receptor 9
ko00500 Starch and sucrose metabolism (4)
ko:K00699 UGT; glucuronosyltransferase [EC:2.4.1.17]
ko:K00700 glgB; 1,4-alpha-glucan branching enzyme [EC:2.4.1.18]
ko:K00844 HK; hexokinase [EC:2.7.1.1]
ko:K01835 pgm; phosphoglucomutase [EC:5.4.2.2]
ko00983 Drug metabolism - other enzymes (4)
ko:K00106 XDH; xanthine dehydrogenase/oxidase [EC:1.17.1.4 1.17.3.2]
ko:K00699 UGT; glucuronosyltransferase [EC:2.4.1.17]
ko:K00857 tdk; thymidine kinase [EC:2.7.1.21]
ko:K01464 DPYS; dihydropyrimidinase [EC:3.5.2.2]
ko04666 Fc gamma R-mediated phagocytosis (4)
ko:K00922 PIK3C; phosphatidylinositol-4,5-bisphosphate 3-kinase [EC:2.7.1.153]
ko:K01115 PLD1_2; phospholipase D1/2 [EC:3.1.4.4]
ko:K02677 PRKCA; classical protein kinase C alpha type [EC:2.7.11.13]
ko:K15909 SHIP2; phosphatidylinositol-3,4,5-trisphosphate 5-phosphatase 2 [EC:3.1.3.86]
ko04212 Longevity regulating pathway - worm (4)
ko:K00922 PIK3C; phosphatidylinositol-4,5-bisphosphate 3-kinase [EC:2.7.1.153]
ko:K05638 NFE2L2; nuclear factor erythroid 2-related factor 2
ko:K09408 FOXO3; forkhead box protein O3
ko:K17794 TIM23; mitochondrial import inner membrane translocase subunit TIM23
ko04720 Long-term potentiation (4)
ko:K02677 PRKCA; classical protein kinase C alpha type [EC:2.7.11.13]
ko:K04348 PPP3C; serine/threonine-protein phosphatase 2B catalytic subunit [EC:3.1.3.16]
ko:K04515 CAMK2; calcium/calmodulin-dependent protein kinase (CaM kinase) II [EC:2.7.11.17]
ko:K05211 GRIN2C; glutamate receptor ionotropic, NMDA 2C
ko04630 Jak-STAT signaling pathway (4)
ko:K00922 PIK3C; phosphatidylinositol-4,5-bisphosphate 3-kinase [EC:2.7.1.153]
ko:K04696 SOCS3; suppressor of cytokine signaling 3
ko:K11217 JAK1; Janus kinase 1 [EC:2.7.10.2]
ko:K11220 STAT1; signal transducer and activator of transcription 1
ko04060 Cytokine-cytokine receptor interaction (4)
ko:K04519 IL1B; interleukin 1 beta
ko:K05099 MET; proto-oncogene tyrosine-protein kinase Met [EC:2.7.10.1]
ko:K05460 HGF; hepatocyte growth factor
ko:K05512 CCL19; C-C motif chemokine 19
ko04012 ErbB signaling pathway (4)
ko:K00922 PIK3C; phosphatidylinositol-4,5-bisphosphate 3-kinase [EC:2.7.1.153]
ko:K02677 PRKCA; classical protein kinase C alpha type [EC:2.7.11.13]
ko:K04515 CAMK2; calcium/calmodulin-dependent protein kinase (CaM kinase) II [EC:2.7.11.17]
ko:K17447 SHC2; SHC- transforming protein 2
ko00030 Pentose phosphate pathway (3)
ko:K00850 pfkA; 6-phosphofructokinase 1 [EC:2.7.1.11]
ko:K00948 PRPS; ribose-phosphate pyrophosphokinase [EC:2.7.6.1]
ko:K01835 pgm; phosphoglucomutase [EC:5.4.2.2]
ko00830 Retinol metabolism (3)
ko:K00515 BCMO1; beta-carotene 15,15'-dioxygenase [EC:1.13.11.63]
ko:K00699 UGT; glucuronosyltransferase [EC:2.4.1.17]
ko:K07424 CYP3A; cytochrome P450, family 3, subfamily A [EC:1.14.14.1]
ko04742 Taste transduction (3)
ko:K04834 SCN2A; voltage-gated sodium channel type II alpha
ko:K04916 KCNK5; potassium channel subfamily K member 5
ko:K05175 GABRA; gamma-aminobutyric acid receptor subunit alpha
ko05131 Shigellosis (3)
ko:K03362 FBXW1_11; F-box and WD-40 domain protein 1/11
ko:K06484 ITGA5; integrin alpha 5
ko:K10165 NOD2; nucleotide-binding oligomerization domain-containing protein 2
ko00051 Fructose and mannose metabolism (3)
ko:K00844 HK; hexokinase [EC:2.7.1.1]
ko:K00850 pfkA; 6-phosphofructokinase 1 [EC:2.7.1.11]
ko:K19030 PFKFB4; 6-phosphofructo-2-kinase / fructose-2,6-biphosphatase 4 [EC:2.7.1.105 3.1.3.46]
ko04940 Type I diabetes mellitus (3)
ko:K04519 IL1B; interleukin 1 beta
ko:K06470 CD28; CD28 antigen
ko:K07817 PTPRN; receptor-type tyrosine-protein phosphatase N [EC:3.1.3.48]
ko00520 Amino sugar and nucleotide sugar metabolism (3)
ko:K00326 E1.6.2.2; cytochrome-b5 reductase [EC:1.6.2.2]
ko:K00844 HK; hexokinase [EC:2.7.1.1]
ko:K01835 pgm; phosphoglucomutase [EC:5.4.2.2]
ko05142 Chagas disease (American trypanosomiasis) (3)
ko:K00922 PIK3C; phosphatidylinositol-4,5-bisphosphate 3-kinase [EC:2.7.1.153]
ko:K04519 IL1B; interleukin 1 beta
ko:K10161 TLR9; toll-like receptor 9
ko04662 B cell receptor signaling pathway (3)
ko:K00922 PIK3C; phosphatidylinositol-4,5-bisphosphate 3-kinase [EC:2.7.1.153]
ko:K04348 PPP3C; serine/threonine-protein phosphatase 2B catalytic subunit [EC:3.1.3.16]
ko:K15909 SHIP2; phosphatidylinositol-3,4,5-trisphosphate 5-phosphatase 2 [EC:3.1.3.86]
ko04350 TGF-beta signaling pathway (3)
ko:K04664 GDF5_6_7; growth differentiation factor 5/6/7
ko:K04676 SMAD1; mothers against decapentaplegic homolog 1
ko:K04682 E2F4_5; transcription factor E2F4/5
ko00250 Alanine, aspartate and glutamate metabolism (3)
ko:K00827 AGXT2; alanine-glyoxylate transaminase / (R)-3-amino-2-methylpropionate-pyruvate transaminase [EC:2.6.1.44 2.6.1.40]
ko:K00830 AGXT; alanine-glyoxylate transaminase / serine-glyoxylate transaminase / serine-pyruvate transaminase [EC:2.6.1.44 2.6.1.45 2.6.1.51]
ko:K01425 glsA; glutaminase [EC:3.5.1.2]
ko05321 Inflammatory bowel disease (IBD) (3)
ko:K04519 IL1B; interleukin 1 beta
ko:K10165 NOD2; nucleotide-binding oligomerization domain-containing protein 2
ko:K11220 STAT1; signal transducer and activator of transcription 1
ko00220 Arginine biosynthesis (3)
ko:K00611 OTC; ornithine carbamoyltransferase [EC:2.1.3.3]
ko:K01425 glsA; glutaminase [EC:3.5.1.2]
ko:K13240 NOS1; nitric-oxide synthase, brain [EC:1.14.13.39]
ko04011 MAPK signaling pathway - yeast (3)
ko:K00888 PI4KA; phosphatidylinositol 4-kinase A [EC:2.7.1.67]
ko:K02677 PRKCA; classical protein kinase C alpha type [EC:2.7.11.13]
ko:K10591 NEDD4; E3 ubiquitin-protein ligase NEDD4 [EC:2.3.2.26]
ko04745 Phototransduction - fly (3)
ko:K02677 PRKCA; classical protein kinase C alpha type [EC:2.7.11.13]
ko:K04515 CAMK2; calcium/calmodulin-dependent protein kinase (CaM kinase) II [EC:2.7.11.17]
ko:K13806 DAGL; sn1-specific diacylglycerol lipase [EC:3.1.1.-]
ko05132 Salmonella infection (3)
ko:K04437 FLNA; filamin
ko:K04519 IL1B; interleukin 1 beta
ko:K07897 RAB7A; Ras-related protein Rab-7A
ko04614 Renin-angiotensin system (3)
ko:K04166 AGTR1; angiotensin II receptor type 1
ko:K13289 CTSA; cathepsin A (carboxypeptidase C) [EC:3.4.16.5]
ko:K19514 ATP6AP2; renin receptor
ko04621 NOD-like receptor signaling pathway (3)
ko:K04519 IL1B; interleukin 1 beta
ko:K10165 NOD2; nucleotide-binding oligomerization domain-containing protein 2
ko:K12798 NLRP1; NACHT, LRR and PYD domains-containing protein 1
ko00280 Valine, leucine and isoleucine degradation (3)
ko:K00128 E1.2.1.3; aldehyde dehydrogenase (NAD+) [EC:1.2.1.3]
ko:K00827 AGXT2; alanine-glyoxylate transaminase / (R)-3-amino-2-methylpropionate-pyruvate transaminase [EC:2.6.1.44 2.6.1.40]
ko:K07513 ACAA1; acetyl-CoA acyltransferase 1 [EC:2.3.1.16]
ko05223 Non-small cell lung cancer (3)
ko:K00922 PIK3C; phosphatidylinositol-4,5-bisphosphate 3-kinase [EC:2.7.1.153]
ko:K02677 PRKCA; classical protein kinase C alpha type [EC:2.7.11.13]
ko:K09408 FOXO3; forkhead box protein O3
ko05211 Renal cell carcinoma (3)
ko:K00922 PIK3C; phosphatidylinositol-4,5-bisphosphate 3-kinase [EC:2.7.1.153]
ko:K05099 MET; proto-oncogene tyrosine-protein kinase Met [EC:2.7.10.1]
ko:K05460 HGF; hepatocyte growth factor
ko04710 Circadian rhythm (3)
ko:K03362 FBXW1_11; F-box and WD-40 domain protein 1/11
ko:K03729 BHLHB2; class B basic helix-loop-helix protein 2
ko:K07200 PRKAG; 5'-AMP-activated protein kinase, regulatory gamma subunit
ko05120 Epithelial cell signaling in Helicobacter pylori infection (3)
ko:K02153 ATPeV0E; V-type H+-transporting ATPase subunit e
ko:K02154 ATPeV0A; V-type H+-transporting ATPase subunit a
ko:K05099 MET; proto-oncogene tyrosine-protein kinase Met [EC:2.7.10.1]
ko03022 Basal transcription factors (3)
ko:K03130 TAF5; transcription initiation factor TFIID subunit 5
ko:K03137 TFIIE2; transcription initiation factor TFIIE subunit beta
ko:K06634 CCNH; cyclin H
ko05212 Pancreatic cancer (3)
ko:K00922 PIK3C; phosphatidylinositol-4,5-bisphosphate 3-kinase [EC:2.7.1.153]
ko:K11217 JAK1; Janus kinase 1 [EC:2.7.10.2]
ko:K11220 STAT1; signal transducer and activator of transcription 1
ko04920 Adipocytokine signaling pathway (3)
ko:K04696 SOCS3; suppressor of cytokine signaling 3
ko:K05231 AGRP; agouti related protein
ko:K07200 PRKAG; 5'-AMP-activated protein kinase, regulatory gamma subunit
ko04110 Cell cycle (3)
ko:K03350 APC3; anaphase-promoting complex subunit 3
ko:K04682 E2F4_5; transcription factor E2F4/5
ko:K06634 CCNH; cyclin H
ko00240 Pyrimidine metabolism (3)
ko:K00857 tdk; thymidine kinase [EC:2.7.1.21]
ko:K01464 DPYS; dihydropyrimidinase [EC:3.5.2.2]
ko:K01493 comEB; dCMP deaminase [EC:3.5.4.12]
ko00140 Steroid hormone biosynthesis (3)
ko:K00251 AKR1D1; 3-oxo-5-beta-steroid 4-dehydrogenase [EC:1.3.1.3]
ko:K00699 UGT; glucuronosyltransferase [EC:2.4.1.17]
ko:K07424 CYP3A; cytochrome P450, family 3, subfamily A [EC:1.14.14.1]
ko04730 Long-term depression (3)
ko:K02677 PRKCA; classical protein kinase C alpha type [EC:2.7.11.13]
ko:K12318 GUCY1A; guanylate cyclase soluble subunit alpha [EC:4.6.1.2]
ko:K13240 NOS1; nitric-oxide synthase, brain [EC:1.14.13.39]
ko05140 Leishmaniasis (3)
ko:K04519 IL1B; interleukin 1 beta
ko:K11217 JAK1; Janus kinase 1 [EC:2.7.10.2]
ko:K11220 STAT1; signal transducer and activator of transcription 1
ko00630 Glyoxylate and dicarboxylate metabolism (3)
ko:K00830 AGXT; alanine-glyoxylate transaminase / serine-glyoxylate transaminase / serine-pyruvate transaminase [EC:2.6.1.44 2.6.1.45 2.6.1.51]
ko:K01432 AFMID; arylformamidase [EC:3.5.1.9]
ko:K01647 CS; citrate synthase [EC:2.3.3.1]
ko04064 NF-kappa B signaling pathway (3)
ko:K04519 IL1B; interleukin 1 beta
ko:K05512 CCL19; C-C motif chemokine 19
ko:K10130 LRDD; leucine-rich repeats and death domain-containing protein
ko04966 Collecting duct acid secretion (3)
ko:K02153 ATPeV0E; V-type H+-transporting ATPase subunit e
ko:K02154 ATPeV0A; V-type H+-transporting ATPase subunit a
ko:K18245 CA2; carbonic anhydrase 2 [EC:4.2.1.1]
ko00513 Various types of N-glycan biosynthesis (3)
ko:K00738 MGAT4A_B; alpha-1,3-mannosylglycoprotein beta-1,4-N-acetylglucosaminyltransferase A/B [EC:2.4.1.145]
ko:K07966 B4GALT1; beta-1,4-galactosyltransferase 1 [EC:2.4.1.22 2.4.1.90 2.4.1.38 2.4.1.-]
ko:K09672 CHST8; carbohydrate 4-sulfotransferase 8 [EC:2.8.2.-]
ko05218 Melanoma (3)
ko:K00922 PIK3C; phosphatidylinositol-4,5-bisphosphate 3-kinase [EC:2.7.1.153]
ko:K05099 MET; proto-oncogene tyrosine-protein kinase Met [EC:2.7.10.1]
ko:K05460 HGF; hepatocyte growth factor
ko04930 Type II diabetes mellitus (3)
ko:K00844 HK; hexokinase [EC:2.7.1.1]
ko:K00922 PIK3C; phosphatidylinositol-4,5-bisphosphate 3-kinase [EC:2.7.1.153]
ko:K04696 SOCS3; suppressor of cytokine signaling 3
ko03013 RNA transport (3)
ko:K12160 SUMO; small ubiquitin-related modifier
ko:K12883 NCBP2; nuclear cap-binding protein subunit 2
ko:K14300 NUP133; nuclear pore complex protein Nup133
ko05143 African trypanosomiasis (3)
ko:K02677 PRKCA; classical protein kinase C alpha type [EC:2.7.11.13]
ko:K04519 IL1B; interleukin 1 beta
ko:K10161 TLR9; toll-like receptor 9
ko04640 Hematopoietic cell lineage (3)
ko:K04519 IL1B; interleukin 1 beta
ko:K06454 CD4; CD4 antigen
ko:K06484 ITGA5; integrin alpha 5
ko05204 Chemical carcinogenesis (3)
ko:K00699 UGT; glucuronosyltransferase [EC:2.4.1.17]
ko:K04809 CHRNA7; nicotinic acetylcholine receptor alpha-7
ko:K07424 CYP3A; cytochrome P450, family 3, subfamily A [EC:1.14.14.1]
ko05130 Pathogenic Escherichia coli infection (2)
ko:K02677 PRKCA; classical protein kinase C alpha type [EC:2.7.11.13]
ko:K07375 TUBB; tubulin beta
ko00510 N-Glycan biosynthesis (2)
ko:K00738 MGAT4A_B; alpha-1,3-mannosylglycoprotein beta-1,4-N-acetylglucosaminyltransferase A/B [EC:2.4.1.145]
ko:K07966 B4GALT1; beta-1,4-galactosyltransferase 1 [EC:2.4.1.22 2.4.1.90 2.4.1.38 2.4.1.-]
ko00330 Arginine and proline metabolism (2)
ko:K00128 E1.2.1.3; aldehyde dehydrogenase (NAD+) [EC:1.2.1.3]
ko:K13240 NOS1; nitric-oxide synthase, brain [EC:1.14.13.39]
ko00561 Glycerolipid metabolism (2)
ko:K00128 E1.2.1.3; aldehyde dehydrogenase (NAD+) [EC:1.2.1.3]
ko:K00901 dgkA; diacylglycerol kinase (ATP) [EC:2.7.1.107]
ko03320 PPAR signaling pathway (2)
ko:K07513 ACAA1; acetyl-CoA acyltransferase 1 [EC:2.3.1.16]
ko:K08745 SLC27A1_4; solute carrier family 27 (fatty acid transporter), member 1/4 [EC:6.2.1.-]
ko00521 Streptomycin biosynthesis (2)
ko:K00844 HK; hexokinase [EC:2.7.1.1]
ko:K01835 pgm; phosphoglucomutase [EC:5.4.2.2]
ko00310 Lysine degradation (2)
ko:K00128 E1.2.1.3; aldehyde dehydrogenase (NAD+) [EC:1.2.1.3]
ko:K11420 EHMT; euchromatic histone-lysine N-methyltransferase [EC:2.1.1.43]
ko05213 Endometrial cancer (2)
ko:K00922 PIK3C; phosphatidylinositol-4,5-bisphosphate 3-kinase [EC:2.7.1.153]
ko:K09408 FOXO3; forkhead box protein O3
ko05332 Graft-versus-host disease (2)
ko:K04519 IL1B; interleukin 1 beta
ko:K06470 CD28; CD28 antigen
ko04664 Fc epsilon RI signaling pathway (2)
ko:K00922 PIK3C; phosphatidylinositol-4,5-bisphosphate 3-kinase [EC:2.7.1.153]
ko:K02677 PRKCA; classical protein kinase C alpha type [EC:2.7.11.13]
ko04744 Phototransduction (2)
ko:K08328 GUCA1; guanylate cyclase activator 1
ko:K13764 RCVRN; recoverin
ko01212 Fatty acid metabolism (2)
ko:K07513 ACAA1; acetyl-CoA acyltransferase 1 [EC:2.3.1.16]
ko:K10258 TER; very-long-chain enoyl-CoA reductase [EC:1.3.1.93]
ko05133 Pertussis (2)
ko:K04519 IL1B; interleukin 1 beta
ko:K06484 ITGA5; integrin alpha 5
ko00910 Nitrogen metabolism (2)
ko:K18245 CA2; carbonic anhydrase 2 [EC:4.2.1.1]
ko:K18246 CA4; carbonic anhydrase 4 [EC:4.2.1.1]
ko03420 Nucleotide excision repair (2)
ko:K06634 CCNH; cyclin H
ko:K10840 CETN2; centrin-2
ko00380 Tryptophan metabolism (2)
ko:K00128 E1.2.1.3; aldehyde dehydrogenase (NAD+) [EC:1.2.1.3]
ko:K01432 AFMID; arylformamidase [EC:3.5.1.9]
ko00260 Glycine, serine and threonine metabolism (2)
ko:K00827 AGXT2; alanine-glyoxylate transaminase / (R)-3-amino-2-methylpropionate-pyruvate transaminase [EC:2.6.1.44 2.6.1.40]
ko:K00830 AGXT; alanine-glyoxylate transaminase / serine-glyoxylate transaminase / serine-pyruvate transaminase [EC:2.6.1.44 2.6.1.45 2.6.1.51]
ko00071 Fatty acid degradation (2)
ko:K00128 E1.2.1.3; aldehyde dehydrogenase (NAD+) [EC:1.2.1.3]
ko:K07513 ACAA1; acetyl-CoA acyltransferase 1 [EC:2.3.1.16]
ko00270 Cysteine and methionine metabolism (2)
ko:K00827 AGXT2; alanine-glyoxylate transaminase / (R)-3-amino-2-methylpropionate-pyruvate transaminase [EC:2.6.1.44 2.6.1.40]
ko:K01251 E3.3.1.1; adenosylhomocysteinase [EC:3.3.1.1]
ko00534 Glycosaminoglycan biosynthesis - heparan sulfate / heparin (2)
ko:K00771 XYLT; protein xylosyltransferase [EC:2.4.2.26]
ko:K02367 EXT2; glucuronyl/N-acetylglucosaminyl transferase EXT2 [EC:2.4.1.224 2.4.1.225]
ko03018 RNA degradation (2)
ko:K00850 pfkA; 6-phosphofructokinase 1 [EC:2.7.1.11]
ko:K12586 RRP43; exosome complex component RRP43
ko00680 Methane metabolism (2)
ko:K00830 AGXT; alanine-glyoxylate transaminase / serine-glyoxylate transaminase / serine-pyruvate transaminase [EC:2.6.1.44 2.6.1.45 2.6.1.51]
ko:K00850 pfkA; 6-phosphofructokinase 1 [EC:2.7.1.11]
ko05020 Prion diseases (2)
ko:K04519 IL1B; interleukin 1 beta
ko:K06491 NCAM; neural cell adhesion molecule
ko00620 Pyruvate metabolism (2)
ko:K00128 E1.2.1.3; aldehyde dehydrogenase (NAD+) [EC:1.2.1.3]
ko:K01069 E3.1.2.6; hydroxyacylglutathione hydrolase [EC:3.1.2.6]
ko05220 Chronic myeloid leukemia (2)
ko:K00922 PIK3C; phosphatidylinositol-4,5-bisphosphate 3-kinase [EC:2.7.1.153]
ko:K17447 SHC2; SHC- transforming protein 2
ko00410 beta-Alanine metabolism (2)
ko:K00128 E1.2.1.3; aldehyde dehydrogenase (NAD+) [EC:1.2.1.3]
ko:K01464 DPYS; dihydropyrimidinase [EC:3.5.2.2]
ko04622 RIG-I-like receptor signaling pathway (2)
ko:K07211 IKBKE; inhibitor of nuclear factor kappa-B kinase subunit epsilon [EC:2.7.11.10]
ko:K08336 ATG12; ubiquitin-like protein ATG12
ko04115 p53 signaling pathway (2)
ko:K04596 BAI1; brain-specific angiogenesis inhibitor 1
ko:K10130 LRDD; leucine-rich repeats and death domain-containing protein
ko00040 Pentose and glucuronate interconversions (2)
ko:K00128 E1.2.1.3; aldehyde dehydrogenase (NAD+) [EC:1.2.1.3]
ko:K00699 UGT; glucuronosyltransferase [EC:2.4.1.17]
ko04150 mTOR signaling pathway (2)
ko:K00922 PIK3C; phosphatidylinositol-4,5-bisphosphate 3-kinase [EC:2.7.1.153]
ko:K02677 PRKCA; classical protein kinase C alpha type [EC:2.7.11.13]
ko04140 Regulation of autophagy (2)
ko:K08334 BECN1; beclin 1
ko:K08336 ATG12; ubiquitin-like protein ATG12
ko04623 Cytosolic DNA-sensing pathway (2)
ko:K04519 IL1B; interleukin 1 beta
ko:K07211 IKBKE; inhibitor of nuclear factor kappa-B kinase subunit epsilon [EC:2.7.11.10]
ko05416 Viral myocarditis (2)
ko:K06470 CD28; CD28 antigen
ko:K17751 MYH6_7; myosin heavy chain 6/7
ko05221 Acute myeloid leukemia (2)
ko:K00922 PIK3C; phosphatidylinositol-4,5-bisphosphate 3-kinase [EC:2.7.1.153]
ko:K10053 RUNX1T1; runt-related transcription factor 1; translocated to, 1
ko04330 Notch signaling pathway (2)
ko:K06051 DLL; delta
ko:K06065 NCOR2; nuclear receptor co-repressor 2
ko04610 Complement and coagulation cascades (2)
ko:K01334 CFD; component factor D [EC:3.4.21.46]
ko:K03904 FGB; fibrinogen beta chain
ko04975 Fat digestion and absorption (2)
ko:K05641 ABCA1; ATP-binding cassette, subfamily A (ABC1), member 1
ko:K14463 MTTP; microsomal triglyceride transfer protein large subunit
ko01040 Biosynthesis of unsaturated fatty acids (2)
ko:K07513 ACAA1; acetyl-CoA acyltransferase 1 [EC:2.3.1.16]
ko:K10258 TER; very-long-chain enoyl-CoA reductase [EC:1.3.1.93]
ko04520 Adherens junction (2)
ko:K05099 MET; proto-oncogene tyrosine-protein kinase Met [EC:2.7.10.1]
ko:K05699 ACTN; actinin alpha
ko00053 Ascorbate and aldarate metabolism (2)
ko:K00128 E1.2.1.3; aldehyde dehydrogenase (NAD+) [EC:1.2.1.3]
ko:K00699 UGT; glucuronosyltransferase [EC:2.4.1.17]
ko00900 Terpenoid backbone biosynthesis (2)
ko:K05954 FNTB; protein farnesyltransferase subunit beta [EC:2.5.1.58]
ko:K19177 NUS1; dehydrodolichyl diphosphate syntase complex subunit NUS1 [EC:2.5.1.87]
ko04950 Maturity onset diabetes of the young (2)
ko:K08025 HLXB9; homeobox protein HB9
ko:K08037 NR2A2; hepatocyte nuclear factor 4-gamma
ko05217 Basal cell carcinoma (2)
ko:K02329 FZD3; frizzled 3
ko:K06225 PTCH1; patched 1
ko00514 Other types of O-glycan biosynthesis (2)
ko:K07966 B4GALT1; beta-1,4-galactosyltransferase 1 [EC:2.4.1.22 2.4.1.90 2.4.1.38 2.4.1.-]
ko:K09667 OGT; protein O-GlcNAc transferase [EC:2.4.1.255]
ko00565 Ether lipid metabolism (1)
ko:K01115 PLD1_2; phospholipase D1/2 [EC:3.1.4.4]
ko03460 Fanconi anemia pathway (1)
ko:K03165 TOP3; DNA topoisomerase III [EC:5.99.1.2]
ko00903 Limonene and pinene degradation (1)
ko:K00128 E1.2.1.3; aldehyde dehydrogenase (NAD+) [EC:1.2.1.3]
ko03030 DNA replication (1)
ko:K10743 RNASEH2A; ribonuclease H2 subunit A [EC:3.1.26.4]
ko04672 Intestinal immune network for IgA production (1)
ko:K06470 CD28; CD28 antigen
ko00627 Aminobenzoate degradation (1)
ko:K01045 PON; arylesterase / paraoxonase [EC:3.1.1.2 3.1.8.1]
ko00591 Linoleic acid metabolism (1)
ko:K07424 CYP3A; cytochrome P450, family 3, subfamily A [EC:1.14.14.1]
ko03008 Ribosome biogenesis in eukaryotes (1)
ko:K14536 RIA1; ribosome assembly protein 1 [EC:3.6.5.-]
ko00601 Glycosphingolipid biosynthesis - lacto and neolacto series (1)
ko:K07966 B4GALT1; beta-1,4-galactosyltransferase 1 [EC:2.4.1.22 2.4.1.90 2.4.1.38 2.4.1.-]
ko04130 SNARE interactions in vesicular transport (1)
ko:K08491 STX17; syntaxin 17
ko00100 Steroid biosynthesis (1)
ko:K07748 E1.1.1.170; sterol-4alpha-carboxylate 3-dehydrogenase (decarboxylating) [EC:1.1.1.170]
ko00232 Caffeine metabolism (1)
ko:K00106 XDH; xanthine dehydrogenase/oxidase [EC:1.17.1.4 1.17.3.2]
ko00340 Histidine metabolism (1)
ko:K00128 E1.2.1.3; aldehyde dehydrogenase (NAD+) [EC:1.2.1.3]
ko00625 Chloroalkane and chloroalkene degradation (1)
ko:K00128 E1.2.1.3; aldehyde dehydrogenase (NAD+) [EC:1.2.1.3]
ko05219 Bladder cancer (1)
ko:K01398 MMP2; matrix metalloproteinase-2 (gelatinase A) [EC:3.4.24.24]
ko04320 Dorso-ventral axis formation (1)
ko:K02602 CPEB; cytoplasmic polyadenylation element-binding protein
ko00363 Bisphenol degradation (1)
ko:K01045 PON; arylesterase / paraoxonase [EC:3.1.1.2 3.1.8.1]
ko05330 Allograft rejection (1)
ko:K06470 CD28; CD28 antigen
ko04913 Ovarian steroidogenesis (1)
ko:K08042 ADCY2; adenylate cyclase 2 [EC:4.6.1.1]
ko04391 Hippo signaling pathway - fly (1)
ko:K04676 SMAD1; mothers against decapentaplegic homolog 1
ko00062 Fatty acid elongation (1)
ko:K10258 TER; very-long-chain enoyl-CoA reductase [EC:1.3.1.93]
ko04139 Regulation of mitophagy - yeast (1)
ko:K02677 PRKCA; classical protein kinase C alpha type [EC:2.7.11.13]
ko05320 Autoimmune thyroid disease (1)
ko:K06470 CD28; CD28 antigen
ko04740 Olfactory transduction (1)
ko:K04515 CAMK2; calcium/calmodulin-dependent protein kinase (CaM kinase) II [EC:2.7.11.17]
ko00980 Metabolism of xenobiotics by cytochrome P450 (1)
ko:K00699 UGT; glucuronosyltransferase [EC:2.4.1.17]
ko05215 Prostate cancer (1)
ko:K00922 PIK3C; phosphatidylinositol-4,5-bisphosphate 3-kinase [EC:2.7.1.153]
ko00860 Porphyrin and chlorophyll metabolism (1)
ko:K00699 UGT; glucuronosyltransferase [EC:2.4.1.17]
ko00524 Butirosin and neomycin biosynthesis (1)
ko:K00844 HK; hexokinase [EC:2.7.1.1]
ko04113 Meiosis - yeast (1)
ko:K03350 APC3; anaphase-promoting complex subunit 3
ko00590 Arachidonic acid metabolism (1)
ko:K05309 PTGES2; microsomal prostaglandin-E synthase 2 [EC:5.3.99.3]
ko03410 Base excision repair (1)
ko:K10773 NTH; endonuclease III [EC:4.2.99.18]
ko00533 Glycosaminoglycan biosynthesis - keratan sulfate (1)
ko:K07966 B4GALT1; beta-1,4-galactosyltransferase 1 [EC:2.4.1.22 2.4.1.90 2.4.1.38 2.4.1.-]
ko03010 Ribosome (1)
ko:K02875 RP-L14e; large subunit ribosomal protein L14e
ko00982 Drug metabolism - cytochrome P450 (1)
ko:K00699 UGT; glucuronosyltransferase [EC:2.4.1.17]
ko03015 mRNA surveillance pathway (1)
ko:K12883 NCBP2; nuclear cap-binding protein subunit 2
ko05340 Primary immunodeficiency (1)
ko:K06454 CD4; CD4 antigen
ko00020 Citrate cycle (TCA cycle) (1)
ko:K01647 CS; citrate synthase [EC:2.3.3.1]
ko05150 Staphylococcus aureus infection (1)
ko:K01334 CFD; component factor D [EC:3.4.21.46]
ko01210 2-Oxocarboxylic acid metabolism (1)
ko:K01647 CS; citrate synthase [EC:2.3.3.1]
ko00471 D-Glutamine and D-glutamate metabolism (1)
ko:K01425 glsA; glutaminase [EC:3.5.1.2]
ko00430 Taurine and hypotaurine metabolism (1)
ko:K01594 CSAD; sulfinoalanine decarboxylase [EC:4.1.1.29]
ko00970 Aminoacyl-tRNA biosynthesis (1)
ko:K01870 IARS; isoleucyl-tRNA synthetase [EC:6.1.1.5]
ko04612 Antigen processing and presentation (1)
ko:K06454 CD4; CD4 antigen
ko00120 Primary bile acid biosynthesis (1)
ko:K00251 AKR1D1; 3-oxo-5-beta-steroid 4-dehydrogenase [EC:1.3.1.3]
ko00130 Ubiquinone and other terpenoid-quinone biosynthesis (1)
ko:K06126 COQ6; ubiquinone biosynthesis monooxygenase Coq6 [EC:1.14.13.-]
ko00592 alpha-Linolenic acid metabolism (1)
ko:K07513 ACAA1; acetyl-CoA acyltransferase 1 [EC:2.3.1.16]
ko00440 Phosphonate and phosphinate metabolism (1)
ko:K00968 PCYT1; choline-phosphate cytidylyltransferase [EC:2.7.7.15]
ko04111 Cell cycle - yeast (1)
ko:K03350 APC3; anaphase-promoting complex subunit 3
ko00531 Glycosaminoglycan degradation (1)
ko:K07964 HPSE; heparanase 1 [EC:3.2.1.166]
ko00532 Glycosaminoglycan biosynthesis - chondroitin sulfate / dermatan sulfate (1)
ko:K00771 XYLT; protein xylosyltransferase [EC:2.4.2.26]
ko03440 Homologous recombination (1)
ko05134 Legionellosis (1)
ko00770 Pantothenate and CoA biosynthesis (1)
ko04977 Vitamin digestion and absorption (1)
ko05210 Colorectal cancer (1)

## Sheet: Infection immunity related gene
Neighboring genes associated with KEGG immunity pathways	Neighboring genes associated with KEGG microbial infection pathways	Neighboring genes associated with both infection and immunity KEGG pathways
phosphatidylinositol-4,5-bisphosphate 3-kinase [EC:2.7.1.153]	cathepsin D [EC:3.4.23.5]	cathepsin D [EC:3.4.23.5]
serine/threonine-protein phosphatase 2B catalytic subunit [EC:3.1.3.16]	V-type H+transporting ATPase subunit a	V-type H+transporting ATPase subunit a
interleukin 1 beta	serine/threonine-protein phosphatase 2B catalytic subunit [EC:3.1.3.16]	serine/threonine-protein phosphatase 2B catalytic subunit [EC:3.1.3.16]
suppressor of cytokine signaling 3	calcium/calmodulin-dependent protein kinase (CaM kinase) II [EC:2.7.11.17]	calcium/calmodulin-dependent protein kinase (CaM kinase) II [EC:2.7.11.17]
tyrosine-protein kinase Tec [EC:2.7.10.2]	interleukin 1 beta	interleukin 1 beta
protein FosB	CD209 antigen	CD209 antigen
fos-like antigen 2	Rho guanine nucleotide exchange factor 12	Rho guanine nucleotide exchange factor 12
Janus kinase 1 [EC:2.7.10.2]	Ras-related protein Rab-7A	Ras-related protein Rab-7A
signal transducer and activator of transcription 1	toll-like receptor 9	toll-like receptor 9
diacylglycerol kinase (ATP) [EC:2.7.1.107]	nucleotide-binding oligomerization domain-containing protein 2	nucleotide-binding oligomerization domain-containing protein 2
phospholipase D1/2 [EC:3.1.4.4]	Janus kinase 1 [EC:2.7.10.2]	Janus kinase 1 [EC:2.7.10.2]
dynamin GTPase [EC:3.6.5.5]	signal transducer and activator of transcription 1	signal transducer and activator of transcription 1
classical protein kinase C alpha type [EC:2.7.11.13]	phosphatidylinositol-4,5-bisphosphate 3-kinase [EC:2.7.1.153]	phosphatidylinositol-4,5-bisphosphate 3-kinase [EC:2.7.1.153]
angiotensin II receptor type 1	trypsin [EC:3.4.21.4]	classical protein kinase C alpha type [EC:2.7.11.13]
adenylate cyclase 2 [EC:4.6.1.1]	furin [EC:3.4.21.75]	suppressor of cytokine signaling 3
SHC- transforming protein 2	classical protein kinase C alpha type [EC:2.7.11.13]	inhibitor of nuclear factor kappa-B kinase subunit epsilon [EC:2.7.11.10]
guanine nucleotide-binding protein G(I)/G(S)/G(O) subunit gamma-12	suppressor of cytokine signaling 3	CD28 antigen
C-C motif chemokine 19	inhibitor of nuclear factor kappa-B kinase subunit epsilon [EC:2.7.11.10]	actinin alpha
forkhead box protein O3	CD28 antigen	talin
V-type H+transporting ATPase subunit e	ubiquitin-conjugating enzyme E2 R [EC:2.3.2.23]	adenylate cyclase 2 [EC:4.6.1.1]
V-type H+transporting ATPase subunit a	transcription initiation factor TFIID subunit 5	dynamin GTPase [EC:3.6.5.5]
integrin alpha 5	actinin alpha	proto-oncogene tyrosine-protein kinase Met [EC:2.7.10.1]
CD209 antigen	laminin, beta 2	integrin alpha 5
tubulin beta	laminin, beta 3	SHC- transforming protein 2
Ras-related protein Rab-7A	intestinal mucin-2	V-type H+transporting ATPase subunit e
nitric-oxide synthase, brain [EC:1.14.13.39]	transcription initiation factor TFIIE subunit beta	hepatocyte growth factor
fibrinogen beta chain	ubiquitin-protein ligase E3 A [EC:2.3.2.26]	tubulin beta
protein phosphatase 1 regulatory subunit 12A	E3 ubiquitin-protein ligase UBR4 [EC:2.3.2.27]	component factor D [EC:3.4.21.46]
talin	histone deacetylase 7 [EC:3.5.1.98]
Rho guanine nucleotide exchange factor 12	frizzled 3
guanylate cyclase soluble subunit alpha [EC:4.6.1.2]	anaphase-promoting complex subunit 3
cathepsin D [EC:3.4.23.5]	talin
AP-3 complex subunit delta-1	adenylate cyclase 2 [EC:4.6.1.1]
cathepsin A (carboxypeptidase C) [EC:3.4.16.5]	dynamin GTPase [EC:3.6.5.5]
sulfatase modifying factor 1	proto-oncogene tyrosine-protein kinase Met [EC:2.7.10.1]
CD4 antigen	integrin alpha 5
CD28 antigen	septin 3/9/12
inhibitor of nuclear factor kappa-B kinase subunit epsilon [EC:2.7.11.10]	SHC- transforming protein 2
toll-like receptor 9	nuclear receptor co-repressor 2
hexokinase [EC:2.7.1.1]	CD58 antigen
calcium/calmodulin-dependent protein kinase (CaM kinase) II [EC:2.7.11.17]	E3 ubiquitin-protein ligase NEDD4 [EC:2.3.2.26]
endothelin-1	V-type H+transporting ATPase subunit e
nucleotide-binding oligomerization domain-containing protein 2	hepatocyte growth factor
matrix metalloproteinase-2 (gelatinase A) [EC:3.4.24.24]	F-box and WD-40 domain protein 1/11
actinin alpha	filamin
phosphatidylinositol-3,4,5-trisphosphate 5-phosphatase 2 [EC:3.1.3.86]	tubulin beta
proto-oncogene tyrosine-protein kinase Met [EC:2.7.10.1]	neural cell adhesion molecule
hepatocyte growth factor	myosin heavy chain 6/7
NACHT, LRR and PYD domains-containing protein 1	component factor D [EC:3.4.21.46]
leucine-rich repeats and death domain-containing protein
component factor D [EC:3.4.21.46]
