# Supplementary material for: Differential expression of long non-coding RNAs in three genetic lines of rainbow trout in response to infection with Flavobacterium psychrophilum
Source: Sci Rep. 2016 Oct 27;6:36032. doi: 10.1038/srep36032 (PMC5081542; doi:10.1038/srep36032)
Supplement: Supplementary Dataset 6 [file srep36032-s6.xls]

## Sheet: Sheet3
Supplementary Dataset 6: Sequence homology with lncRNAs in Atlantic salmon
Trout LncRNA	Conserved Salmon lncRNA	Trout LncRNA length (nts)	Aligned length (nts)	Query (Trout lncRNA) cover by alignment (%)	Sequence identity (%)	No. mismatchs	trout equence alignment start	trout equence alignment end	Salmon alignment start	Salmon alignment end	E value
Omy100076105	Ss_lncRNA_4661	277	273	98.556	97.44	7	1	273	108	380	4e-138
Omy100094622	Ss_lncRNA_210	238	232	97.479	90.52	15	10	238	844	1071	4e-64
Omy300077633	Ss_lncRNA_5079	961	930	96.7742	91.61	53	42	961	1024	110	0
Omy100065769	Ss_lncRNA_4505	462	416	90.0433	91.83	21	55	462	500	90	1e-148
Omy100133784	Ss_lncRNA_2292	210	183	87.1429	90.71	7	10	182	259	441	1e-60
Omy200084095	Ss_lncRNA_2682	548	461	84.1241	92.41	29	3	457	753	1213	0
Omy300043379	Ss_lncRNA_1263	273	222	81.3187	92.79	14	7	226	5	226	2e-81
Omy100089327	Ss_lncRNA_1531	547	394	72.0293	94.16	16	3	390	769	1161	5e-161
Omy300045859	Ss_lncRNA_622	215	153	71.1628	95.42	7	25	177	5	157	1e-66
Omy100070292	Ss_lncRNA_329	673	453	67.3105	93.6	25	209	657	1084	632	0
Omy100125126	Ss_lncRNA_5400	468	309	66.0256	92.56	23	132	440	392	84	4e-121
Omy200084059	Ss_lncRNA_4410	367	221	60.218	94.12	13	147	367	302	82	1e-92
Omy200115330	Ss_lncRNA_5535	216	130	60.1852	93.85	8	84	213	282	153	2e-50
Omy200119000	Ss_lncRNA_3481	862	515	59.7448	90.87	29	3	504	1786	1277	0
Omy300029193	Ss_lncRNA_4515	221	130	58.8235	92.31	10	1	130	261	390	1e-45
Omy100111613	Ss_lncRNA_5503	524	300	57.2519	90	20	48	338	154	452	5e-99
Omy300052204	Ss_lncRNA_791	250	141	56.4	92.2	11	6	146	96	236	8e-50
Omy200107755	Ss_lncRNA_4416	658	367	55.7751	90.19	34	62	427	727	362	9e-120
Omy300045687	Ss_lncRNA_3330	318	177	55.6604	93.79	5	148	318	1	177	9e-69
Omy200181424	Ss_lncRNA_3473	484	264	54.5455	93.56	15	154	415	1	264	9e-107
Omy200136262	Ss_lncRNA_1883	689	353	51.2337	92.92	16	86	438	504	161	8e-142
Omy200129846	Ss_lncRNA_282	503	253	50.2982	92.09	20	227	479	610	358	8e-95
Omy300043066	Ss_lncRNA_1643	715	358	50.0699	91.62	23	104	460	353	2	1e-122
