# Supplementary material for: Differential expression of long non-coding RNAs in three genetic lines of rainbow trout in response to infection with Flavobacterium psychrophilum
Source: Sci Rep. 2016 Oct 27;6:36032. doi: 10.1038/srep36032 (PMC5081542; doi:10.1038/srep36032)
Supplement: Supplementary Dataset 7 [file srep36032-s7.xls]

## Sheet: Gene expression correlation
Correlation of expression between lncRNAs and protein-coding genes
LncRNA	Protein coding gene ID	Protein coding gene annotation	Expression correlation (R2)	Type of correlation
dis_R_00008399	GSONMT00054615001	potassium-transporting atpase alpha chain 1	0.754204	Positive
dis_S_00062412	GSONMT00076273001	protein fam65a	0.754058	Positive
dis_S_00053564	GSONMT00071789001	polyunsaturated fatty acid elongase	0.747718	Positive
dis_S_00057495	GSONMT00005124001	low quality protein: chloride channel protein -kb-like	0.737852	Positive
dis_S_00012584	GSONMT00071637001	sushi domain-containing protein 1-like	0.730649	Negative
dis_R_00069415	GSONMT00078206001	lipoma hmgic fusion partner	0.713722	Positive
dis_R_00074624	GSONMT00060250001	slow myosin heavy chain 1	0.700446	Positive
dis_S_00075739	GSONMT00015921001	heat shock 70 kda protein 4l	0.697477	Positive
dis_S_00032921	GSONMT00050798001	transmembrane protein 68	0.697262	Negative

## Sheet: PCA
Principal component analysis of samples based on expression patterns of novel lncRNA identified from resistant (R) and susceptible (S) lines
														Note
														Sample number	Sample name
														1	R-Day1-Fp
														2	R-Day1-Fp
														3	R-Day1-PBS
														4	R-Day1-PBS
														5	R-Day5-Fp
														6	R-Day5-Fp
														7	R-Day5-PBS
														8	R-Day5-PBS
														9	S-Day1-Fp
														10	S-Day1-Fp
														11	S-Day1-PBS
														12	S-Day1-PBS
														13	S-Day5-Fp
														14	S-Day5-Fp
														15	S-Day5-PBS
														16	S-Day5-PBS

## Sheet: DE lncRNA between various compa
Multiple group ANOVA analysis of novel lncRNAs expression (genetic line X infection status X time point) showing explicit expression in genetic lines or associated with Fp infection or day of infection
Genetic line specific LncRNAs
R line specific LncRNAs
Feature ID	Fold Change (R line/S line)	FDR p-value correction
dis_R_00048342	∞	0.01
dis_R_00050098	∞	0.000561
S line specific LncRNAs
Feature ID	Fold Change (S line/R line)	FDR p-value correction
dis_S_00030301	∞	0.000561
dis_S_00043616	∞	0.02
dis_S_00083595	∞	7.99e-07
Flavobacterium infection associated LncRNAs
Feature ID	Fold Change (Fp/PBS)	FDR p-value correction
dis_R_00037228	∞	3.44e-09
dis_R_00037932	∞	3.46e-08
dis_R_00067703	∞	1.46e-30
dis_S_00002625	∞	2.55e-06
dis_R_00016845	-6546.59	4.78e-06
dis_S_00045735	∞	4.78e-06
dis_S_00034377	-5749.38	0.000461
dis_S_00078190	24.12	6.77e-13
dis_R_00057690	9.68	4.78e-06
dis_R_00035864	6.91	0.01
dis_S_00030209	4.09	0.01
dis_S_00063498	3.95	0.02
dis_R_00013962	2.84	0.03
dis_S_00010304	3.23	0.03
dis_R_00021365	10253.2	5.08e-09
dis_R_00048869	-5295.19	0.01
dis_R_00036526	8913.61	0.04
dis_S_00046889	-6231.21	7.22e-05
dis_R_00052785	3.7	0.00132
dis_S_00014939	-8831.02	0.05
Infection time associated LncRNAs
Feature ID	Fold Change (Day1/Day5)	FDR p-value correction
dis_R_00052409	-7336.42	4e-05
dis_R_00048869	-6422.15	0.000303
dis_R_00086335	∞	0.000303
